# Supplementary material for: Colombian centenarians: A Geohealth approach to longevity study
Source: PLoS One. 2025 Feb 21;20(2):e0311690. doi: 10.1371/journal.pone.0311690 (PMC11844850; doi:10.1371/journal.pone.0311690)
Supplement: S1 Table — (XLSX) [file pone.0311690.s001.xlsx]

## Sheet: Census 2018 age and race
2018
Department, municipality and age groups			Total									Urban area									Rural population centers									Dispersed rural
			Total	Indigenous	romani or Rrom	Raizal of the Archipielago of San Andrés, Providencia and Santa Catalina	Palenquero(a) from San Basilio	Black, Mulatto, Afro-descendant, Afro-Colombian	No ethnic group	No information		Total	Indigenous	romani or Rrom	Raizal of the Archipielago of San Andrés, Providencia and Santa Catalina	Palenquero(a) from San Basilio	Black, Mulatto, Afro-descendant, Afro-Colombian	No ethnic group	No information		Total	Indigenous	romani or Rrom	Raizal of the Archipielago of San Andrés, Providencia and Santa Catalina	Palenquero(a) from San Basilio	Black, Mulatto, Afro-descendant, Afro-Colombian	No ethnic group	No information		Total	Indigenous	romani or Rrom	Raizal of the Archipielago of San Andrés, Providencia and Santa Catalina	Palenquero(a) from San Basilio	Black, Mulatto, Afro-descendant, Afro-Colombian	No ethnic group	No information
		85years and more	413504	10544	17	176	73	21173	377525	3996		328043	2416	15	82	31	14235	307672	3592		27114	1569	0	85	36	4163	21164	97		58347	6559	2	9	6	2775	48689	307
05 Antioquia	Cens	Total	2359801	1987	48	312	63	58918	2269772	28701		2320248	1958	48	311	62	58677	2231075	28117		19989	11	0	0	0	51	19839	88		19564	18	0	1	1	190	18858	496
		0-4years	121985	114	3	12	1	3397	117259	1199		119783	112	3	12	1	3374	115118	1163		1190	0	0	0	0	5	1183	2		1012	2	0	0	0	18	958	34
		5-9years	129515	109	2	15	0	3986	124263	1140		127108	109	2	15	0	3969	121906	1107		1261	0	0	0	0	3	1257	1		1146	0	0	0	0	14	1100	32
		10-14years	152428	134	2	14	3	4569	146325	1381		149758	130	2	14	3	4553	143705	1351		1384	1	0	0	0	2	1377	4		1286	3	0	0	0	14	1243	26
		15-19years	182096	204	3	28	4	5325	174416	2116		178899	196	3	28	4	5302	171310	2056		1627	3	0	0	0	3	1615	6		1570	5	0	0	0	20	1491	54
		20-24years	224959	285	5	73	5	6142	215370	3079		221411	284	5	73	5	6120	211916	3008		1819	1	0	0	0	7	1798	13		1729	0	0	0	0	15	1656	58
		25-29years	221869	228	2	58	12	6180	212182	3207		218393	225	2	58	12	6163	208800	3133		1827	1	0	0	0	2	1815	9		1649	2	0	0	0	15	1567	65
		30-34years	193996	203	6	31	10	5599	185526	2621		190879	203	6	31	9	5572	182483	2575		1613	0	0	0	0	4	1602	7		1504	0	0	0	1	23	1441	39
		35-39years	180237	154	6	12	7	4965	172725	2368		177173	154	6	12	7	4949	169728	2317		1573	0	0	0	0	3	1561	9		1491	0	0	0	0	13	1436	42
		40-44years	145976	141	1	20	4	3818	140088	1904		143344	136	1	20	4	3799	137516	1868		1313	2	0	0	0	4	1298	9		1319	3	0	0	0	15	1274	27
		45-49years	145082	112	0	10	5	3425	139520	2010		142475	109	0	10	5	3411	136969	1971		1315	1	0	0	0	1	1308	5		1292	2	0	0	0	13	1243	34
		50-54years	157269	104	3	9	4	3311	151744	2094		154617	102	3	9	4	3300	149143	2056		1280	1	0	0	0	1	1271	7		1372	1	0	0	0	10	1330	31
		55-59years	141940	72	4	5	2	2704	137224	1929		139571	72	4	5	2	2693	134890	1905		1179	0	0	0	0	4	1169	6		1190	0	0	0	0	7	1165	18
		60-64years	113238	42	2	6	2	1840	110056	1290		111304	42	2	6	2	1826	108151	1275		922	0	0	0	0	8	911	3		1012	0	0	0	0	6	994	12
		65-69years	86610	34	2	8	1	1363	84320	882		85193	34	2	7	1	1358	82921	870		643	0	0	0	0	2	638	3		774	0	0	1	0	3	761	9
		70-74years	62012	21	3	5	1	828	60578	576		61039	21	3	5	1	825	59615	569		467	0	0	0	0	1	462	4		506	0	0	0	0	2	501	3
		75-79years	43495	18	1	4	1	625	42465	381		42899	17	1	4	1	625	41875	376		279	1	0	0	0	0	278	0		317	0	0	0	0	0	312	5
		80-84years	29008	6	2	1	1	445	28303	250		28658	6	2	1	1	444	27957	247		152	0	0	0	0	0	152	0		198	0	0	0	0	1	194	3
		85years and more	28086	6	1	1	0	396	27408	274		27744	6	1	1	0	394	27072	270		145	0	0	0	0	1	144	0		197	0	0	0	0	1	192	4
	05002_Abejorral	Total	17573	2	0	0	0	62	17402	107		6931	2	0	0	0	55	6791	83		437	0	0	0	0	0	435	2		10205	0	0	0	0	7	10176	22
		0-4years	923	0	0	0	0	2	919	2		308	0	0	0	0	1	306	1		33	0	0	0	0	0	33	0		582	0	0	0	0	1	580	1
		5-9years	1135	0	0	0	0	4	1127	4		390	0	0	0	0	4	382	4		32	0	0	0	0	0	32	0		713	0	0	0	0	0	713	0
		10-14years	1487	0	0	0	0	3	1471	13		531	0	0	0	0	3	519	9		37	0	0	0	0	0	37	0		919	0	0	0	0	0	915	4
		15-19years	1594	0	0	0	0	7	1581	6		591	0	0	0	0	7	579	5		40	0	0	0	0	0	40	0		963	0	0	0	0	0	962	1
		20-24years	1231	1	0	0	0	7	1214	9		513	1	0	0	0	6	498	8		30	0	0	0	0	0	30	0		688	0	0	0	0	1	686	1
		25-29years	1081	1	0	0	0	7	1064	9		445	1	0	0	0	5	433	6		26	0	0	0	0	0	26	0		610	0	0	0	0	2	605	3
		30-34years	1045	0	0	0	0	3	1031	11		390	0	0	0	0	3	378	9		23	0	0	0	0	0	23	0		632	0	0	0	0	0	630	2
		35-39years	1255	0	0	0	0	9	1235	11		455	0	0	0	0	8	438	9		19	0	0	0	0	0	19	0		781	0	0	0	0	1	778	2
		40-44years	1176	0	0	0	0	2	1169	5		439	0	0	0	0	2	432	5		28	0	0	0	0	0	28	0		709	0	0	0	0	0	709	0
		45-49years	1078	0	0	0	0	7	1069	2		401	0	0	0	0	7	393	1		25	0	0	0	0	0	25	0		652	0	0	0	0	0	651	1
		50-54years	1134	0	0	0	0	4	1125	5		437	0	0	0	0	4	430	3		22	0	0	0	0	0	22	0		675	0	0	0	0	0	673	2
		55-59years	1102	0	0	0	0	0	1095	7		453	0	0	0	0	0	449	4		24	0	0	0	0	0	23	1		625	0	0	0	0	0	623	2
		60-64years	1079	0	0	0	0	4	1064	11		470	0	0	0	0	2	459	9		25	0	0	0	0	0	25	0		584	0	0	0	0	2	580	2
		65-69years	780	0	0	0	0	2	772	6		349	0	0	0	0	2	341	6		24	0	0	0	0	0	24	0		407	0	0	0	0	0	407	0
		70-74years	561	0	0	0	0	0	559	2		260	0	0	0	0	0	259	1		21	0	0	0	0	0	20	1		280	0	0	0	0	0	280	0
		75-79years	427	0	0	0	0	0	426	1		216	0	0	0	0	0	215	1		15	0	0	0	0	0	15	0		196	0	0	0	0	0	196	0
		80-84years	274	0	0	0	0	0	273	1		154	0	0	0	0	0	153	1		9	0	0	0	0	0	9	0		111	0	0	0	0	0	111	0
		85years and more	211	0	0	0	0	1	208	2		129	0	0	0	0	1	127	1		4	0	0	0	0	0	4	0		78	0	0	0	0	0	77	1
	05004_Abriaquí	Total	2141	0	1	0	0	28	2088	24		708	0	1	0	0	23	674	10		90	0	0	0	0	3	86	1		1343	0	0	0	0	2	1328	13
		0-4years	131	0	0	0	0	2	128	1		46	0	0	0	0	2	43	1		3	0	0	0	0	0	3	0		82	0	0	0	0	0	82	0
		5-9years	135	0	0	0	0	1	133	1		39	0	0	0	0	1	37	1		6	0	0	0	0	0	6	0		90	0	0	0	0	0	90	0
		10-14years	169	0	0	0	0	2	165	2		54	0	0	0	0	2	51	1		5	0	0	0	0	0	5	0		110	0	0	0	0	0	109	1
		15-19years	207	0	1	0	0	6	200	0		76	0	1	0	0	4	71	0		9	0	0	0	0	1	8	0		122	0	0	0	0	1	121	0
		20-24years	170	0	0	0	0	5	163	2		53	0	0	0	0	5	48	0		4	0	0	0	0	0	4	0		113	0	0	0	0	0	111	2
		25-29years	123	0	0	0	0	2	120	1		42	0	0	0	0	2	40	0		5	0	0	0	0	0	5	0		76	0	0	0	0	0	75	1
		30-34years	150	0	0	0	0	2	147	1		56	0	0	0	0	1	55	0		8	0	0	0	0	0	8	0		86	0	0	0	0	1	84	1
		35-39years	153	0	0	0	0	3	146	4		51	0	0	0	0	2	46	3		7	0	0	0	0	1	6	0		95	0	0	0	0	0	94	1
		40-44years	141	0	0	0	0	0	140	1		31	0	0	0	0	0	31	0		5	0	0	0	0	0	5	0		105	0	0	0	0	0	104	1
		45-49years	124	0	0	0	0	1	119	4		40	0	0	0	0	1	37	2		6	0	0	0	0	0	5	1		78	0	0	0	0	0	77	1
		50-54years	153	0	0	0	0	2	149	2		48	0	0	0	0	1	47	0		6	0	0	0	0	1	5	0		99	0	0	0	0	0	97	2
		55-59years	126	0	0	0	0	0	122	4		44	0	0	0	0	0	43	1		7	0	0	0	0	0	7	0		75	0	0	0	0	0	72	3
		60-64years	96	0	0	0	0	0	96	0		34	0	0	0	0	0	34	0		8	0	0	0	0	0	8	0		54	0	0	0	0	0	54	0
		65-69years	80	0	0	0	0	1	78	1		32	0	0	0	0	1	30	1		2	0	0	0	0	0	2	0		46	0	0	0	0	0	46	0
		70-74years	68	0	0	0	0	1	67	0		22	0	0	0	0	1	21	0		3	0	0	0	0	0	3	0		43	0	0	0	0	0	43	0
		75-79years	55	0	0	0	0	0	55	0		18	0	0	0	0	0	18	0		2	0	0	0	0	0	2	0		35	0	0	0	0	0	35	0
		80-84years	42	0	0	0	0	0	42	0		14	0	0	0	0	0	14	0		1	0	0	0	0	0	1	0		27	0	0	0	0	0	27	0
		85years and more	18	0	0	0	0	0	18	0		8	0	0	0	0	0	8	0		3	0	0	0	0	0	3	0		7	0	0	0	0	0	7	0
	05021_Alejandría	Total	3826	0	0	0	0	12	3784	30		2202	0	0	0	0	11	2176	15		0	0	0	0	0	0	0	0		1624	0	0	0	0	1	1608	15
		0-4years	253	0	0	0	0	1	251	1		126	0	0	0	0	1	125	0		0	0	0	0	0	0	0	0		127	0	0	0	0	0	126	1
		5-9years	283	0	0	0	0	0	282	1		157	0	0	0	0	0	156	1		0	0	0	0	0	0	0	0		126	0	0	0	0	0	126	0
		10-14years	321	0	0	0	0	0	319	2		184	0	0	0	0	0	182	2		0	0	0	0	0	0	0	0		137	0	0	0	0	0	137	0
		15-19years	322	0	0	0	0	0	315	7		179	0	0	0	0	0	175	4		0	0	0	0	0	0	0	0		143	0	0	0	0	0	140	3
		20-24years	263	0	0	0	0	3	260	0		140	0	0	0	0	3	137	0		0	0	0	0	0	0	0	0		123	0	0	0	0	0	123	0
		25-29years	256	0	0	0	0	1	252	3		140	0	0	0	0	1	139	0		0	0	0	0	0	0	0	0		116	0	0	0	0	0	113	3
		30-34years	261	0	0	0	0	2	255	4		158	0	0	0	0	2	154	2		0	0	0	0	0	0	0	0		103	0	0	0	0	0	101	2
		35-39years	291	0	0	0	0	1	287	3		188	0	0	0	0	1	184	3		0	0	0	0	0	0	0	0		103	0	0	0	0	0	103	0
		40-44years	195	0	0	0	0	1	192	2		105	0	0	0	0	1	104	0		0	0	0	0	0	0	0	0		90	0	0	0	0	0	88	2
		45-49years	219	0	0	0	0	2	214	3		111	0	0	0	0	1	110	0		0	0	0	0	0	0	0	0		108	0	0	0	0	1	104	3
		50-54years	255	0	0	0	0	0	253	2		147	0	0	0	0	0	145	2		0	0	0	0	0	0	0	0		108	0	0	0	0	0	108	0
		55-59years	236	0	0	0	0	1	235	0		131	0	0	0	0	1	130	0		0	0	0	0	0	0	0	0		105	0	0	0	0	0	105	0
		60-64years	192	0	0	0	0	0	191	1		105	0	0	0	0	0	105	0		0	0	0	0	0	0	0	0		87	0	0	0	0	0	86	1
		65-69years	145	0	0	0	0	0	145	0		86	0	0	0	0	0	86	0		0	0	0	0	0	0	0	0		59	0	0	0	0	0	59	0
		70-74years	106	0	0	0	0	0	106	0		74	0	0	0	0	0	74	0		0	0	0	0	0	0	0	0		32	0	0	0	0	0	32	0
		75-79years	106	0	0	0	0	0	106	0		78	0	0	0	0	0	78	0		0	0	0	0	0	0	0	0		28	0	0	0	0	0	28	0
		80-84years	60	0	0	0	0	0	59	1		48	0	0	0	0	0	47	1		0	0	0	0	0	0	0	0		12	0	0	0	0	0	12	0
		85years and more	62	0	0	0	0	0	62	0		45	0	0	0	0	0	45	0		0	0	0	0	0	0	0	0		17	0	0	0	0	0	17	0
	05030_Amagá	Total	26687	9	2	0	3	125	26474	74		12938	8	2	0	3	110	12761	54		8089	0	0	0	0	9	8070	10		5660	1	0	0	0	6	5643	10
		0-4years	1455	0	0	0	0	9	1443	3		738	0	0	0	0	9	726	3		432	0	0	0	0	0	432	0		285	0	0	0	0	0	285	0
		5-9years	1586	2	0	0	0	11	1571	2		745	2	0	0	0	10	731	2		509	0	0	0	0	1	508	0		332	0	0	0	0	0	332	0
		10-14years	1976	0	0	0	0	10	1963	3		840	0	0	0	0	10	828	2		703	0	0	0	0	0	702	1		433	0	0	0	0	0	433	0
		15-19years	2265	2	0	0	1	6	2249	7		1078	1	0	0	1	6	1066	4		709	0	0	0	0	0	708	1		478	1	0	0	0	0	475	2
		20-24years	2307	1	0	0	1	7	2287	11		1180	1	0	0	1	6	1163	9		709	0	0	0	0	1	708	0		418	0	0	0	0	0	416	2
		25-29years	2274	2	1	0	0	12	2258	1		1172	2	1	0	0	11	1157	1		659	0	0	0	0	0	659	0		443	0	0	0	0	1	442	0
		30-34years	1886	0	0	0	0	11	1870	5		920	0	0	0	0	10	907	3		590	0	0	0	0	1	588	1		376	0	0	0	0	0	375	1
		35-39years	2020	1	0	0	0	11	2001	7		997	1	0	0	0	10	980	6		608	0	0	0	0	1	607	0		415	0	0	0	0	0	414	1
		40-44years	1566	0	0	0	0	15	1545	6		764	0	0	0	0	13	747	4		460	0	0	0	0	0	459	1		342	0	0	0	0	2	339	1
		45-49years	1789	1	0	0	1	9	1769	9		886	1	0	0	1	8	868	8		514	0	0	0	0	1	512	1		389	0	0	0	0	0	389	0
		50-54years	1898	0	0	0	0	12	1879	7		950	0	0	0	0	8	937	5		546	0	0	0	0	3	542	1		402	0	0	0	0	1	400	1
		55-59years	1698	0	0	0	0	6	1687	5		823	0	0	0	0	4	816	3		489	0	0	0	0	1	486	2		386	0	0	0	0	1	385	0
		60-64years	1323	0	0	0	0	4	1316	3		638	0	0	0	0	4	633	1		384	0	0	0	0	0	383	1		301	0	0	0	0	0	300	1
		65-69years	967	0	1	0	0	0	965	1		433	0	1	0	0	0	431	1		301	0	0	0	0	0	301	0		233	0	0	0	0	0	233	0
		70-74years	674	0	0	0	0	1	671	2		310	0	0	0	0	1	308	1		197	0	0	0	0	0	196	1		167	0	0	0	0	0	167	0
		75-79years	456	0	0	0	0	0	455	1		203	0	0	0	0	0	203	0		135	0	0	0	0	0	135	0		118	0	0	0	0	0	117	1
		80-84years	269	0	0	0	0	1	267	1		119	0	0	0	0	0	118	1		72	0	0	0	0	0	72	0		78	0	0	0	0	1	77	0
		85years and more	278	0	0	0	0	0	278	0		142	0	0	0	0	0	142	0		72	0	0	0	0	0	72	0		64	0	0	0	0	0	64	0
	05031_Amalfi	Total	20141	2	1	0	0	102	19919	117		11591	2	1	0	0	86	11405	97		212	0	0	0	0	4	207	1		8338	0	0	0	0	12	8307	19
		0-4years	1317	0	0	0	0	3	1312	2		709	0	0	0	0	3	705	1		17	0	0	0	0	0	17	0		591	0	0	0	0	0	590	1
		5-9years	1662	0	0	0	0	8	1649	5		933	0	0	0	0	8	922	3		19	0	0	0	0	0	19	0		710	0	0	0	0	0	708	2
		10-14years	1980	0	0	0	0	10	1959	11		1091	0	0	0	0	7	1076	8		19	0	0	0	0	0	19	0		870	0	0	0	0	3	864	3
		15-19years	2075	0	0	0	0	12	2052	11		1152	0	0	0	0	8	1134	10		26	0	0	0	0	2	24	0		897	0	0	0	0	2	894	1
		20-24years	1697	1	0	0	0	9	1672	15		1013	1	0	0	0	8	992	12		21	0	0	0	0	0	20	1		663	0	0	0	0	1	660	2
		25-29years	1618	0	0	0	0	9	1593	16		964	0	0	0	0	8	944	12		23	0	0	0	0	0	23	0		631	0	0	0	0	1	626	4
		30-34years	1462	1	0	0	0	13	1441	7		899	1	0	0	0	13	878	7		16	0	0	0	0	0	16	0		547	0	0	0	0	0	547	0
		35-39years	1407	0	1	0	0	14	1380	12		855	0	1	0	0	12	832	10		10	0	0	0	0	0	10	0		542	0	0	0	0	2	538	2
		40-44years	1097	0	0	0	0	6	1081	10		616	0	0	0	0	5	601	10		7	0	0	0	0	0	7	0		474	0	0	0	0	1	473	0
		45-49years	1194	0	0	0	0	7	1179	8		702	0	0	0	0	5	691	6		11	0	0	0	0	1	10	0		481	0	0	0	0	1	478	2
		50-54years	1212	0	0	0	0	4	1202	6		694	0	0	0	0	3	686	5		10	0	0	0	0	0	10	0		508	0	0	0	0	1	506	1
		55-59years	952	0	0	0	0	3	945	4		525	0	0	0	0	2	519	4		10	0	0	0	0	1	9	0		417	0	0	0	0	0	417	0
		60-64years	785	0	0	0	0	1	781	3		436	0	0	0	0	1	432	3		9	0	0	0	0	0	9	0		340	0	0	0	0	0	340	0
		65-69years	618	0	0	0	0	1	615	2		333	0	0	0	0	1	330	2		7	0	0	0	0	0	7	0		278	0	0	0	0	0	278	0
		70-74years	409	0	0	0	0	0	405	4		233	0	0	0	0	0	230	3		2	0	0	0	0	0	2	0		174	0	0	0	0	0	173	1
		75-79years	289	0	0	0	0	0	288	1		190	0	0	0	0	0	189	1		2	0	0	0	0	0	2	0		97	0	0	0	0	0	97	0
		80-84years	186	0	0	0	0	0	186	0		130	0	0	0	0	0	130	0		2	0	0	0	0	0	2	0		54	0	0	0	0	0	54	0
		85years and more	181	0	0	0	0	2	179	0		116	0	0	0	0	2	114	0		1	0	0	0	0	0	1	0		64	0	0	0	0	0	64	0
	05034_Andes	Total	37027	233	0	2	1	219	36408	164		18099	19	0	0	0	165	17782	133		3428	1	0	2	0	31	3383	11		15500	213	0	0	1	23	15243	20
		0-4years	2196	44	0	0	0	9	2136	7		974	0	0	0	0	6	961	7		195	0	0	0	0	1	194	0		1027	44	0	0	0	2	981	0
		5-9years	2600	33	0	0	0	20	2540	7		1119	2	0	0	0	11	1101	5		276	0	0	0	0	7	268	1		1205	31	0	0	0	2	1171	1
		10-14years	2988	20	0	0	0	17	2935	16		1354	1	0	0	0	16	1323	14		315	0	0	0	0	1	312	2		1319	19	0	0	0	0	1300	0
		15-19years	3287	17	0	1	0	18	3236	15		1478	1	0	0	0	12	1455	10		325	0	0	1	0	2	320	2		1484	16	0	0	0	4	1461	3
		20-24years	3050	18	0	0	1	18	3000	13		1591	2	0	0	0	14	1563	12		280	0	0	0	0	2	278	0		1179	16	0	0	1	2	1159	1
		25-29years	2702	21	0	0	0	19	2651	11		1439	6	0	0	0	17	1409	7		231	0	0	0	0	1	229	1		1032	15	0	0	0	1	1013	3
		30-34years	2507	18	0	0	0	34	2441	14		1276	1	0	0	0	27	1239	9		249	0	0	0	0	6	241	2		982	17	0	0	0	1	961	3
		35-39years	2573	16	0	0	0	19	2521	17		1294	2	0	0	0	13	1266	13		222	1	0	0	0	3	217	1		1057	13	0	0	0	3	1038	3
		40-44years	2428	9	0	0	0	16	2390	13		1192	3	0	0	0	12	1165	12		213	0	0	0	0	2	210	1		1023	6	0	0	0	2	1015	0
		45-49years	2357	15	0	0	0	16	2314	12		1165	1	0	0	0	12	1143	9		211	0	0	0	0	2	209	0		981	14	0	0	0	2	962	3
		50-54years	2317	7	0	1	0	9	2289	11		1210	0	0	0	0	8	1193	9		173	0	0	1	0	1	170	1		934	7	0	0	0	0	926	1
		55-59years	2141	5	0	0	0	8	2116	12		1061	0	0	0	0	6	1044	11		166	0	0	0	0	0	166	0		914	5	0	0	0	2	906	1
		60-64years	1921	3	0	0	0	5	1906	7		936	0	0	0	0	3	927	6		180	0	0	0	0	1	179	0		805	3	0	0	0	1	800	1
		65-69years	1465	3	0	0	0	5	1454	3		720	0	0	0	0	5	712	3		158	0	0	0	0	0	158	0		587	3	0	0	0	0	584	0
		70-74years	1049	1	0	0	0	5	1038	5		524	0	0	0	0	2	517	5		97	0	0	0	0	2	95	0		428	1	0	0	0	1	426	0
		75-79years	652	2	0	0	0	0	650	0		331	0	0	0	0	0	331	0		64	0	0	0	0	0	64	0		257	2	0	0	0	0	255	0
		80-84years	404	0	0	0	0	1	402	1		215	0	0	0	0	1	213	1		40	0	0	0	0	0	40	0		149	0	0	0	0	0	149	0
		85years and more	390	1	0	0	0	0	389	0		220	0	0	0	0	0	220	0		33	0	0	0	0	0	33	0		137	1	0	0	0	0	136	0
	05036_Angelópolis	Total	5013	3	0	0	0	27	4973	10		1962	0	0	0	0	13	1945	4		976	0	0	0	0	4	970	2		2075	3	0	0	0	10	2058	4
		0-4years	280	0	0	0	0	2	278	0		106	0	0	0	0	1	105	0		49	0	0	0	0	0	49	0		125	0	0	0	0	1	124	0
		5-9years	333	1	0	0	0	2	330	0		127	0	0	0	0	0	127	0		73	0	0	0	0	0	73	0		133	1	0	0	0	2	130	0
		10-14years	403	1	0	0	0	5	397	0		130	0	0	0	0	1	129	0		113	0	0	0	0	2	111	0		160	1	0	0	0	2	157	0
		15-19years	465	0	0	0	0	4	461	0		180	0	0	0	0	2	178	0		85	0	0	0	0	0	85	0		200	0	0	0	0	2	198	0
		20-24years	396	0	0	0	0	2	394	0		156	0	0	0	0	1	155	0		80	0	0	0	0	0	80	0		160	0	0	0	0	1	159	0
		25-29years	369	1	0	0	0	1	365	2		145	0	0	0	0	1	143	1		75	0	0	0	0	0	75	0		149	1	0	0	0	0	147	1
		30-34years	343	0	0	0	0	2	340	1		148	0	0	0	0	2	146	0		81	0	0	0	0	0	80	1		114	0	0	0	0	0	114	0
		35-39years	332	0	0	0	0	2	330	0		126	0	0	0	0	1	125	0		69	0	0	0	0	0	69	0		137	0	0	0	0	1	136	0
		40-44years	308	0	0	0	0	3	304	1		109	0	0	0	0	1	107	1		61	0	0	0	0	1	60	0		138	0	0	0	0	1	137	0
		45-49years	310	0	0	0	0	0	306	4		122	0	0	0	0	0	121	1		43	0	0	0	0	0	42	1		145	0	0	0	0	0	143	2
		50-54years	315	0	0	0	0	1	313	1		137	0	0	0	0	1	135	1		49	0	0	0	0	0	49	0		129	0	0	0	0	0	129	0
		55-59years	334	0	0	0	0	0	334	0		152	0	0	0	0	0	152	0		55	0	0	0	0	0	55	0		127	0	0	0	0	0	127	0
		60-64years	265	0	0	0	0	1	263	1		99	0	0	0	0	1	98	0		50	0	0	0	0	0	50	0		116	0	0	0	0	0	115	1
		65-69years	186	0	0	0	0	1	185	0		68	0	0	0	0	0	68	0		36	0	0	0	0	1	35	0		82	0	0	0	0	0	82	0
		70-74years	150	0	0	0	0	0	150	0		59	0	0	0	0	0	59	0		24	0	0	0	0	0	24	0		67	0	0	0	0	0	67	0
		75-79years	111	0	0	0	0	0	111	0		43	0	0	0	0	0	43	0		19	0	0	0	0	0	19	0		49	0	0	0	0	0	49	0
		80-84years	57	0	0	0	0	1	56	0		26	0	0	0	0	1	25	0		7	0	0	0	0	0	7	0		24	0	0	0	0	0	24	0
		85years and more	56	0	0	0	0	0	56	0		29	0	0	0	0	0	29	0		7	0	0	0	0	0	7	0		20	0	0	0	0	0	20	0
	05038_Angostura	Total	10500	0	4	0	4	49	10419	24		2369	0	4	0	0	27	2321	17		393	0	0	0	0	0	390	3		7738	0	0	0	4	22	7708	4
		0-4years	700	0	0	0	0	5	695	0		123	0	0	0	0	0	123	0		40	0	0	0	0	0	40	0		537	0	0	0	0	5	532	0
		5-9years	806	0	1	0	0	5	799	1		160	0	1	0	0	2	156	1		32	0	0	0	0	0	32	0		614	0	0	0	0	3	611	0
		10-14years	1019	0	1	0	2	3	1013	0		218	0	1	0	0	0	217	0		31	0	0	0	0	0	31	0		770	0	0	0	2	3	765	0
		15-19years	1098	0	1	0	0	5	1088	4		215	0	1	0	0	2	209	3		29	0	0	0	0	0	28	1		854	0	0	0	0	3	851	0
		20-24years	891	0	0	0	0	8	880	3		177	0	0	0	0	6	169	2		37	0	0	0	0	0	37	0		677	0	0	0	0	2	674	1
		25-29years	803	0	0	0	0	3	798	2		193	0	0	0	0	2	189	2		35	0	0	0	0	0	35	0		575	0	0	0	0	1	574	0
		30-34years	741	0	0	0	0	7	732	2		155	0	0	0	0	5	149	1		39	0	0	0	0	0	38	1		547	0	0	0	0	2	545	0
		35-39years	730	0	1	0	1	4	720	4		179	0	1	0	0	4	171	3		34	0	0	0	0	0	34	0		517	0	0	0	1	0	515	1
		40-44years	612	0	0	0	1	1	609	1		147	0	0	0	0	1	146	0		24	0	0	0	0	0	23	1		441	0	0	0	1	0	440	0
		45-49years	575	0	0	0	0	2	571	2		137	0	0	0	0	2	133	2		21	0	0	0	0	0	21	0		417	0	0	0	0	0	417	0
		50-54years	546	0	0	0	0	3	540	3		139	0	0	0	0	1	137	1		15	0	0	0	0	0	15	0		392	0	0	0	0	2	388	2
		55-59years	567	0	0	0	0	1	565	1		135	0	0	0	0	0	134	1		17	0	0	0	0	0	17	0		415	0	0	0	0	1	414	0
		60-64years	463	0	0	0	0	0	463	0		117	0	0	0	0	0	117	0		11	0	0	0	0	0	11	0		335	0	0	0	0	0	335	0
		65-69years	357	0	0	0	0	1	355	1		97	0	0	0	0	1	95	1		13	0	0	0	0	0	13	0		247	0	0	0	0	0	247	0
		70-74years	234	0	0	0	0	0	234	0		67	0	0	0	0	0	67	0		7	0	0	0	0	0	7	0		160	0	0	0	0	0	160	0
		75-79years	160	0	0	0	0	0	160	0		50	0	0	0	0	0	50	0		6	0	0	0	0	0	6	0		104	0	0	0	0	0	104	0
		80-84years	108	0	0	0	0	0	108	0		29	0	0	0	0	0	29	0		1	0	0	0	0	0	1	0		78	0	0	0	0	0	78	0
		85years and more	90	0	0	0	0	1	89	0		31	0	0	0	0	1	30	0		1	0	0	0	0	0	1	0		58	0	0	0	0	0	58	0
	05040_Anorí	Total	14477	167	0	0	0	244	13988	78		7031	27	0	0	0	95	6863	46		596	40	0	0	0	82	474	0		6850	100	0	0	0	67	6651	32
		0-4years	1118	19	0	0	0	13	1080	6		569	4	0	0	0	7	555	3		53	6	0	0	0	3	44	0		496	9	0	0	0	3	481	3
		5-9years	1408	25	0	0	0	23	1357	3		656	6	0	0	0	4	644	2		71	9	0	0	0	8	54	0		681	10	0	0	0	11	659	1
		10-14years	1594	24	0	0	0	23	1543	4		769	3	0	0	0	9	753	4		49	4	0	0	0	6	39	0		776	17	0	0	0	8	751	0
		15-19years	1485	23	0	0	0	20	1435	7		729	6	0	0	0	11	707	5		61	6	0	0	0	5	50	0		695	11	0	0	0	4	678	2
		20-24years	1333	13	0	0	0	20	1292	8		674	1	0	0	0	5	663	5		68	5	0	0	0	11	52	0		591	7	0	0	0	4	577	3
		25-29years	1314	14	0	0	0	25	1265	10		680	2	0	0	0	8	665	5		57	4	0	0	0	10	43	0		577	8	0	0	0	7	557	5
		30-34years	1127	12	0	0	0	23	1083	9		532	2	0	0	0	12	514	4		46	0	0	0	0	4	42	0		549	10	0	0	0	7	527	5
		35-39years	949	6	0	0	0	21	917	5		466	0	0	0	0	6	456	4		42	0	0	0	0	7	35	0		441	6	0	0	0	8	426	1
		40-44years	791	4	0	0	0	15	765	7		376	0	0	0	0	6	368	2		27	0	0	0	0	4	23	0		388	4	0	0	0	5	374	5
		45-49years	774	9	0	0	0	22	739	4		352	1	0	0	0	11	336	4		36	4	0	0	0	8	24	0		386	4	0	0	0	3	379	0
		50-54years	692	10	0	0	0	12	666	4		325	1	0	0	0	5	318	1		27	1	0	0	0	4	22	0		340	8	0	0	0	3	326	3
		55-59years	546	5	0	0	0	14	520	7		230	0	0	0	0	7	218	5		23	1	0	0	0	5	17	0		293	4	0	0	0	2	285	2
		60-64years	418	1	0	0	0	2	414	1		184	0	0	0	0	0	183	1		14	0	0	0	0	2	12	0		220	1	0	0	0	0	219	0
		65-69years	302	0	0	0	0	6	296	0		136	0	0	0	0	2	134	0		10	0	0	0	0	3	7	0		156	0	0	0	0	1	155	0
		70-74years	254	0	0	0	0	3	249	2		134	0	0	0	0	1	133	0		4	0	0	0	0	1	3	0		116	0	0	0	0	1	113	2
		75-79years	160	1	0	0	0	1	158	0		85	0	0	0	0	1	84	0		5	0	0	0	0	0	5	0		70	1	0	0	0	0	69	0
		80-84years	121	0	0	0	0	0	120	1		81	0	0	0	0	0	80	1		1	0	0	0	0	0	1	0		39	0	0	0	0	0	39	0
		85years and more	91	1	0	0	0	1	89	0		53	1	0	0	0	0	52	0		2	0	0	0	0	1	1	0		36	0	0	0	0	0	36	0
	05042_Santa Fé De Antioquia	Total	22966	23	0	0	0	704	22083	156		15278	17	0	0	0	683	14446	132		698	0	0	0	0	2	694	2		6990	6	0	0	0	19	6943	22
		0-4years	1409	2	0	0	0	40	1358	9		928	2	0	0	0	40	877	9		51	0	0	0	0	0	51	0		430	0	0	0	0	0	430	0
		5-9years	1542	0	0	0	0	52	1487	3		918	0	0	0	0	49	866	3		54	0	0	0	0	1	53	0		570	0	0	0	0	2	568	0
		10-14years	2003	0	0	0	0	62	1935	6		1178	0	0	0	0	60	1112	6		83	0	0	0	0	0	83	0		742	0	0	0	0	2	740	0
		15-19years	2033	4	0	0	0	65	1947	17		1252	1	0	0	0	64	1175	12		63	0	0	0	0	0	63	0		718	3	0	0	0	1	709	5
		20-24years	1970	5	0	0	0	43	1903	19		1395	5	0	0	0	41	1331	18		79	0	0	0	0	0	79	0		496	0	0	0	0	2	493	1
		25-29years	1850	2	0	0	0	55	1781	12		1329	1	0	0	0	54	1263	11		55	0	0	0	0	1	54	0		466	1	0	0	0	0	464	1
		30-34years	1834	2	0	0	0	67	1753	12		1293	2	0	0	0	63	1217	11		55	0	0	0	0	0	55	0		486	0	0	0	0	4	481	1
		35-39years	1730	4	0	0	0	53	1661	12		1159	3	0	0	0	51	1096	9		44	0	0	0	0	0	44	0		527	1	0	0	0	2	521	3
		40-44years	1404	1	0	0	0	40	1350	13		946	1	0	0	0	38	896	11		36	0	0	0	0	0	36	0		422	0	0	0	0	2	418	2
		45-49years	1369	2	0	0	0	42	1312	13		900	1	0	0	0	42	848	9		41	0	0	0	0	0	39	2		428	1	0	0	0	0	425	2
		50-54years	1373	0	0	0	0	60	1297	16		959	0	0	0	0	59	886	14		34	0	0	0	0	0	34	0		380	0	0	0	0	1	377	2
		55-59years	1213	0	0	0	0	39	1160	14		834	0	0	0	0	39	785	10		30	0	0	0	0	0	30	0		349	0	0	0	0	0	345	4
		60-64years	995	0	0	0	0	28	963	4		698	0	0	0	0	27	667	4		15	0	0	0	0	0	15	0		282	0	0	0	0	1	281	0
		65-69years	696	0	0	0	0	17	678	1		453	0	0	0	0	16	436	1		20	0	0	0	0	0	20	0		223	0	0	0	0	1	222	0
		70-74years	604	0	0	0	0	18	582	4		390	0	0	0	0	17	369	4		11	0	0	0	0	0	11	0		203	0	0	0	0	1	202	0
		75-79years	367	1	0	0	0	9	357	0		235	1	0	0	0	9	225	0		12	0	0	0	0	0	12	0		120	0	0	0	0	0	120	0
		80-84years	284	0	0	0	0	7	276	1		192	0	0	0	0	7	185	0		8	0	0	0	0	0	8	0		84	0	0	0	0	0	83	1
		85years and more	290	0	0	0	0	7	283	0		219	0	0	0	0	7	212	0		7	0	0	0	0	0	7	0		64	0	0	0	0	0	64	0
	05044_Anzá	Total	6386	2	0	0	0	22	6326	36		1180	1	0	0	0	2	1166	11		802	1	0	0	0	7	791	3		4404	0	0	0	0	13	4369	22
		0-4years	432	0	0	0	0	5	426	1		59	0	0	0	0	0	59	0		52	0	0	0	0	1	51	0		321	0	0	0	0	4	316	1
		5-9years	485	0	0	0	0	0	485	0		72	0	0	0	0	0	72	0		58	0	0	0	0	0	58	0		355	0	0	0	0	0	355	0
		10-14years	581	0	0	0	0	1	579	1		85	0	0	0	0	0	85	0		79	0	0	0	0	1	78	0		417	0	0	0	0	0	416	1
		15-19years	680	0	0	0	0	1	676	3		108	0	0	0	0	0	108	0		87	0	0	0	0	0	87	0		485	0	0	0	0	1	481	3
		20-24years	516	1	0	0	0	2	508	5		85	1	0	0	0	0	81	3		65	0	0	0	0	0	65	0		366	0	0	0	0	2	362	2
		25-29years	464	1	0	0	0	3	453	7		83	0	0	0	0	0	79	4		60	1	0	0	0	1	57	1		321	0	0	0	0	2	317	2
		30-34years	456	0	0	0	0	2	451	3		82	0	0	0	0	0	82	0		77	0	0	0	0	1	76	0		297	0	0	0	0	1	293	3
		35-39years	464	0	0	0	0	2	460	2		76	0	0	0	0	0	76	0		58	0	0	0	0	2	54	2		330	0	0	0	0	0	330	0
		40-44years	404	0	0	0	0	1	399	4		81	0	0	0	0	0	79	2		43	0	0	0	0	0	43	0		280	0	0	0	0	1	277	2
		45-49years	406	0	0	0	0	2	402	2		85	0	0	0	0	1	84	0		50	0	0	0	0	0	50	0		271	0	0	0	0	1	268	2
		50-54years	347	0	0	0	0	2	342	3		81	0	0	0	0	1	80	0		40	0	0	0	0	0	40	0		226	0	0	0	0	1	222	3
		55-59years	306	0	0	0	0	0	303	3		55	0	0	0	0	0	54	1		38	0	0	0	0	0	38	0		213	0	0	0	0	0	211	2
		60-64years	247	0	0	0	0	0	246	1		50	0	0	0	0	0	50	0		26	0	0	0	0	0	26	0		171	0	0	0	0	0	170	1
		65-69years	196	0	0	0	0	0	196	0		45	0	0	0	0	0	45	0		22	0	0	0	0	0	22	0		129	0	0	0	0	0	129	0
		70-74years	143	0	0	0	0	1	141	1		38	0	0	0	0	0	37	1		15	0	0	0	0	1	14	0		90	0	0	0	0	0	90	0
		75-79years	104	0	0	0	0	0	104	0		42	0	0	0	0	0	42	0		12	0	0	0	0	0	12	0		50	0	0	0	0	0	50	0
		80-84years	68	0	0	0	0	0	68	0		26	0	0	0	0	0	26	0		13	0	0	0	0	0	13	0		29	0	0	0	0	0	29	0
		85years and more	87	0	0	0	0	0	87	0		27	0	0	0	0	0	27	0		7	0	0	0	0	0	7	0		53	0	0	0	0	0	53	0
	05045_Apartadó	Total	112396	806	2	32	8	42742	68012	794		91731	240	2	27	8	32226	58517	711		13399	29	0	2	0	7236	6098	34		7266	537	0	3	0	3280	3397	49
		0-4years	8765	96	0	3	0	3119	5511	36		7008	13	0	3	0	2302	4656	34		1114	6	0	0	0	563	545	0		643	77	0	0	0	254	310	2
		5-9years	9473	89	0	1	0	3707	5642	34		7496	7	0	1	0	2698	4760	30		1237	5	0	0	0	688	544	0		740	77	0	0	0	321	338	4
		10-14years	11414	85	0	0	0	4612	6667	50		9079	17	0	0	0	3406	5609	47		1474	2	0	0	0	808	663	1		861	66	0	0	0	398	395	2
		15-19years	11460	88	0	3	0	4673	6633	63		9206	15	0	3	0	3537	5596	55		1485	2	0	0	0	821	657	5		769	71	0	0	0	315	380	3
		20-24years	10693	68	1	1	1	4069	6465	88		8777	21	1	1	1	3100	5572	81		1301	2	0	0	0	696	601	2		615	45	0	0	0	273	292	5
		25-29years	10491	77	1	2	1	3914	6413	83		8657	21	1	2	1	3002	5556	74		1266	2	0	0	0	662	597	5		568	54	0	0	0	250	260	4
		30-34years	9493	54	0	4	1	3521	5809	104		7856	17	0	3	1	2690	5049	96		1080	3	0	1	0	564	507	5		557	34	0	0	0	267	253	3
		35-39years	8350	53	0	4	1	3152	5063	77		6944	25	0	4	1	2450	4396	68		939	2	0	0	0	501	435	1		467	26	0	0	0	201	232	8
		40-44years	6866	50	0	4	1	2642	4118	51		5679	21	0	3	1	2024	3589	41		753	2	0	1	0	421	325	4		434	27	0	0	0	197	204	6
		45-49years	6430	37	0	5	1	2408	3927	52		5350	19	0	5	1	1841	3440	44		707	0	0	0	0	381	323	3		373	18	0	0	0	186	164	5
		50-54years	5739	31	0	0	0	2103	3553	52		4797	21	0	0	0	1604	3127	45		616	0	0	0	0	333	278	5		326	10	0	0	0	166	148	2
		55-59years	4648	16	0	1	1	1703	2879	48		3855	10	0	1	1	1275	2526	42		509	0	0	0	0	283	224	2		284	6	0	0	0	145	129	4
		60-64years	3225	23	0	2	0	1207	1968	25		2685	13	0	1	0	895	1753	23		339	2	0	0	0	214	122	1		201	8	0	1	0	98	93	1
		65-69years	1992	21	0	0	0	728	1235	8		1650	11	0	0	0	539	1092	8		183	1	0	0	0	101	81	0		159	9	0	0	0	88	62	0
		70-74years	1299	4	0	0	0	461	825	9		1050	3	0	0	0	343	695	9		134	0	0	0	0	62	72	0		115	1	0	0	0	56	58	0
		75-79years	969	7	0	0	1	355	600	6		785	3	0	0	1	261	514	6		120	0	0	0	0	67	53	0		64	4	0	0	0	27	33	0
		80-84years	632	4	0	2	0	222	401	3		497	1	0	0	0	156	337	3		76	0	0	0	0	42	34	0		59	3	0	2	0	24	30	0
		85years and more	457	3	0	0	0	146	303	5		360	2	0	0	0	103	250	5		66	0	0	0	0	29	37	0		31	1	0	0	0	14	16	0
	05051_Arboletes	Total	26279	958	2	8	3	7096	18092	120		9613	131	1	8	2	3176	6237	58		2516	43	0	0	0	911	1550	12		14150	784	1	0	1	3009	10305	50
		0-4years	2162	63	0	0	0	492	1600	7		715	9	0	0	0	220	483	3		193	2	0	0	0	71	119	1		1254	52	0	0	0	201	998	3
		5-9years	2511	109	0	1	0	629	1768	4		785	11	0	1	0	253	518	2		217	4	0	0	0	68	145	0		1509	94	0	0	0	308	1105	2
		10-14years	3044	121	0	0	0	826	2086	11		943	11	0	0	0	323	608	1		324	2	0	0	0	116	204	2		1777	108	0	0	0	387	1274	8
		15-19years	2816	121	0	1	1	793	1886	14		986	8	0	1	1	359	610	7		309	6	0	0	0	115	184	4		1521	107	0	0	0	319	1092	3
		20-24years	1868	60	1	2	0	492	1297	16		778	10	1	2	0	259	498	8		159	3	0	0	0	54	102	0		931	47	0	0	0	179	697	8
		25-29years	1799	63	0	0	1	436	1293	6		737	10	0	0	1	226	498	2		141	3	0	0	0	36	102	0		921	50	0	0	0	174	693	4
		30-34years	1714	63	0	1	0	434	1206	10		663	15	0	1	0	192	450	5		167	0	0	0	0	66	99	2		884	48	0	0	0	176	657	3
		35-39years	1685	72	0	0	0	487	1115	11		666	9	0	0	0	218	433	6		164	3	0	0	0	64	97	0		855	60	0	0	0	205	585	5
		40-44years	1581	57	0	0	0	457	1060	7		567	11	0	0	0	201	351	4		157	4	0	0	0	67	86	0		857	42	0	0	0	189	623	3
		45-49years	1474	52	0	1	0	433	976	12		555	9	0	1	0	197	342	6		151	1	0	0	0	55	93	2		768	42	0	0	0	181	541	4
		50-54years	1344	37	0	0	1	386	914	6		513	4	0	0	0	157	347	5		128	3	0	0	0	52	73	0		703	30	0	0	1	177	494	1
		55-59years	1173	39	0	2	0	360	765	7		453	6	0	2	0	156	286	3		102	4	0	0	0	42	55	1		618	29	0	0	0	162	424	3
		60-64years	986	35	1	0	0	292	654	4		410	6	0	0	0	133	268	3		78	4	0	0	0	30	44	0		498	25	1	0	0	129	342	1
		65-69years	700	16	0	0	0	203	479	2		265	4	0	0	0	98	163	0		74	1	0	0	0	17	56	0		361	11	0	0	0	88	260	2
		70-74years	538	15	0	0	0	150	373	0		209	2	0	0	0	68	139	0		61	0	0	0	0	30	31	0		268	13	0	0	0	52	203	0
		75-79years	386	15	0	0	0	92	279	0		146	2	0	0	0	40	104	0		44	3	0	0	0	13	28	0		196	10	0	0	0	39	147	0
		80-84years	288	11	0	0	0	75	201	1		117	1	0	0	0	38	77	1		29	0	0	0	0	11	18	0		142	10	0	0	0	26	106	0
		85years and more	210	9	0	0	0	59	140	2		105	3	0	0	0	38	62	2		18	0	0	0	0	4	14	0		87	6	0	0	0	17	64	0
	05055_Argelia	Total	6733	2	0	0	0	57	6609	65		2973	2	0	0	0	47	2877	47		0	0	0	0	0	0	0	0		3760	0	0	0	0	10	3732	18
		0-4years	461	0	0	0	0	3	454	4		183	0	0	0	0	2	177	4		0	0	0	0	0	0	0	0		278	0	0	0	0	1	277	0
		5-9years	593	0	0	0	0	6	584	3		236	0	0	0	0	5	229	2		0	0	0	0	0	0	0	0		357	0	0	0	0	1	355	1
		10-14years	663	0	0	0	0	3	657	3		282	0	0	0	0	3	276	3		0	0	0	0	0	0	0	0		381	0	0	0	0	0	381	0
		15-19years	707	1	0	0	0	7	689	10		302	1	0	0	0	6	290	5		0	0	0	0	0	0	0	0		405	0	0	0	0	1	399	5
		20-24years	492	0	0	0	0	3	481	8		191	0	0	0	0	2	184	5		0	0	0	0	0	0	0	0		301	0	0	0	0	1	297	3
		25-29years	437	0	0	0	0	6	430	1		203	0	0	0	0	3	199	1		0	0	0	0	0	0	0	0		234	0	0	0	0	3	231	0
		30-34years	471	1	0	0	0	5	461	4		201	1	0	0	0	5	191	4		0	0	0	0	0	0	0	0		270	0	0	0	0	0	270	0
		35-39years	460	0	0	0	0	8	442	10		227	0	0	0	0	6	213	8		0	0	0	0	0	0	0	0		233	0	0	0	0	2	229	2
		40-44years	378	0	0	0	0	2	371	5		152	0	0	0	0	2	148	2		0	0	0	0	0	0	0	0		226	0	0	0	0	0	223	3
		45-49years	359	0	0	0	0	5	354	0		156	0	0	0	0	5	151	0		0	0	0	0	0	0	0	0		203	0	0	0	0	0	203	0
		50-54years	374	0	0	0	0	0	368	6		159	0	0	0	0	0	153	6		0	0	0	0	0	0	0	0		215	0	0	0	0	0	215	0
		55-59years	322	0	0	0	0	3	317	2		153	0	0	0	0	2	150	1		0	0	0	0	0	0	0	0		169	0	0	0	0	1	167	1
		60-64years	327	0	0	0	0	1	324	2		142	0	0	0	0	1	141	0		0	0	0	0	0	0	0	0		185	0	0	0	0	0	183	2
		65-69years	248	0	0	0	0	1	246	1		119	0	0	0	0	1	117	1		0	0	0	0	0	0	0	0		129	0	0	0	0	0	129	0
		70-74years	187	0	0	0	0	2	182	3		112	0	0	0	0	2	107	3		0	0	0	0	0	0	0	0		75	0	0	0	0	0	75	0
		75-79years	123	0	0	0	0	2	120	1		68	0	0	0	0	2	65	1		0	0	0	0	0	0	0	0		55	0	0	0	0	0	55	0
		80-84years	84	0	0	0	0	0	82	2		55	0	0	0	0	0	54	1		0	0	0	0	0	0	0	0		29	0	0	0	0	0	28	1
		85years and more	47	0	0	0	0	0	47	0		32	0	0	0	0	0	32	0		0	0	0	0	0	0	0	0		15	0	0	0	0	0	15	0
	05059_Armenia	Total	3817	3	0	0	0	7	3802	5		1359	0	0	0	0	5	1352	2		264	0	0	0	0	2	262	0		2194	3	0	0	0	0	2188	3
		0-4years	168	1	0	0	0	0	167	0		43	0	0	0	0	0	43	0		14	0	0	0	0	0	14	0		111	1	0	0	0	0	110	0
		5-9years	236	1	0	0	0	0	235	0		67	0	0	0	0	0	67	0		22	0	0	0	0	0	22	0		147	1	0	0	0	0	146	0
		10-14years	265	0	0	0	0	0	265	0		91	0	0	0	0	0	91	0		17	0	0	0	0	0	17	0		157	0	0	0	0	0	157	0
		15-19years	301	0	0	0	0	0	300	1		108	0	0	0	0	0	108	0		30	0	0	0	0	0	30	0		163	0	0	0	0	0	162	1
		20-24years	211	0	0	0	0	1	210	0		71	0	0	0	0	1	70	0		18	0	0	0	0	0	18	0		122	0	0	0	0	0	122	0
		25-29years	191	0	0	0	0	0	191	0		64	0	0	0	0	0	64	0		12	0	0	0	0	0	12	0		115	0	0	0	0	0	115	0
		30-34years	216	1	0	0	0	0	213	2		78	0	0	0	0	0	77	1		12	0	0	0	0	0	12	0		126	1	0	0	0	0	124	1
		35-39years	239	0	0	0	0	0	239	0		85	0	0	0	0	0	85	0		14	0	0	0	0	0	14	0		140	0	0	0	0	0	140	0
		40-44years	225	0	0	0	0	3	221	1		82	0	0	0	0	3	78	1		19	0	0	0	0	0	19	0		124	0	0	0	0	0	124	0
		45-49years	254	0	0	0	0	0	254	0		102	0	0	0	0	0	102	0		13	0	0	0	0	0	13	0		139	0	0	0	0	0	139	0
		50-54years	299	0	0	0	0	2	297	0		127	0	0	0	0	0	127	0		19	0	0	0	0	2	17	0		153	0	0	0	0	0	153	0
		55-59years	298	0	0	0	0	0	297	1		113	0	0	0	0	0	113	0		14	0	0	0	0	0	14	0		171	0	0	0	0	0	170	1
		60-64years	268	0	0	0	0	0	268	0		94	0	0	0	0	0	94	0		21	0	0	0	0	0	21	0		153	0	0	0	0	0	153	0
		65-69years	216	0	0	0	0	1	215	0		82	0	0	0	0	1	81	0		14	0	0	0	0	0	14	0		120	0	0	0	0	0	120	0
		70-74years	142	0	0	0	0	0	142	0		51	0	0	0	0	0	51	0		12	0	0	0	0	0	12	0		79	0	0	0	0	0	79	0
		75-79years	129	0	0	0	0	0	129	0		40	0	0	0	0	0	40	0		8	0	0	0	0	0	8	0		81	0	0	0	0	0	81	0
		80-84years	95	0	0	0	0	0	95	0		33	0	0	0	0	0	33	0		4	0	0	0	0	0	4	0		58	0	0	0	0	0	58	0
		85years and more	64	0	0	0	0	0	64	0		28	0	0	0	0	0	28	0		1	0	0	0	0	0	1	0		35	0	0	0	0	0	35	0
	05079_Barbosa	Total	44621	20	1	0	0	226	44154	220		21469	7	0	0	0	152	21153	157		5507	0	0	0	0	26	5477	4		17645	13	1	0	0	48	17524	59
		0-4years	2238	2	0	0	0	7	2220	9		1087	1	0	0	0	5	1075	6		332	0	0	0	0	1	331	0		819	1	0	0	0	1	814	3
		5-9years	2602	1	0	0	0	16	2573	12		1227	0	0	0	0	7	1209	11		375	0	0	0	0	1	374	0		1000	1	0	0	0	8	990	1
		10-14years	3303	1	0	0	0	15	3278	9		1566	0	0	0	0	13	1545	8		427	0	0	0	0	1	426	0		1310	1	0	0	0	1	1307	1
		15-19years	3740	1	0	0	0	21	3703	15		1826	0	0	0	0	16	1799	11		446	0	0	0	0	2	444	0		1468	1	0	0	0	3	1460	4
		20-24years	3812	2	0	0	0	21	3767	22		1931	0	0	0	0	15	1898	18		540	0	0	0	0	3	537	0		1341	2	0	0	0	3	1332	4
		25-29years	3632	3	0	0	0	20	3588	21		1891	2	0	0	0	13	1858	18		484	0	0	0	0	1	483	0		1257	1	0	0	0	6	1247	3
		30-34years	3268	3	0	0	0	14	3230	21		1639	0	0	0	0	10	1615	14		418	0	0	0	0	0	416	2		1211	3	0	0	0	4	1199	5
		35-39years	3343	2	0	0	0	25	3294	22		1668	1	0	0	0	19	1635	13		373	0	0	0	0	3	370	0		1302	1	0	0	0	3	1289	9
		40-44years	2852	0	0	0	0	14	2828	10		1387	0	0	0	0	11	1369	7		317	0	0	0	0	0	317	0		1148	0	0	0	0	3	1142	3
		45-49years	3141	1	0	0	0	22	3093	25		1478	0	0	0	0	13	1450	15		361	0	0	0	0	4	357	0		1302	1	0	0	0	5	1286	10
		50-54years	3178	1	0	0	0	17	3139	21		1487	0	0	0	0	8	1465	14		402	0	0	0	0	4	397	1		1289	1	0	0	0	5	1277	6
		55-59years	2680	0	1	0	0	13	2650	16		1218	0	0	0	0	7	1202	9		310	0	0	0	0	2	308	0		1152	0	1	0	0	4	1140	7
		60-64years	2057	0	0	0	0	12	2039	6		866	0	0	0	0	8	854	4		254	0	0	0	0	3	250	1		937	0	0	0	0	1	935	1
		65-69years	1650	0	0	0	0	2	1645	3		781	0	0	0	0	2	777	2		156	0	0	0	0	0	156	0		713	0	0	0	0	0	712	1
		70-74years	1261	2	0	0	0	2	1250	7		554	2	0	0	0	2	544	6		111	0	0	0	0	0	111	0		596	0	0	0	0	0	595	1
		75-79years	889	0	0	0	0	1	888	0		396	0	0	0	0	0	396	0		93	0	0	0	0	0	93	0		400	0	0	0	0	1	399	0
		80-84years	525	1	0	0	0	2	522	0		244	1	0	0	0	2	241	0		58	0	0	0	0	0	58	0		223	0	0	0	0	0	223	0
		85years and more	450	0	0	0	0	2	447	1		223	0	0	0	0	1	221	1		50	0	0	0	0	1	49	0		177	0	0	0	0	0	177	0
	05086_Belmira	Total	5349	1	0	0	0	2098	3228	22		1602	0	0	0	0	168	1424	10		266	0	0	0	0	50	216	0		3481	1	0	0	0	1880	1588	12
		0-4years	335	0	0	0	0	100	235	0		91	0	0	0	0	5	86	0		15	0	0	0	0	1	14	0		229	0	0	0	0	94	135	0
		5-9years	410	0	0	0	0	161	249	0		97	0	0	0	0	6	91	0		15	0	0	0	0	2	13	0		298	0	0	0	0	153	145	0
		10-14years	525	0	0	0	0	212	312	1		147	0	0	0	0	15	132	0		26	0	0	0	0	9	17	0		352	0	0	0	0	188	163	1
		15-19years	587	0	0	0	0	232	350	5		164	0	0	0	0	14	149	1		22	0	0	0	0	3	19	0		401	0	0	0	0	215	182	4
		20-24years	495	1	0	0	0	181	312	1		145	0	0	0	0	10	135	0		22	0	0	0	0	1	21	0		328	1	0	0	0	170	156	1
		25-29years	362	0	0	0	0	153	206	3		106	0	0	0	0	13	93	0		12	0	0	0	0	1	11	0		244	0	0	0	0	139	102	3
		30-34years	347	0	0	0	0	126	220	1		102	0	0	0	0	7	95	0		20	0	0	0	0	3	17	0		225	0	0	0	0	116	108	1
		35-39years	364	0	0	0	0	126	233	5		113	0	0	0	0	14	95	4		25	0	0	0	0	7	18	0		226	0	0	0	0	105	120	1
		40-44years	354	0	0	0	0	145	208	1		105	0	0	0	0	11	93	1		20	0	0	0	0	7	13	0		229	0	0	0	0	127	102	0
		45-49years	382	0	0	0	0	164	217	1		116	0	0	0	0	15	101	0		18	0	0	0	0	3	15	0		248	0	0	0	0	146	101	1
		50-54years	307	0	0	0	0	139	167	1		109	0	0	0	0	14	94	1		17	0	0	0	0	4	13	0		181	0	0	0	0	121	60	0
		55-59years	261	0	0	0	0	114	146	1		82	0	0	0	0	13	68	1		13	0	0	0	0	4	9	0		166	0	0	0	0	97	69	0
		60-64years	194	0	0	0	0	73	121	0		64	0	0	0	0	10	54	0		14	0	0	0	0	0	14	0		116	0	0	0	0	63	53	0
		65-69years	132	0	0	0	0	57	74	1		45	0	0	0	0	10	34	1		7	0	0	0	0	1	6	0		80	0	0	0	0	46	34	0
		70-74years	109	0	0	0	0	44	65	0		40	0	0	0	0	4	36	0		4	0	0	0	0	0	4	0		65	0	0	0	0	40	25	0
		75-79years	84	0	0	0	0	33	50	1		30	0	0	0	0	3	26	1		10	0	0	0	0	3	7	0		44	0	0	0	0	27	17	0
		80-84years	59	0	0	0	0	18	41	0		28	0	0	0	0	3	25	0		6	0	0	0	0	1	5	0		25	0	0	0	0	14	11	0
		85years and more	42	0	0	0	0	20	22	0		18	0	0	0	0	1	17	0		0	0	0	0	0	0	0	0		24	0	0	0	0	19	5	0
	05088_Bello	Total	477660	295	9	58	17	9236	461822	6223		456897	279	8	55	17	8185	442251	6102		12300	12	1	0	0	965	11240	82		8463	4	0	3	0	86	8331	39
		0-4years	26911	19	0	3	1	575	26144	169		25285	17	0	2	1	463	24637	165		1078	2	0	0	0	102	972	2		548	0	0	1	0	10	535	2
		5-9years	28659	20	0	4	2	609	27842	182		26904	18	0	3	2	485	26223	173		1177	1	0	0	0	117	1052	7		578	1	0	1	0	7	567	2
		10-14years	33157	17	1	4	1	727	32207	200		31162	17	1	4	1	604	30342	193		1294	0	0	0	0	117	1171	6		701	0	0	0	0	6	694	1
		15-19years	38524	29	0	8	1	871	37216	399		36501	27	0	8	1	751	35326	388		1272	2	0	0	0	113	1147	10		751	0	0	0	0	7	743	1
		20-24years	46904	45	0	8	2	889	45244	716		44862	41	0	8	2	771	43335	705		1250	4	0	0	0	111	1128	7		792	0	0	0	0	7	781	4
		25-29years	47000	47	1	7	3	920	45329	693		45254	46	1	6	3	836	43681	681		1043	1	0	0	0	68	968	6		703	0	0	1	0	16	680	6
		30-34years	41906	27	4	4	1	928	40307	635		40391	24	4	4	1	834	38901	623		892	2	0	0	0	87	797	6		623	1	0	0	0	7	609	6
		35-39years	38441	20	0	2	2	869	36934	614		36906	20	0	2	2	776	35509	597		904	0	0	0	0	86	806	12		631	0	0	0	0	7	619	5
		40-44years	30064	15	1	2	2	599	28906	539		28842	15	1	2	2	544	27743	535		666	0	0	0	0	50	612	4		556	0	0	0	0	5	551	0
		45-49years	29211	17	0	7	1	577	28099	510		28099	17	0	7	1	540	27028	506		566	0	0	0	0	31	533	2		546	0	0	0	0	6	538	2
		50-54years	30749	11	0	4	1	494	29670	569		29622	11	0	4	1	460	28584	562		581	0	0	0	0	32	547	2		546	0	0	0	0	2	539	5
		55-59years	26476	14	0	0	0	421	25518	523		25533	13	0	0	0	404	24601	515		481	0	0	0	0	15	461	5		462	1	0	0	0	2	456	3
		60-64years	20572	4	1	1	0	281	20064	221		19841	4	1	1	0	267	19351	217		378	0	0	0	0	12	362	4		353	0	0	0	0	2	351	0
		65-69years	14659	7	1	2	0	192	14363	94		14161	6	0	2	0	180	13882	91		268	0	1	0	0	11	253	3		230	1	0	0	0	1	228	0
		70-74years	9820	2	0	1	0	118	9638	61		9446	2	0	1	0	111	9272	60		183	0	0	0	0	7	175	1		191	0	0	0	0	0	191	0
		75-79years	6502	0	0	1	0	72	6394	35		6229	0	0	1	0	69	6127	32		142	0	0	0	0	2	138	2		131	0	0	0	0	1	129	1
		80-84years	4154	1	0	0	0	53	4066	34		4021	1	0	0	0	50	3938	32		72	0	0	0	0	3	68	1		61	0	0	0	0	0	60	1
		85years and more	3951	0	0	0	0	41	3881	29		3838	0	0	0	0	40	3771	27		53	0	0	0	0	1	50	2		60	0	0	0	0	0	60	0
	05091_Betania	Total	8589	32	0	0	0	64	8471	22		3400	1	0	0	0	56	3324	19		94	0	0	0	0	0	94	0		5095	31	0	0	0	8	5053	3
		0-4years	533	1	0	0	0	7	523	2		180	0	0	0	0	3	176	1		9	0	0	0	0	0	9	0		344	1	0	0	0	4	338	1
		5-9years	626	2	0	0	0	6	618	0		250	0	0	0	0	6	244	0		7	0	0	0	0	0	7	0		369	2	0	0	0	0	367	0
		10-14years	800	3	0	0	0	7	787	3		278	0	0	0	0	7	268	3		12	0	0	0	0	0	12	0		510	3	0	0	0	0	507	0
		15-19years	869	5	0	0	0	4	858	2		303	0	0	0	0	4	298	1		6	0	0	0	0	0	6	0		560	5	0	0	0	0	554	1
		20-24years	684	5	0	0	0	7	667	5		265	0	0	0	0	7	253	5		3	0	0	0	0	0	3	0		416	5	0	0	0	0	411	0
		25-29years	596	6	0	0	0	5	585	0		241	0	0	0	0	4	237	0		10	0	0	0	0	0	10	0		345	6	0	0	0	1	338	0
		30-34years	526	2	0	0	0	4	518	2		212	0	0	0	0	1	209	2		7	0	0	0	0	0	7	0		307	2	0	0	0	3	302	0
		35-39years	592	4	0	0	0	9	579	0		237	0	0	0	0	9	228	0		4	0	0	0	0	0	4	0		351	4	0	0	0	0	347	0
		40-44years	522	2	0	0	0	4	515	1		208	1	0	0	0	4	202	1		3	0	0	0	0	0	3	0		311	1	0	0	0	0	310	0
		45-49years	544	1	0	0	0	3	534	6		212	0	0	0	0	3	204	5		9	0	0	0	0	0	9	0		323	1	0	0	0	0	321	1
		50-54years	504	0	0	0	0	1	502	1		197	0	0	0	0	1	195	1		4	0	0	0	0	0	4	0		303	0	0	0	0	0	303	0
		55-59years	500	1	0	0	0	4	495	0		201	0	0	0	0	4	197	0		8	0	0	0	0	0	8	0		291	1	0	0	0	0	290	0
		60-64years	418	0	0	0	0	2	416	0		188	0	0	0	0	2	186	0		4	0	0	0	0	0	4	0		226	0	0	0	0	0	226	0
		65-69years	306	0	0	0	0	1	305	0		138	0	0	0	0	1	137	0		2	0	0	0	0	0	2	0		166	0	0	0	0	0	166	0
		70-74years	229	0	0	0	0	0	229	0		100	0	0	0	0	0	100	0		1	0	0	0	0	0	1	0		128	0	0	0	0	0	128	0
		75-79years	153	0	0	0	0	0	153	0		80	0	0	0	0	0	80	0		5	0	0	0	0	0	5	0		68	0	0	0	0	0	68	0
		80-84years	93	0	0	0	0	0	93	0		50	0	0	0	0	0	50	0		0	0	0	0	0	0	0	0		43	0	0	0	0	0	43	0
		85years and more	94	0	0	0	0	0	94	0		60	0	0	0	0	0	60	0		0	0	0	0	0	0	0	0		34	0	0	0	0	0	34	0
	05093_Betulia	Total	15069	27	0	0	0	71	14884	87		4163	2	0	0	0	56	4063	42		997	1	0	0	0	8	984	4		9909	24	0	0	0	7	9837	41
		0-4years	1048	6	0	0	0	7	1032	3		241	0	0	0	0	5	235	1		59	0	0	0	0	1	57	1		748	6	0	0	0	1	740	1
		5-9years	1191	1	0	0	0	10	1178	2		286	0	0	0	0	8	276	2		67	0	0	0	0	1	66	0		838	1	0	0	0	1	836	0
		10-14years	1493	1	0	0	0	9	1479	4		387	0	0	0	0	8	377	2		83	0	0	0	0	1	82	0		1023	1	0	0	0	0	1020	2
		15-19years	1566	4	0	0	0	7	1549	6		439	0	0	0	0	6	430	3		90	0	0	0	0	0	90	0		1037	4	0	0	0	1	1029	3
		20-24years	1221	4	0	0	0	4	1204	9		333	0	0	0	0	3	326	4		75	0	0	0	0	0	75	0		813	4	0	0	0	1	803	5
		25-29years	1147	2	0	0	0	4	1123	18		340	0	0	0	0	4	327	9		48	0	0	0	0	0	48	0		759	2	0	0	0	0	748	9
		30-34years	973	0	0	0	0	8	959	6		273	0	0	0	0	7	262	4		57	0	0	0	0	0	57	0		643	0	0	0	0	1	640	2
		35-39years	1020	2	0	0	0	11	1003	4		297	0	0	0	0	6	288	3		57	0	0	0	0	3	54	0		666	2	0	0	0	2	661	1
		40-44years	949	1	0	0	0	2	939	7		259	0	0	0	0	2	253	4		86	0	0	0	0	0	86	0		604	1	0	0	0	0	600	3
		45-49years	967	4	0	0	0	2	955	6		273	1	0	0	0	1	269	2		77	0	0	0	0	1	76	0		617	3	0	0	0	0	610	4
		50-54years	878	1	0	0	0	3	863	11		260	0	0	0	0	3	254	3		73	1	0	0	0	0	71	1		545	0	0	0	0	0	538	7
		55-59years	767	0	0	0	0	2	761	4		227	0	0	0	0	2	223	2		46	0	0	0	0	0	46	0		494	0	0	0	0	0	492	2
		60-64years	606	0	0	0	0	1	602	3		166	0	0	0	0	1	164	1		55	0	0	0	0	0	54	1		385	0	0	0	0	0	384	1
		65-69years	448	0	0	0	0	1	447	0		130	0	0	0	0	0	130	0		34	0	0	0	0	1	33	0		284	0	0	0	0	0	284	0
		70-74years	313	0	0	0	0	0	311	2		91	0	0	0	0	0	90	1		39	0	0	0	0	0	38	1		183	0	0	0	0	0	183	0
		75-79years	231	0	0	0	0	0	231	0		76	0	0	0	0	0	76	0		22	0	0	0	0	0	22	0		133	0	0	0	0	0	133	0
		80-84years	143	0	0	0	0	0	143	0		53	0	0	0	0	0	53	0		12	0	0	0	0	0	12	0		78	0	0	0	0	0	78	0
		85years and more	108	1	0	0	0	0	105	2		32	1	0	0	0	0	30	1		17	0	0	0	0	0	17	0		59	0	0	0	0	0	58	1
	05101_Ciudad Bolívar	Total	23086	253	0	0	0	188	22559	86		14487	8	0	0	0	150	14258	71		1470	1	0	0	0	12	1448	9		7129	244	0	0	0	26	6853	6
		0-4years	1309	23	0	0	0	10	1272	4		776	1	0	0	0	8	765	2		91	0	0	0	0	1	89	1		442	22	0	0	0	1	418	1
		5-9years	1660	23	0	0	0	13	1622	2		937	1	0	0	0	12	922	2		115	0	0	0	0	1	114	0		608	22	0	0	0	0	586	0
		10-14years	1902	25	0	0	0	14	1860	3		1102	0	0	0	0	12	1088	2		128	0	0	0	0	1	126	1		672	25	0	0	0	1	646	0
		15-19years	2101	39	0	0	0	14	2037	11		1213	0	0	0	0	9	1194	10		145	0	0	0	0	0	144	1		743	39	0	0	0	5	699	0
		20-24years	1702	24	0	0	0	12	1658	8		1067	3	0	0	0	9	1049	6		111	0	0	0	0	0	111	0		524	21	0	0	0	3	498	2
		25-29years	1724	19	0	0	0	17	1678	10		1141	2	0	0	0	13	1117	9		130	0	0	0	0	2	128	0		453	17	0	0	0	2	433	1
		30-34years	1480	13	0	0	0	23	1441	3		948	0	0	0	0	15	930	3		85	0	0	0	0	5	80	0		447	13	0	0	0	3	431	0
		35-39years	1582	19	0	0	0	13	1544	6		985	0	0	0	0	12	969	4		95	0	0	0	0	0	94	1		502	19	0	0	0	1	481	1
		40-44years	1367	15	0	0	0	14	1332	6		837	0	0	0	0	12	821	4		78	0	0	0	0	1	75	2		452	15	0	0	0	1	436	0
		45-49years	1387	13	0	0	0	13	1355	6		867	0	0	0	0	11	852	4		71	0	0	0	0	0	70	1		449	13	0	0	0	2	433	1
		50-54years	1640	8	0	0	0	12	1614	6		1080	0	0	0	0	11	1065	4		99	0	0	0	0	0	97	2		461	8	0	0	0	1	452	0
		55-59years	1398	7	0	0	0	10	1374	7		937	0	0	0	0	9	921	7		84	1	0	0	0	0	83	0		377	6	0	0	0	1	370	0
		60-64years	1193	9	0	0	0	13	1168	3		771	0	0	0	0	10	758	3		74	0	0	0	0	1	73	0		348	9	0	0	0	2	337	0
		65-69years	885	5	0	0	0	4	871	5		599	0	0	0	0	3	591	5		57	0	0	0	0	0	57	0		229	5	0	0	0	1	223	0
		70-74years	645	6	0	0	0	3	633	3		430	0	0	0	0	2	425	3		42	0	0	0	0	0	42	0		173	6	0	0	0	1	166	0
		75-79years	451	2	0	0	0	1	447	1		329	1	0	0	0	1	326	1		30	0	0	0	0	0	30	0		92	1	0	0	0	0	91	0
		80-84years	279	3	0	0	0	2	273	1		191	0	0	0	0	1	189	1		12	0	0	0	0	0	12	0		76	3	0	0	0	1	72	0
		85years and more	381	0	0	0	0	0	380	1		277	0	0	0	0	0	276	1		23	0	0	0	0	0	23	0		81	0	0	0	0	0	81	0
	05107_Briceño	Total	5946	3	0	0	1	30	5891	21		2456	1	0	0	1	27	2407	20		329	0	0	0	0	0	329	0		3161	2	0	0	0	3	3155	1
		0-4years	444	0	0	0	0	2	441	1		192	0	0	0	0	2	189	1		25	0	0	0	0	0	25	0		227	0	0	0	0	0	227	0
		5-9years	593	0	0	0	0	4	589	0		225	0	0	0	0	4	221	0		36	0	0	0	0	0	36	0		332	0	0	0	0	0	332	0
		10-14years	728	1	0	0	0	1	726	0		290	0	0	0	0	1	289	0		47	0	0	0	0	0	47	0		391	1	0	0	0	0	390	0
		15-19years	599	0	0	0	0	0	595	4		255	0	0	0	0	0	251	4		32	0	0	0	0	0	32	0		312	0	0	0	0	0	312	0
		20-24years	511	2	0	0	0	2	505	2		235	1	0	0	0	2	230	2		20	0	0	0	0	0	20	0		256	1	0	0	0	0	255	0
		25-29years	445	0	0	0	1	4	439	1		208	0	0	0	1	3	203	1		26	0	0	0	0	0	26	0		211	0	0	0	0	1	210	0
		30-34years	438	0	0	0	0	2	433	3		190	0	0	0	0	2	185	3		17	0	0	0	0	0	17	0		231	0	0	0	0	0	231	0
		35-39years	416	0	0	0	0	6	407	3		177	0	0	0	0	6	169	2		18	0	0	0	0	0	18	0		221	0	0	0	0	0	220	1
		40-44years	327	0	0	0	0	5	319	3		148	0	0	0	0	4	141	3		19	0	0	0	0	0	19	0		160	0	0	0	0	1	159	0
		45-49years	301	0	0	0	0	2	299	0		109	0	0	0	0	2	107	0		21	0	0	0	0	0	21	0		171	0	0	0	0	0	171	0
		50-54years	303	0	0	0	0	0	300	3		116	0	0	0	0	0	113	3		15	0	0	0	0	0	15	0		172	0	0	0	0	0	172	0
		55-59years	262	0	0	0	0	0	262	0		91	0	0	0	0	0	91	0		18	0	0	0	0	0	18	0		153	0	0	0	0	0	153	0
		60-64years	183	0	0	0	0	2	181	0		65	0	0	0	0	1	64	0		9	0	0	0	0	0	9	0		109	0	0	0	0	1	108	0
		65-69years	141	0	0	0	0	0	140	1		47	0	0	0	0	0	46	1		12	0	0	0	0	0	12	0		82	0	0	0	0	0	82	0
		70-74years	97	0	0	0	0	0	97	0		38	0	0	0	0	0	38	0		6	0	0	0	0	0	6	0		53	0	0	0	0	0	53	0
		75-79years	74	0	0	0	0	0	74	0		30	0	0	0	0	0	30	0		3	0	0	0	0	0	3	0		41	0	0	0	0	0	41	0
		80-84years	49	0	0	0	0	0	49	0		21	0	0	0	0	0	21	0		3	0	0	0	0	0	3	0		25	0	0	0	0	0	25	0
		85years and more	35	0	0	0	0	0	35	0		19	0	0	0	0	0	19	0		2	0	0	0	0	0	2	0		14	0	0	0	0	0	14	0
	05113_Buriticá	Total	7368	0	0	0	0	27	7292	49		2033	0	0	0	0	16	2009	8		544	0	0	0	0	7	532	5		4791	0	0	0	0	4	4751	36
		0-4years	537	0	0	0	0	4	532	1		152	0	0	0	0	2	149	1		39	0	0	0	0	2	37	0		346	0	0	0	0	0	346	0
		5-9years	641	0	0	0	0	2	638	1		156	0	0	0	0	0	156	0		51	0	0	0	0	2	49	0		434	0	0	0	0	0	433	1
		10-14years	673	0	0	0	0	1	670	2		146	0	0	0	0	1	144	1		44	0	0	0	0	0	43	1		483	0	0	0	0	0	483	0
		15-19years	735	0	0	0	0	2	731	2		198	0	0	0	0	1	197	0		65	0	0	0	0	0	65	0		472	0	0	0	0	1	469	2
		20-24years	674	0	0	0	0	4	664	6		197	0	0	0	0	4	191	2		48	0	0	0	0	0	47	1		429	0	0	0	0	0	426	3
		25-29years	598	0	0	0	0	4	589	5		178	0	0	0	0	2	174	2		45	0	0	0	0	0	44	1		375	0	0	0	0	2	371	2
		30-34years	538	0	0	0	0	2	530	6		206	0	0	0	0	1	205	0		32	0	0	0	0	0	32	0		300	0	0	0	0	1	293	6
		35-39years	512	0	0	0	0	5	503	4		163	0	0	0	0	3	160	0		43	0	0	0	0	2	41	0		306	0	0	0	0	0	302	4
		40-44years	421	0	0	0	0	3	411	7		124	0	0	0	0	2	121	1		33	0	0	0	0	1	32	0		264	0	0	0	0	0	258	6
		45-49years	395	0	0	0	0	0	390	5		107	0	0	0	0	0	107	0		32	0	0	0	0	0	32	0		256	0	0	0	0	0	251	5
		50-54years	387	0	0	0	0	0	383	4		100	0	0	0	0	0	99	1		33	0	0	0	0	0	32	1		254	0	0	0	0	0	252	2
		55-59years	302	0	0	0	0	0	299	3		74	0	0	0	0	0	74	0		16	0	0	0	0	0	15	1		212	0	0	0	0	0	210	2
		60-64years	274	0	0	0	0	0	272	2		72	0	0	0	0	0	72	0		15	0	0	0	0	0	15	0		187	0	0	0	0	0	185	2
		65-69years	189	0	0	0	0	0	189	0		43	0	0	0	0	0	43	0		7	0	0	0	0	0	7	0		139	0	0	0	0	0	139	0
		70-74years	145	0	0	0	0	0	145	0		31	0	0	0	0	0	31	0		17	0	0	0	0	0	17	0		97	0	0	0	0	0	97	0
		75-79years	156	0	0	0	0	0	156	0		34	0	0	0	0	0	34	0		16	0	0	0	0	0	16	0		106	0	0	0	0	0	106	0
		80-84years	107	0	0	0	0	0	106	1		30	0	0	0	0	0	30	0		5	0	0	0	0	0	5	0		72	0	0	0	0	0	71	1
		85years and more	84	0	0	0	0	0	84	0		22	0	0	0	0	0	22	0		3	0	0	0	0	0	3	0		59	0	0	0	0	0	59	0
	05120_Cáceres	Total	26120	1673	0	3	0	594	23808	42		5247	347	0	1	0	307	4579	13		12100	581	0	2	0	202	11294	21		8773	745	0	0	0	85	7935	8
		0-4years	2381	140	0	0	0	28	2212	1		397	25	0	0	0	11	361	0		1120	43	0	0	0	11	1065	1		864	72	0	0	0	6	786	0
		5-9years	2938	196	0	0	0	42	2697	3		555	33	0	0	0	22	500	0		1294	60	0	0	0	13	1218	3		1089	103	0	0	0	7	979	0
		10-14years	3360	241	0	0	0	65	3052	2		679	39	0	0	0	31	608	1		1511	92	0	0	0	23	1396	0		1170	110	0	0	0	11	1048	1
		15-19years	2807	190	0	0	0	75	2539	3		643	47	0	0	0	41	555	0		1243	68	0	0	0	25	1149	1		921	75	0	0	0	9	835	2
		20-24years	2028	141	0	1	0	31	1851	4		436	33	0	0	0	18	384	1		929	50	0	1	0	10	865	3		663	58	0	0	0	3	602	0
		25-29years	1783	97	0	0	0	36	1646	4		334	23	0	0	0	23	287	1		880	19	0	0	0	6	852	3		569	55	0	0	0	7	507	0
		30-34years	1765	94	0	0	0	39	1628	4		337	21	0	0	0	12	304	0		811	34	0	0	0	23	751	3		617	39	0	0	0	4	573	1
		35-39years	1636	115	0	1	0	45	1470	5		338	20	0	0	0	21	295	2		714	38	0	1	0	17	656	2		584	57	0	0	0	7	519	1
		40-44years	1364	104	0	0	0	46	1208	6		299	23	0	0	0	23	250	3		595	36	0	0	0	15	542	2		470	45	0	0	0	8	416	1
		45-49years	1362	86	0	0	0	43	1231	2		277	16	0	0	0	24	236	1		628	30	0	0	0	12	586	0		457	40	0	0	0	7	409	1
		50-54years	1190	60	0	0	0	46	1081	3		240	13	0	0	0	24	201	2		587	22	0	0	0	16	548	1		363	25	0	0	0	6	332	0
		55-59years	1051	49	0	0	0	39	959	4		220	12	0	0	0	16	191	1		520	15	0	0	0	19	484	2		311	22	0	0	0	4	284	1
		60-64years	728	47	0	1	0	17	662	1		120	9	0	1	0	10	99	1		362	19	0	0	0	5	338	0		246	19	0	0	0	2	225	0
		65-69years	597	40	0	0	0	19	538	0		125	11	0	0	0	13	101	0		314	20	0	0	0	4	290	0		158	9	0	0	0	2	147	0
		70-74years	402	22	0	0	0	11	369	0		92	8	0	0	0	9	75	0		196	10	0	0	0	1	185	0		114	4	0	0	0	1	109	0
		75-79years	345	32	0	0	0	6	307	0		75	10	0	0	0	5	60	0		176	17	0	0	0	0	159	0		94	5	0	0	0	1	88	0
		80-84years	215	11	0	0	0	5	199	0		53	3	0	0	0	4	46	0		117	4	0	0	0	1	112	0		45	4	0	0	0	0	41	0
		85years and more	168	8	0	0	0	1	159	0		27	1	0	0	0	0	26	0		103	4	0	0	0	1	98	0		38	3	0	0	0	0	35	0
	05125_Caicedo	Total	7015	1	0	0	0	16	6927	71		1507	1	0	0	0	13	1457	36		0	0	0	0	0	0	0	0		5508	0	0	0	0	3	5470	35
		0-4years	515	0	0	0	0	1	509	5		100	0	0	0	0	1	95	4		0	0	0	0	0	0	0	0		415	0	0	0	0	0	414	1
		5-9years	582	0	0	0	0	2	574	6		126	0	0	0	0	2	121	3		0	0	0	0	0	0	0	0		456	0	0	0	0	0	453	3
		10-14years	700	0	0	0	0	0	695	5		113	0	0	0	0	0	111	2		0	0	0	0	0	0	0	0		587	0	0	0	0	0	584	3
		15-19years	707	0	0	0	0	1	697	9		144	0	0	0	0	1	139	4		0	0	0	0	0	0	0	0		563	0	0	0	0	0	558	5
		20-24years	579	1	0	0	0	0	573	5		135	1	0	0	0	0	130	4		0	0	0	0	0	0	0	0		444	0	0	0	0	0	443	1
		25-29years	588	0	0	0	0	2	580	6		138	0	0	0	0	1	132	5		0	0	0	0	0	0	0	0		450	0	0	0	0	1	448	1
		30-34years	498	0	0	0	0	3	487	8		130	0	0	0	0	2	122	6		0	0	0	0	0	0	0	0		368	0	0	0	0	1	365	2
		35-39years	513	0	0	0	0	1	506	6		103	0	0	0	0	0	100	3		0	0	0	0	0	0	0	0		410	0	0	0	0	1	406	3
		40-44years	434	0	0	0	0	1	425	8		92	0	0	0	0	1	91	0		0	0	0	0	0	0	0	0		342	0	0	0	0	0	334	8
		45-49years	401	0	0	0	0	1	399	1		88	0	0	0	0	1	87	0		0	0	0	0	0	0	0	0		313	0	0	0	0	0	312	1
		50-54years	393	0	0	0	0	1	389	3		86	0	0	0	0	1	83	2		0	0	0	0	0	0	0	0		307	0	0	0	0	0	306	1
		55-59years	282	0	0	0	0	0	279	3		62	0	0	0	0	0	61	1		0	0	0	0	0	0	0	0		220	0	0	0	0	0	218	2
		60-64years	257	0	0	0	0	2	251	4		48	0	0	0	0	2	44	2		0	0	0	0	0	0	0	0		209	0	0	0	0	0	207	2
		65-69years	182	0	0	0	0	1	181	0		46	0	0	0	0	1	45	0		0	0	0	0	0	0	0	0		136	0	0	0	0	0	136	0
		70-74years	164	0	0	0	0	0	163	1		39	0	0	0	0	0	39	0		0	0	0	0	0	0	0	0		125	0	0	0	0	0	124	1
		75-79years	116	0	0	0	0	0	116	0		26	0	0	0	0	0	26	0		0	0	0	0	0	0	0	0		90	0	0	0	0	0	90	0
		80-84years	56	0	0	0	0	0	55	1		13	0	0	0	0	0	13	0		0	0	0	0	0	0	0	0		43	0	0	0	0	0	42	1
		85years and more	48	0	0	0	0	0	48	0		18	0	0	0	0	0	18	0		0	0	0	0	0	0	0	0		30	0	0	0	0	0	30	0
	05129_Caldas	Total	75971	23	0	0	5	402	74963	578		61442	6	0	0	5	337	60571	523		10049	1	0	0	0	37	9984	27		4480	16	0	0	0	28	4408	28
		0-4years	3525	2	0	0	0	13	3487	23		2720	0	0	0	0	9	2688	23		610	0	0	0	0	4	606	0		195	2	0	0	0	0	193	0
		5-9years	3849	3	0	0	2	26	3796	22		2989	0	0	0	2	20	2945	22		598	0	0	0	0	4	594	0		262	3	0	0	0	2	257	0
		10-14years	4606	0	0	0	0	27	4557	22		3561	0	0	0	0	25	3515	21		755	0	0	0	0	2	752	1		290	0	0	0	0	0	290	0
		15-19years	5563	3	0	0	1	39	5479	41		4324	1	0	0	1	35	4247	40		897	1	0	0	0	0	896	0		342	1	0	0	0	4	336	1
		20-24years	6876	0	0	0	0	30	6765	81		5506	0	0	0	0	24	5410	72		1007	0	0	0	0	4	998	5		363	0	0	0	0	2	357	4
		25-29years	6825	5	0	0	0	37	6706	77		5547	0	0	0	0	25	5454	68		913	0	0	0	0	7	901	5		365	5	0	0	0	5	351	4
		30-34years	5958	0	0	0	0	30	5876	52		4769	0	0	0	0	28	4695	46		825	0	0	0	0	2	820	3		364	0	0	0	0	0	361	3
		35-39years	5957	2	0	0	2	42	5869	42		4858	1	0	0	2	39	4781	35		747	0	0	0	0	3	741	3		352	1	0	0	0	0	347	4
		40-44years	4830	4	0	0	0	27	4766	33		3905	1	0	0	0	20	3856	28		609	0	0	0	0	2	604	3		316	3	0	0	0	5	306	2
		45-49years	5269	3	0	0	0	29	5188	49		4315	2	0	0	0	26	4243	44		601	0	0	0	0	1	598	2		353	1	0	0	0	2	347	3
		50-54years	5560	0	0	0	0	22	5502	36		4613	0	0	0	0	19	4565	29		642	0	0	0	0	1	637	4		305	0	0	0	0	2	300	3
		55-59years	5096	0	0	0	0	29	5033	34		4175	0	0	0	0	24	4120	31		633	0	0	0	0	4	628	1		288	0	0	0	0	1	285	2
		60-64years	4046	1	0	0	0	17	4002	26		3353	1	0	0	0	14	3314	24		450	0	0	0	0	2	448	0		243	0	0	0	0	1	240	2
		65-69years	2997	0	0	0	0	14	2970	13		2489	0	0	0	0	12	2464	13		308	0	0	0	0	0	308	0		200	0	0	0	0	2	198	0
		70-74years	2053	0	0	0	0	9	2034	10		1745	0	0	0	0	8	1727	10		201	0	0	0	0	0	201	0		107	0	0	0	0	1	106	0
		75-79years	1316	0	0	0	0	4	1305	7		1150	0	0	0	0	4	1139	7		112	0	0	0	0	0	112	0		54	0	0	0	0	0	54	0
		80-84years	840	0	0	0	0	4	832	4		719	0	0	0	0	3	712	4		73	0	0	0	0	0	73	0		48	0	0	0	0	1	47	0
		85years and more	805	0	0	0	0	3	796	6		704	0	0	0	0	2	696	6		68	0	0	0	0	1	67	0		33	0	0	0	0	0	33	0
	05134_Campamento	Total	7402	0	0	0	0	22	7324	56		2334	0	0	0	0	22	2276	36		490	0	0	0	0	0	489	1		4578	0	0	0	0	0	4559	19
		0-4years	482	0	0	0	0	1	479	2		138	0	0	0	0	1	135	2		30	0	0	0	0	0	30	0		314	0	0	0	0	0	314	0
		5-9years	675	0	0	0	0	1	671	3		188	0	0	0	0	1	185	2		46	0	0	0	0	0	46	0		441	0	0	0	0	0	440	1
		10-14years	828	0	0	0	0	2	820	6		219	0	0	0	0	2	213	4		55	0	0	0	0	0	55	0		554	0	0	0	0	0	552	2
		15-19years	818	0	0	0	0	2	810	6		243	0	0	0	0	2	238	3		61	0	0	0	0	0	61	0		514	0	0	0	0	0	511	3
		20-24years	620	0	0	0	0	1	615	4		209	0	0	0	0	1	205	3		49	0	0	0	0	0	49	0		362	0	0	0	0	0	361	1
		25-29years	494	0	0	0	0	1	490	3		155	0	0	0	0	1	152	2		45	0	0	0	0	0	44	1		294	0	0	0	0	0	294	0
		30-34years	502	0	0	0	0	1	494	7		149	0	0	0	0	1	143	5		23	0	0	0	0	0	23	0		330	0	0	0	0	0	328	2
		35-39years	512	0	0	0	0	4	501	7		161	0	0	0	0	4	154	3		25	0	0	0	0	0	25	0		326	0	0	0	0	0	322	4
		40-44years	402	0	0	0	0	4	395	3		127	0	0	0	0	4	122	1		34	0	0	0	0	0	34	0		241	0	0	0	0	0	239	2
		45-49years	396	0	0	0	0	3	388	5		139	0	0	0	0	3	131	5		26	0	0	0	0	0	26	0		231	0	0	0	0	0	231	0
		50-54years	380	0	0	0	0	0	377	3		142	0	0	0	0	0	140	2		23	0	0	0	0	0	23	0		215	0	0	0	0	0	214	1
		55-59years	370	0	0	0	0	0	369	1		145	0	0	0	0	0	145	0		23	0	0	0	0	0	23	0		202	0	0	0	0	0	201	1
		60-64years	287	0	0	0	0	2	283	2		81	0	0	0	0	2	78	1		14	0	0	0	0	0	14	0		192	0	0	0	0	0	191	1
		65-69years	204	0	0	0	0	0	202	2		65	0	0	0	0	0	64	1		15	0	0	0	0	0	15	0		124	0	0	0	0	0	123	1
		70-74years	171	0	0	0	0	0	170	1		59	0	0	0	0	0	58	1		10	0	0	0	0	0	10	0		102	0	0	0	0	0	102	0
		75-79years	126	0	0	0	0	0	126	0		57	0	0	0	0	0	57	0		7	0	0	0	0	0	7	0		62	0	0	0	0	0	62	0
		80-84years	78	0	0	0	0	0	77	1		35	0	0	0	0	0	34	1		2	0	0	0	0	0	2	0		41	0	0	0	0	0	41	0
		85years and more	57	0	0	0	0	0	57	0		22	0	0	0	0	0	22	0		2	0	0	0	0	0	2	0		33	0	0	0	0	0	33	0
	05138_Cañasgordas	Total	13562	3	1	1	0	45	13430	82		4734	3	1	0	0	30	4642	58		968	0	0	0	0	3	962	3		7860	0	0	1	0	12	7826	21
		0-4years	863	0	0	0	0	2	856	5		307	0	0	0	0	2	301	4		66	0	0	0	0	0	66	0		490	0	0	0	0	0	489	1
		5-9years	1011	0	0	0	0	4	1006	1		338	0	0	0	0	3	334	1		68	0	0	0	0	1	67	0		605	0	0	0	0	0	605	0
		10-14years	1264	0	0	0	0	3	1259	2		414	0	0	0	0	3	410	1		98	0	0	0	0	0	98	0		752	0	0	0	0	0	751	1
		15-19years	1305	0	0	0	0	4	1295	6		445	0	0	0	0	0	440	5		89	0	0	0	0	0	89	0		771	0	0	0	0	4	766	1
		20-24years	1087	0	0	0	0	3	1075	9		413	0	0	0	0	2	405	6		70	0	0	0	0	0	70	0		604	0	0	0	0	1	600	3
		25-29years	929	0	0	0	0	9	912	8		357	0	0	0	0	5	348	4		64	0	0	0	0	1	63	0		508	0	0	0	0	3	501	4
		30-34years	851	2	0	0	0	5	837	7		349	2	0	0	0	4	338	5		56	0	0	0	0	1	55	0		446	0	0	0	0	0	444	2
		35-39years	901	0	1	0	0	2	892	6		329	0	1	0	0	2	321	5		53	0	0	0	0	0	53	0		519	0	0	0	0	0	518	1
		40-44years	756	1	0	0	0	2	747	6		235	1	0	0	0	2	228	4		65	0	0	0	0	0	64	1		456	0	0	0	0	0	455	1
		45-49years	780	0	0	0	0	3	770	7		304	0	0	0	0	3	298	3		57	0	0	0	0	0	56	1		419	0	0	0	0	0	416	3
		50-54years	808	0	0	1	0	2	800	5		268	0	0	0	0	1	262	5		70	0	0	0	0	0	70	0		470	0	0	1	0	1	468	0
		55-59years	724	0	0	0	0	3	710	11		254	0	0	0	0	2	244	8		39	0	0	0	0	0	38	1		431	0	0	0	0	1	428	2
		60-64years	693	0	0	0	0	1	689	3		219	0	0	0	0	0	217	2		44	0	0	0	0	0	44	0		430	0	0	0	0	1	428	1
		65-69years	480	0	0	0	0	1	477	2		141	0	0	0	0	1	138	2		31	0	0	0	0	0	31	0		308	0	0	0	0	0	308	0
		70-74years	409	0	0	0	0	0	407	2		121	0	0	0	0	0	120	1		36	0	0	0	0	0	36	0		252	0	0	0	0	0	251	1
		75-79years	306	0	0	0	0	0	305	1		101	0	0	0	0	0	100	1		25	0	0	0	0	0	25	0		180	0	0	0	0	0	180	0
		80-84years	194	0	0	0	0	0	193	1		69	0	0	0	0	0	68	1		21	0	0	0	0	0	21	0		104	0	0	0	0	0	104	0
		85years and more	201	0	0	0	0	1	200	0		70	0	0	0	0	0	70	0		16	0	0	0	0	0	16	0		115	0	0	0	0	1	114	0
	05142_Caracolí	Total	3955	0	0	0	0	12	3931	12		2431	0	0	0	0	12	2409	10		0	0	0	0	0	0	0	0		1524	0	0	0	0	0	1522	2
		0-4years	220	0	0	0	0	1	219	0		133	0	0	0	0	1	132	0		0	0	0	0	0	0	0	0		87	0	0	0	0	0	87	0
		5-9years	271	0	0	0	0	0	271	0		160	0	0	0	0	0	160	0		0	0	0	0	0	0	0	0		111	0	0	0	0	0	111	0
		10-14years	289	0	0	0	0	0	286	3		168	0	0	0	0	0	165	3		0	0	0	0	0	0	0	0		121	0	0	0	0	0	121	0
		15-19years	294	0	0	0	0	2	289	3		188	0	0	0	0	2	184	2		0	0	0	0	0	0	0	0		106	0	0	0	0	0	105	1
		20-24years	286	0	0	0	0	0	286	0		185	0	0	0	0	0	185	0		0	0	0	0	0	0	0	0		101	0	0	0	0	0	101	0
		25-29years	255	0	0	0	0	1	254	0		153	0	0	0	0	1	152	0		0	0	0	0	0	0	0	0		102	0	0	0	0	0	102	0
		30-34years	257	0	0	0	0	1	256	0		155	0	0	0	0	1	154	0		0	0	0	0	0	0	0	0		102	0	0	0	0	0	102	0
		35-39years	228	0	0	0	0	2	225	1		134	0	0	0	0	2	131	1		0	0	0	0	0	0	0	0		94	0	0	0	0	0	94	0
		40-44years	218	0	0	0	0	1	216	1		117	0	0	0	0	1	115	1		0	0	0	0	0	0	0	0		101	0	0	0	0	0	101	0
		45-49years	267	0	0	0	0	0	267	0		163	0	0	0	0	0	163	0		0	0	0	0	0	0	0	0		104	0	0	0	0	0	104	0
		50-54years	270	0	0	0	0	0	270	0		166	0	0	0	0	0	166	0		0	0	0	0	0	0	0	0		104	0	0	0	0	0	104	0
		55-59years	295	0	0	0	0	2	292	1		186	0	0	0	0	2	184	0		0	0	0	0	0	0	0	0		109	0	0	0	0	0	108	1
		60-64years	219	0	0	0	0	0	219	0		135	0	0	0	0	0	135	0		0	0	0	0	0	0	0	0		84	0	0	0	0	0	84	0
		65-69years	173	0	0	0	0	0	172	1		109	0	0	0	0	0	108	1		0	0	0	0	0	0	0	0		64	0	0	0	0	0	64	0
		70-74years	172	0	0	0	0	0	170	2		112	0	0	0	0	0	110	2		0	0	0	0	0	0	0	0		60	0	0	0	0	0	60	0
		75-79years	104	0	0	0	0	0	104	0		71	0	0	0	0	0	71	0		0	0	0	0	0	0	0	0		33	0	0	0	0	0	33	0
		80-84years	74	0	0	0	0	2	72	0		51	0	0	0	0	2	49	0		0	0	0	0	0	0	0	0		23	0	0	0	0	0	23	0
		85years and more	63	0	0	0	0	0	63	0		45	0	0	0	0	0	45	0		0	0	0	0	0	0	0	0		18	0	0	0	0	0	18	0
	05145_Caramanta	Total	4269	1	0	0	0	15	4233	20		1946	1	0	0	0	10	1919	16		279	0	0	0	0	1	277	1		2044	0	0	0	0	4	2037	3
		0-4years	185	0	0	0	0	0	184	1		65	0	0	0	0	0	65	0		10	0	0	0	0	0	10	0		110	0	0	0	0	0	109	1
		5-9years	288	0	0	0	0	0	287	1		119	0	0	0	0	0	118	1		12	0	0	0	0	0	12	0		157	0	0	0	0	0	157	0
		10-14years	361	0	0	0	0	0	360	1		150	0	0	0	0	0	149	1		24	0	0	0	0	0	24	0		187	0	0	0	0	0	187	0
		15-19years	334	0	0	0	0	2	332	0		142	0	0	0	0	1	141	0		25	0	0	0	0	0	25	0		167	0	0	0	0	1	166	0
		20-24years	273	0	0	0	0	0	270	3		125	0	0	0	0	0	123	2		17	0	0	0	0	0	17	0		131	0	0	0	0	0	130	1
		25-29years	254	0	0	0	0	0	252	2		129	0	0	0	0	0	128	1		12	0	0	0	0	0	12	0		113	0	0	0	0	0	112	1
		30-34years	262	1	0	0	0	5	255	1		113	1	0	0	0	3	108	1		9	0	0	0	0	0	9	0		140	0	0	0	0	2	138	0
		35-39years	320	0	0	0	0	2	317	1		143	0	0	0	0	2	140	1		18	0	0	0	0	0	18	0		159	0	0	0	0	0	159	0
		40-44years	269	0	0	0	0	3	265	1		118	0	0	0	0	1	116	1		20	0	0	0	0	1	19	0		131	0	0	0	0	1	130	0
		45-49years	280	0	0	0	0	1	278	1		136	0	0	0	0	1	134	1		13	0	0	0	0	0	13	0		131	0	0	0	0	0	131	0
		50-54years	306	0	0	0	0	0	303	3		149	0	0	0	0	0	146	3		26	0	0	0	0	0	26	0		131	0	0	0	0	0	131	0
		55-59years	281	0	0	0	0	0	279	2		133	0	0	0	0	0	132	1		19	0	0	0	0	0	18	1		129	0	0	0	0	0	129	0
		60-64years	296	0	0	0	0	0	295	1		132	0	0	0	0	0	131	1		25	0	0	0	0	0	25	0		139	0	0	0	0	0	139	0
		65-69years	201	0	0	0	0	0	200	1		96	0	0	0	0	0	95	1		25	0	0	0	0	0	25	0		80	0	0	0	0	0	80	0
		70-74years	162	0	0	0	0	1	161	0		80	0	0	0	0	1	79	0		9	0	0	0	0	0	9	0		73	0	0	0	0	0	73	0
		75-79years	86	0	0	0	0	0	85	1		48	0	0	0	0	0	47	1		6	0	0	0	0	0	6	0		32	0	0	0	0	0	32	0
		80-84years	66	0	0	0	0	0	66	0		41	0	0	0	0	0	41	0		5	0	0	0	0	0	5	0		20	0	0	0	0	0	20	0
		85years and more	45	0	0	0	0	1	44	0		27	0	0	0	0	1	26	0		4	0	0	0	0	0	4	0		14	0	0	0	0	0	14	0
	05147_Carepa	Total	45300	68	1	1	1	11371	33558	300		31631	38	0	1	1	10268	21057	266		6625	9	0	0	0	589	6014	13		7044	21	1	0	0	514	6487	21
		0-4years	3698	6	0	0	0	838	2838	16		2498	3	0	0	0	759	1721	15		536	1	0	0	0	33	502	0		664	2	0	0	0	46	615	1
		5-9years	4295	8	0	0	0	1004	3268	15		2874	6	0	0	0	913	1942	13		680	1	0	0	0	48	631	0		741	1	0	0	0	43	695	2
		10-14years	5027	6	0	0	0	1282	3719	20		3337	3	0	0	0	1155	2160	19		814	0	0	0	0	73	740	1		876	3	0	0	0	54	819	0
		15-19years	4989	9	0	0	0	1253	3698	29		3413	4	0	0	0	1116	2267	26		818	2	0	0	0	77	738	1		758	3	0	0	0	60	693	2
		20-24years	4172	9	0	0	1	1001	3131	30		2873	5	0	0	1	889	1952	26		651	0	0	0	0	67	582	2		648	4	0	0	0	45	597	2
		25-29years	4018	8	1	1	0	1015	2965	28		2850	6	0	1	0	907	1912	24		591	0	0	0	0	57	530	4		577	2	1	0	0	51	523	0
		30-34years	3769	4	0	0	0	981	2748	36		2728	2	0	0	0	896	1800	30		488	1	0	0	0	34	451	2		553	1	0	0	0	51	497	4
		35-39years	3491	5	0	0	0	913	2553	20		2544	2	0	0	0	836	1688	18		463	0	0	0	0	39	423	1		484	3	0	0	0	38	442	1
		40-44years	2627	4	0	0	0	679	1915	29		1921	4	0	0	0	608	1282	27		313	0	0	0	0	36	277	0		393	0	0	0	0	35	356	2
		45-49years	2313	2	0	0	0	595	1692	24		1681	1	0	0	0	543	1117	20		296	1	0	0	0	26	268	1		336	0	0	0	0	26	307	3
		50-54years	2007	1	0	0	0	540	1451	15		1442	0	0	0	0	490	937	15		278	1	0	0	0	26	251	0		287	0	0	0	0	24	263	0
		55-59years	1717	1	0	0	0	488	1215	13		1251	0	0	0	0	455	785	11		235	0	0	0	0	21	214	0		231	1	0	0	0	12	216	2
		60-64years	1164	2	0	0	0	300	851	11		848	1	0	0	0	274	562	11		150	1	0	0	0	15	134	0		166	0	0	0	0	11	155	0
		65-69years	751	3	0	0	0	179	563	6		519	1	0	0	0	160	352	6		110	1	0	0	0	14	95	0		122	1	0	0	0	5	116	0
		70-74years	486	0	0	0	0	113	371	2		331	0	0	0	0	102	228	1		80	0	0	0	0	8	72	0		75	0	0	0	0	3	71	1
		75-79years	374	0	0	0	0	96	274	4		238	0	0	0	0	82	154	2		68	0	0	0	0	9	58	1		68	0	0	0	0	5	62	1
		80-84years	233	0	0	0	0	56	175	2		152	0	0	0	0	49	101	2		39	0	0	0	0	5	34	0		42	0	0	0	0	2	40	0
		85years and more	169	0	0	0	0	38	131	0		131	0	0	0	0	34	97	0		15	0	0	0	0	1	14	0		23	0	0	0	0	3	20	0
	05148_El Carmen De Viboral	Total	53606	26	0	0	0	155	53293	132		32881	18	0	0	0	118	32623	122		1419	1	0	0	0	14	1403	1		19306	7	0	0	0	23	19267	9
		0-4years	3611	2	0	0	0	13	3592	4		2013	2	0	0	0	10	1998	3		111	0	0	0	0	1	110	0		1487	0	0	0	0	2	1484	1
		5-9years	3576	2	0	0	0	8	3559	7		2119	2	0	0	0	5	2106	6		93	0	0	0	0	2	91	0		1364	0	0	0	0	1	1362	1
		10-14years	4226	3	0	0	0	11	4205	7		2451	3	0	0	0	10	2431	7		113	0	0	0	0	0	113	0		1662	0	0	0	0	1	1661	0
		15-19years	4541	2	0	0	0	12	4512	15		2733	2	0	0	0	9	2707	15		130	0	0	0	0	1	129	0		1678	0	0	0	0	2	1676	0
		20-24years	5053	5	0	0	0	14	5021	13		3159	1	0	0	0	7	3138	13		149	0	0	0	0	5	144	0		1745	4	0	0	0	2	1739	0
		25-29years	4658	2	0	0	0	11	4634	11		2929	0	0	0	0	9	2910	10		124	0	0	0	0	0	124	0		1605	2	0	0	0	2	1600	1
		30-34years	4326	4	0	0	0	23	4291	8		2676	2	0	0	0	18	2648	8		111	1	0	0	0	2	108	0		1539	1	0	0	0	3	1535	0
		35-39years	4327	5	0	0	0	18	4291	13		2706	5	0	0	0	17	2673	11		101	0	0	0	0	0	101	0		1520	0	0	0	0	1	1517	2
		40-44years	3611	1	0	0	0	14	3587	9		2325	1	0	0	0	10	2306	8		82	0	0	0	0	1	80	1		1204	0	0	0	0	3	1201	0
		45-49years	3272	0	0	0	0	6	3253	13		2077	0	0	0	0	4	2062	11		84	0	0	0	0	0	84	0		1111	0	0	0	0	2	1107	2
		50-54years	3109	0	0	0	0	5	3093	11		1972	0	0	0	0	3	1959	10		79	0	0	0	0	1	78	0		1058	0	0	0	0	1	1056	1
		55-59years	2746	0	0	0	0	6	2731	9		1710	0	0	0	0	6	1696	8		70	0	0	0	0	0	70	0		966	0	0	0	0	0	965	1
		60-64years	2199	0	0	0	0	6	2191	2		1333	0	0	0	0	4	1327	2		64	0	0	0	0	1	63	0		802	0	0	0	0	1	801	0
		65-69years	1690	0	0	0	0	5	1682	3		1003	0	0	0	0	3	997	3		33	0	0	0	0	0	33	0		654	0	0	0	0	2	652	0
		70-74years	1125	0	0	0	0	1	1121	3		690	0	0	0	0	1	686	3		34	0	0	0	0	0	34	0		401	0	0	0	0	0	401	0
		75-79years	757	0	0	0	0	1	753	3		485	0	0	0	0	1	481	3		20	0	0	0	0	0	20	0		252	0	0	0	0	0	252	0
		80-84years	430	0	0	0	0	1	428	1		265	0	0	0	0	1	263	1		11	0	0	0	0	0	11	0		154	0	0	0	0	0	154	0
		85years and more	349	0	0	0	0	0	349	0		235	0	0	0	0	0	235	0		10	0	0	0	0	0	10	0		104	0	0	0	0	0	104	0
	05150_Carolina	Total	3320	8	1	0	0	38	3244	29		2619	6	0	0	0	35	2553	25		0	0	0	0	0	0	0	0		701	2	1	0	0	3	691	4
		0-4years	129	0	0	0	0	1	127	1		99	0	0	0	0	1	97	1		0	0	0	0	0	0	0	0		30	0	0	0	0	0	30	0
		5-9years	165	0	0	0	0	5	160	0		133	0	0	0	0	5	128	0		0	0	0	0	0	0	0	0		32	0	0	0	0	0	32	0
		10-14years	231	1	0	0	0	0	230	0		181	1	0	0	0	0	180	0		0	0	0	0	0	0	0	0		50	0	0	0	0	0	50	0
		15-19years	277	1	0	0	0	1	272	3		212	1	0	0	0	1	208	2		0	0	0	0	0	0	0	0		65	0	0	0	0	0	64	1
		20-24years	193	0	0	0	0	2	189	2		160	0	0	0	0	2	157	1		0	0	0	0	0	0	0	0		33	0	0	0	0	0	32	1
		25-29years	249	0	0	0	0	8	238	3		204	0	0	0	0	8	193	3		0	0	0	0	0	0	0	0		45	0	0	0	0	0	45	0
		30-34years	224	0	0	0	0	2	221	1		178	0	0	0	0	2	175	1		0	0	0	0	0	0	0	0		46	0	0	0	0	0	46	0
		35-39years	210	0	0	0	0	4	205	1		163	0	0	0	0	4	158	1		0	0	0	0	0	0	0	0		47	0	0	0	0	0	47	0
		40-44years	187	4	0	0	0	1	182	0		148	2	0	0	0	1	145	0		0	0	0	0	0	0	0	0		39	2	0	0	0	0	37	0
		45-49years	233	1	1	0	0	3	224	4		174	1	0	0	0	3	166	4		0	0	0	0	0	0	0	0		59	0	1	0	0	0	58	0
		50-54years	282	0	0	0	0	4	274	4		219	0	0	0	0	4	211	4		0	0	0	0	0	0	0	0		63	0	0	0	0	0	63	0
		55-59years	247	0	0	0	0	2	243	2		194	0	0	0	0	2	190	2		0	0	0	0	0	0	0	0		53	0	0	0	0	0	53	0
		60-64years	214	0	0	0	0	2	211	1		165	0	0	0	0	2	162	1		0	0	0	0	0	0	0	0		49	0	0	0	0	0	49	0
		65-69years	143	1	0	0	0	1	138	3		112	1	0	0	0	0	109	2		0	0	0	0	0	0	0	0		31	0	0	0	0	1	29	1
		70-74years	128	0	0	0	0	1	126	1		99	0	0	0	0	0	98	1		0	0	0	0	0	0	0	0		29	0	0	0	0	1	28	0
		75-79years	86	0	0	0	0	0	84	2		72	0	0	0	0	0	71	1		0	0	0	0	0	0	0	0		14	0	0	0	0	0	13	1
		80-84years	58	0	0	0	0	0	57	1		52	0	0	0	0	0	51	1		0	0	0	0	0	0	0	0		6	0	0	0	0	0	6	0
		85years and more	64	0	0	0	0	1	63	0		54	0	0	0	0	0	54	0		0	0	0	0	0	0	0	0		10	0	0	0	0	1	9	0
	05154_Caucasia	Total	84459	1075	1	4	1	3441	79400	537		74074	309	1	3	1	1450	71821	489		5458	305	0	0	0	1271	3862	20		4927	461	0	1	0	720	3717	28
		0-4years	7138	85	0	0	0	282	6747	24		6102	20	0	0	0	91	5971	20		513	25	0	0	0	105	383	0		523	40	0	0	0	86	393	4
		5-9years	7645	109	0	0	0	317	7193	26		6477	17	0	0	0	112	6326	22		634	32	0	0	0	126	474	2		534	60	0	0	0	79	393	2
		10-14years	8963	122	0	1	0	398	8396	46		7753	20	0	1	0	152	7536	44		635	37	0	0	0	153	445	0		575	65	0	0	0	93	415	2
		15-19years	8385	121	0	1	0	345	7872	46		7320	34	0	1	0	136	7108	41		542	35	0	0	0	131	374	2		523	52	0	0	0	78	390	3
		20-24years	7440	82	1	1	0	260	7046	50		6648	31	1	0	0	128	6445	43		416	16	0	0	0	92	303	5		376	35	0	1	0	40	298	2
		25-29years	6920	88	0	0	0	251	6517	64		6229	38	0	0	0	124	6008	59		348	21	0	0	0	78	247	2		343	29	0	0	0	49	262	3
		30-34years	6443	74	0	0	0	256	6055	58		5783	26	0	0	0	124	5578	55		360	22	0	0	0	86	251	1		300	26	0	0	0	46	226	2
		35-39years	5856	63	0	0	0	248	5498	47		5224	19	0	0	0	121	5039	45		335	21	0	0	0	79	233	2		297	23	0	0	0	48	226	0
		40-44years	4746	67	0	0	0	192	4448	39		4190	17	0	0	0	97	4043	33		260	17	0	0	0	55	185	3		296	33	0	0	0	40	220	3
		45-49years	4560	74	0	0	0	183	4272	31		4023	32	0	0	0	76	3886	29		281	18	0	0	0	71	192	0		256	24	0	0	0	36	194	2
		50-54years	4385	53	0	0	0	168	4129	35		3921	19	0	0	0	82	3789	31		238	11	0	0	0	58	168	1		226	23	0	0	0	28	172	3
		55-59years	3718	37	0	0	0	171	3475	35		3253	14	0	0	0	78	3128	33		264	11	0	0	0	63	189	1		201	12	0	0	0	30	158	1
		60-64years	2801	36	0	0	0	144	2611	10		2449	9	0	0	0	50	2380	10		210	11	0	0	0	70	129	0		142	16	0	0	0	24	102	0
		65-69years	2029	24	0	0	0	95	1898	12		1759	6	0	0	0	31	1710	12		146	6	0	0	0	46	94	0		124	12	0	0	0	18	94	0
		70-74years	1254	15	0	0	0	49	1189	1		1082	4	0	0	0	15	1062	1		91	7	0	0	0	21	63	0		81	4	0	0	0	13	64	0
		75-79years	971	13	0	0	1	40	912	5		831	2	0	0	1	16	809	3		80	9	0	0	0	17	53	1		60	2	0	0	0	7	50	1
		80-84years	656	8	0	1	0	22	624	1		558	0	0	1	0	9	547	1		65	4	0	0	0	12	49	0		33	4	0	0	0	1	28	0
		85years and more	549	4	0	0	0	20	518	7		472	1	0	0	0	8	456	7		40	2	0	0	0	8	30	0		37	1	0	0	0	4	32	0
	05172_Chigorodó	Total	55558	2220	1	1	3	27532	25545	256		46539	93	1	1	2	25567	20639	236		1251	15	0	0	1	420	805	10		7768	2112	0	0	0	1545	4101	10
		0-4years	4537	338	0	0	0	2143	2040	16		3627	4	0	0	0	1994	1614	15		111	2	0	0	0	31	78	0		799	332	0	0	0	118	348	1
		5-9years	5146	356	0	0	0	2526	2261	3		4138	9	0	0	0	2330	1796	3		145	3	0	0	0	59	83	0		863	344	0	0	0	137	382	0
		10-14years	6180	317	0	0	0	3111	2734	18		5044	6	0	0	0	2895	2126	17		167	1	0	0	0	54	111	1		969	310	0	0	0	162	497	0
		15-19years	6073	250	0	0	0	3066	2733	24		5022	10	0	0	0	2815	2174	23		144	2	0	0	0	56	85	1		907	238	0	0	0	195	474	0
		20-24years	5296	218	0	1	0	2599	2441	37		4523	14	0	1	0	2430	2044	34		121	2	0	0	0	40	77	2		652	202	0	0	0	129	320	1
		25-29years	4694	173	0	0	1	2328	2159	33		4046	5	0	0	0	2201	1808	32		101	1	0	0	1	23	75	1		547	167	0	0	0	104	276	0
		30-34years	4236	128	0	0	2	2118	1976	12		3613	7	0	0	2	1982	1612	10		97	0	0	0	0	30	67	0		526	121	0	0	0	106	297	2
		35-39years	3967	85	0	0	0	2003	1857	22		3397	8	0	0	0	1862	1508	19		100	2	0	0	0	37	60	1		470	75	0	0	0	104	289	2
		40-44years	3120	90	0	0	0	1633	1378	19		2659	4	0	0	0	1535	1102	18		58	1	0	0	0	20	37	0		403	85	0	0	0	78	239	1
		45-49years	2978	83	0	0	0	1500	1374	21		2532	6	0	0	0	1380	1128	18		60	0	0	0	0	19	38	3		386	77	0	0	0	101	208	0
		50-54years	2570	53	0	0	0	1285	1219	13		2200	7	0	0	0	1184	998	11		40	0	0	0	0	18	21	1		330	46	0	0	0	83	200	1
		55-59years	2145	47	0	0	0	1054	1028	16		1822	4	0	0	0	978	824	16		35	0	0	0	0	13	22	0		288	43	0	0	0	63	182	0
		60-64years	1561	31	1	0	0	756	761	12		1331	5	1	0	0	687	627	11		24	1	0	0	0	5	18	0		206	25	0	0	0	64	116	1
		65-69years	1077	17	0	0	0	508	550	2		918	1	0	0	0	469	446	2		13	0	0	0	0	5	8	0		146	16	0	0	0	34	96	0
		70-74years	743	16	0	0	0	327	393	7		612	0	0	0	0	293	313	6		16	0	0	0	0	5	11	0		115	16	0	0	0	29	69	1
		75-79years	575	7	0	0	0	255	313	0		490	1	0	0	0	238	251	0		9	0	0	0	0	2	7	0		76	6	0	0	0	15	55	0
		80-84years	352	8	0	0	0	168	176	0		296	2	0	0	0	155	139	0		7	0	0	0	0	2	5	0		49	6	0	0	0	11	32	0
		85years and more	308	3	0	0	0	152	152	1		269	0	0	0	0	139	129	1		3	0	0	0	0	1	2	0		36	3	0	0	0	12	21	0
	05190_Cisneros	Total	8891	6	0	0	0	110	8716	59		7688	6	0	0	0	109	7518	55		0	0	0	0	0	0	0	0		1203	0	0	0	0	1	1198	4
		0-4years	490	1	0	0	0	7	479	3		437	1	0	0	0	7	426	3		0	0	0	0	0	0	0	0		53	0	0	0	0	0	53	0
		5-9years	556	1	0	0	0	11	542	2		496	1	0	0	0	10	483	2		0	0	0	0	0	0	0	0		60	0	0	0	0	1	59	0
		10-14years	719	0	0	0	0	7	706	6		617	0	0	0	0	7	604	6		0	0	0	0	0	0	0	0		102	0	0	0	0	0	102	0
		15-19years	684	0	0	0	0	12	669	3		570	0	0	0	0	12	555	3		0	0	0	0	0	0	0	0		114	0	0	0	0	0	114	0
		20-24years	636	0	0	0	0	8	620	8		552	0	0	0	0	8	537	7		0	0	0	0	0	0	0	0		84	0	0	0	0	0	83	1
		25-29years	679	2	0	0	0	7	665	5		590	2	0	0	0	7	576	5		0	0	0	0	0	0	0	0		89	0	0	0	0	0	89	0
		30-34years	594	0	0	0	0	8	580	6		526	0	0	0	0	8	513	5		0	0	0	0	0	0	0	0		68	0	0	0	0	0	67	1
		35-39years	577	1	0	0	0	11	560	5		499	1	0	0	0	11	482	5		0	0	0	0	0	0	0	0		78	0	0	0	0	0	78	0
		40-44years	515	0	0	0	0	7	504	4		440	0	0	0	0	7	429	4		0	0	0	0	0	0	0	0		75	0	0	0	0	0	75	0
		45-49years	542	0	0	0	0	8	528	6		469	0	0	0	0	8	455	6		0	0	0	0	0	0	0	0		73	0	0	0	0	0	73	0
		50-54years	641	0	0	0	0	8	630	3		557	0	0	0	0	8	546	3		0	0	0	0	0	0	0	0		84	0	0	0	0	0	84	0
		55-59years	587	0	0	0	0	7	576	4		510	0	0	0	0	7	499	4		0	0	0	0	0	0	0	0		77	0	0	0	0	0	77	0
		60-64years	473	1	0	0	0	4	465	3		397	1	0	0	0	4	390	2		0	0	0	0	0	0	0	0		76	0	0	0	0	0	75	1
		65-69years	387	0	0	0	0	2	384	1		334	0	0	0	0	2	332	0		0	0	0	0	0	0	0	0		53	0	0	0	0	0	52	1
		70-74years	289	0	0	0	0	0	289	0		239	0	0	0	0	0	239	0		0	0	0	0	0	0	0	0		50	0	0	0	0	0	50	0
		75-79years	240	0	0	0	0	0	240	0		206	0	0	0	0	0	206	0		0	0	0	0	0	0	0	0		34	0	0	0	0	0	34	0
		80-84years	155	0	0	0	0	3	152	0		137	0	0	0	0	3	134	0		0	0	0	0	0	0	0	0		18	0	0	0	0	0	18	0
		85years and more	127	0	0	0	0	0	127	0		112	0	0	0	0	0	112	0		0	0	0	0	0	0	0	0		15	0	0	0	0	0	15	0
	05197_Cocorná	Total	14703	0	0	0	1	85	14553	64		5926	0	0	0	1	77	5806	42		502	0	0	0	0	0	501	1		8275	0	0	0	0	8	8246	21
		0-4years	1050	0	0	0	0	3	1043	4		418	0	0	0	0	3	413	2		40	0	0	0	0	0	40	0		592	0	0	0	0	0	590	2
		5-9years	1145	0	0	0	0	10	1134	1		447	0	0	0	0	9	437	1		50	0	0	0	0	0	50	0		648	0	0	0	0	1	647	0
		10-14years	1230	0	0	0	0	11	1213	6		473	0	0	0	0	11	457	5		54	0	0	0	0	0	54	0		703	0	0	0	0	0	702	1
		15-19years	1316	0	0	0	0	8	1301	7		521	0	0	0	0	5	512	4		57	0	0	0	0	0	56	1		738	0	0	0	0	3	733	2
		20-24years	1119	0	0	0	0	7	1109	3		470	0	0	0	0	7	460	3		42	0	0	0	0	0	42	0		607	0	0	0	0	0	607	0
		25-29years	965	0	0	0	0	3	958	4		424	0	0	0	0	3	418	3		41	0	0	0	0	0	41	0		500	0	0	0	0	0	499	1
		30-34years	912	0	0	0	0	7	897	8		384	0	0	0	0	6	374	4		34	0	0	0	0	0	34	0		494	0	0	0	0	1	489	4
		35-39years	991	0	0	0	1	11	969	10		398	0	0	0	1	11	379	7		41	0	0	0	0	0	41	0		552	0	0	0	0	0	549	3
		40-44years	784	0	0	0	0	11	769	4		308	0	0	0	0	9	296	3		25	0	0	0	0	0	25	0		451	0	0	0	0	2	448	1
		45-49years	863	0	0	0	0	7	855	1		326	0	0	0	0	6	319	1		23	0	0	0	0	0	23	0		514	0	0	0	0	1	513	0
		50-54years	910	0	0	0	0	1	904	5		370	0	0	0	0	1	366	3		25	0	0	0	0	0	25	0		515	0	0	0	0	0	513	2
		55-59years	885	0	0	0	0	3	879	3		313	0	0	0	0	3	309	1		18	0	0	0	0	0	18	0		554	0	0	0	0	0	552	2
		60-64years	734	0	0	0	0	2	729	3		267	0	0	0	0	2	263	2		19	0	0	0	0	0	19	0		448	0	0	0	0	0	447	1
		65-69years	589	0	0	0	0	1	587	1		231	0	0	0	0	1	230	0		10	0	0	0	0	0	10	0		348	0	0	0	0	0	347	1
		70-74years	453	0	0	0	0	0	450	3		184	0	0	0	0	0	181	3		9	0	0	0	0	0	9	0		260	0	0	0	0	0	260	0
		75-79years	316	0	0	0	0	0	315	1		131	0	0	0	0	0	131	0		7	0	0	0	0	0	7	0		178	0	0	0	0	0	177	1
		80-84years	255	0	0	0	0	0	255	0		150	0	0	0	0	0	150	0		3	0	0	0	0	0	3	0		102	0	0	0	0	0	102	0
		85years and more	186	0	0	0	0	0	186	0		111	0	0	0	0	0	111	0		4	0	0	0	0	0	4	0		71	0	0	0	0	0	71	0
	05206_Concepción	Total	3901	0	0	0	0	12	3870	19		1752	0	0	0	0	10	1735	7		0	0	0	0	0	0	0	0		2149	0	0	0	0	2	2135	12
		0-4years	216	0	0	0	0	0	215	1		96	0	0	0	0	0	96	0		0	0	0	0	0	0	0	0		120	0	0	0	0	0	119	1
		5-9years	252	0	0	0	0	0	252	0		98	0	0	0	0	0	98	0		0	0	0	0	0	0	0	0		154	0	0	0	0	0	154	0
		10-14years	291	0	0	0	0	0	291	0		132	0	0	0	0	0	132	0		0	0	0	0	0	0	0	0		159	0	0	0	0	0	159	0
		15-19years	305	0	0	0	0	2	303	0		110	0	0	0	0	2	108	0		0	0	0	0	0	0	0	0		195	0	0	0	0	0	195	0
		20-24years	283	0	0	0	0	3	278	2		124	0	0	0	0	1	122	1		0	0	0	0	0	0	0	0		159	0	0	0	0	2	156	1
		25-29years	235	0	0	0	0	1	231	3		118	0	0	0	0	1	117	0		0	0	0	0	0	0	0	0		117	0	0	0	0	0	114	3
		30-34years	200	0	0	0	0	1	198	1		97	0	0	0	0	1	96	0		0	0	0	0	0	0	0	0		103	0	0	0	0	0	102	1
		35-39years	271	0	0	0	0	2	268	1		139	0	0	0	0	2	137	0		0	0	0	0	0	0	0	0		132	0	0	0	0	0	131	1
		40-44years	266	0	0	0	0	0	261	5		104	0	0	0	0	0	102	2		0	0	0	0	0	0	0	0		162	0	0	0	0	0	159	3
		45-49years	254	0	0	0	0	3	250	1		104	0	0	0	0	3	101	0		0	0	0	0	0	0	0	0		150	0	0	0	0	0	149	1
		50-54years	277	0	0	0	0	0	276	1		144	0	0	0	0	0	143	1		0	0	0	0	0	0	0	0		133	0	0	0	0	0	133	0
		55-59years	273	0	0	0	0	0	272	1		116	0	0	0	0	0	115	1		0	0	0	0	0	0	0	0		157	0	0	0	0	0	157	0
		60-64years	222	0	0	0	0	0	221	1		90	0	0	0	0	0	90	0		0	0	0	0	0	0	0	0		132	0	0	0	0	0	131	1
		65-69years	177	0	0	0	0	0	175	2		81	0	0	0	0	0	79	2		0	0	0	0	0	0	0	0		96	0	0	0	0	0	96	0
		70-74years	139	0	0	0	0	0	139	0		61	0	0	0	0	0	61	0		0	0	0	0	0	0	0	0		78	0	0	0	0	0	78	0
		75-79years	98	0	0	0	0	0	98	0		54	0	0	0	0	0	54	0		0	0	0	0	0	0	0	0		44	0	0	0	0	0	44	0
		80-84years	76	0	0	0	0	0	76	0		41	0	0	0	0	0	41	0		0	0	0	0	0	0	0	0		35	0	0	0	0	0	35	0
		85years and more	66	0	0	0	0	0	66	0		43	0	0	0	0	0	43	0		0	0	0	0	0	0	0	0		23	0	0	0	0	0	23	0
	05209_Concordia	Total	16063	0	0	0	0	61	15925	77		6804	0	0	0	0	54	6702	48		688	0	0	0	0	3	678	7		8571	0	0	0	0	4	8545	22
		0-4years	907	0	0	0	0	2	903	2		332	0	0	0	0	2	329	1		47	0	0	0	0	0	47	0		528	0	0	0	0	0	527	1
		5-9years	1044	0	0	0	0	4	1036	4		391	0	0	0	0	4	384	3		38	0	0	0	0	0	37	1		615	0	0	0	0	0	615	0
		10-14years	1397	0	0	0	0	4	1387	6		530	0	0	0	0	4	521	5		64	0	0	0	0	0	64	0		803	0	0	0	0	0	802	1
		15-19years	1556	0	0	0	0	2	1551	3		565	0	0	0	0	2	561	2		70	0	0	0	0	0	70	0		921	0	0	0	0	0	920	1
		20-24years	1242	0	0	0	0	1	1235	6		503	0	0	0	0	1	499	3		64	0	0	0	0	0	62	2		675	0	0	0	0	0	674	1
		25-29years	1155	0	0	0	0	10	1136	9		517	0	0	0	0	9	504	4		55	0	0	0	0	0	54	1		583	0	0	0	0	1	578	4
		30-34years	981	0	0	0	0	8	964	9		470	0	0	0	0	6	458	6		55	0	0	0	0	1	53	1		456	0	0	0	0	1	453	2
		35-39years	1074	0	0	0	0	10	1051	13		461	0	0	0	0	9	445	7		50	0	0	0	0	0	50	0		563	0	0	0	0	1	556	6
		40-44years	1025	0	0	0	0	6	1015	4		411	0	0	0	0	6	403	2		44	0	0	0	0	0	43	1		570	0	0	0	0	0	569	1
		45-49years	1057	0	0	0	0	3	1047	7		447	0	0	0	0	3	440	4		35	0	0	0	0	0	35	0		575	0	0	0	0	0	572	3
		50-54years	1068	0	0	0	0	2	1061	5		477	0	0	0	0	1	473	3		45	0	0	0	0	1	44	0		546	0	0	0	0	0	544	2
		55-59years	941	0	0	0	0	2	931	8		467	0	0	0	0	1	459	7		36	0	0	0	0	0	35	1		438	0	0	0	0	1	437	0
		60-64years	778	0	0	0	0	5	772	1		353	0	0	0	0	4	348	1		20	0	0	0	0	1	19	0		405	0	0	0	0	0	405	0
		65-69years	655	0	0	0	0	2	653	0		282	0	0	0	0	2	280	0		18	0	0	0	0	0	18	0		355	0	0	0	0	0	355	0
		70-74years	463	0	0	0	0	0	463	0		223	0	0	0	0	0	223	0		21	0	0	0	0	0	21	0		219	0	0	0	0	0	219	0
		75-79years	350	0	0	0	0	0	350	0		165	0	0	0	0	0	165	0		10	0	0	0	0	0	10	0		175	0	0	0	0	0	175	0
		80-84years	205	0	0	0	0	0	205	0		113	0	0	0	0	0	113	0		12	0	0	0	0	0	12	0		80	0	0	0	0	0	80	0
		85years and more	165	0	0	0	0	0	165	0		97	0	0	0	0	0	97	0		4	0	0	0	0	0	4	0		64	0	0	0	0	0	64	0
	05212_Copacabana	Total	76078	51	5	4	1	665	74559	793		62102	40	4	4	1	595	60754	704		968	0	0	0	0	11	941	16		13008	11	1	0	0	59	12864	73
		0-4years	3517	3	0	0	0	23	3470	21		2798	2	0	0	0	19	2761	16		53	0	0	0	0	0	51	2		666	1	0	0	0	4	658	3
		5-9years	4011	3	0	0	0	31	3943	34		3229	2	0	0	0	27	3170	30		53	0	0	0	0	2	49	2		729	1	0	0	0	2	724	2
		10-14years	4788	3	1	0	0	47	4702	35		3917	3	1	0	0	44	3836	33		55	0	0	0	0	0	55	0		816	0	0	0	0	3	811	2
		15-19years	5839	2	0	0	0	52	5723	62		4817	2	0	0	0	47	4710	58		76	0	0	0	0	1	74	1		946	0	0	0	0	4	939	3
		20-24years	7042	4	0	1	0	65	6871	101		5825	3	0	1	0	60	5664	97		90	0	0	0	0	1	88	1		1127	1	0	0	0	4	1119	3
		25-29years	6614	7	0	1	0	51	6485	70		5422	4	0	1	0	43	5314	60		97	0	0	0	0	1	93	3		1095	3	0	0	0	7	1078	7
		30-34years	6083	6	0	0	0	69	5928	80		5058	4	0	0	0	61	4923	70		77	0	0	0	0	0	76	1		948	2	0	0	0	8	929	9
		35-39years	5754	3	0	0	1	63	5628	59		4703	2	0	0	1	53	4596	51		69	0	0	0	0	3	65	1		982	1	0	0	0	7	967	7
		40-44years	4763	5	1	2	0	40	4665	50		3877	5	1	2	0	34	3787	48		44	0	0	0	0	0	44	0		842	0	0	0	0	6	834	2
		45-49years	5324	5	1	0	0	58	5199	61		4338	5	1	0	0	56	4224	52		85	0	0	0	0	0	84	1		901	0	0	0	0	2	891	8
		50-54years	5779	5	2	0	0	47	5653	72		4779	4	1	0	0	44	4668	62		65	0	0	0	0	0	64	1		935	1	1	0	0	3	921	9
		55-59years	5052	3	0	0	0	39	4950	60		4081	3	0	0	0	33	3994	51		72	0	0	0	0	3	68	1		899	0	0	0	0	3	888	8
		60-64years	3850	2	0	0	0	29	3783	36		3117	1	0	0	0	29	3057	30		44	0	0	0	0	0	43	1		689	1	0	0	0	0	683	5
		65-69years	2794	0	0	0	0	19	2754	21		2221	0	0	0	0	16	2188	17		37	0	0	0	0	0	37	0		536	0	0	0	0	3	529	4
		70-74years	1855	0	0	0	0	9	1840	6		1488	0	0	0	0	8	1475	5		21	0	0	0	0	0	20	1		346	0	0	0	0	1	345	0
		75-79years	1320	0	0	0	0	9	1305	6		1043	0	0	0	0	9	1028	6		10	0	0	0	0	0	10	0		267	0	0	0	0	0	267	0
		80-84years	916	0	0	0	0	9	895	12		754	0	0	0	0	7	735	12		12	0	0	0	0	0	12	0		150	0	0	0	0	2	148	0
		85years and more	777	0	0	0	0	5	765	7		635	0	0	0	0	5	624	6		8	0	0	0	0	0	8	0		134	0	0	0	0	0	133	1
	05234_Dabeiba	Total	22678	4742	0	0	0	116	17600	220		8839	102	0	0	0	78	8590	69		697	0	0	0	0	4	693	0		13142	4640	0	0	0	34	8317	151
		0-4years	2291	831	0	0	0	7	1379	74		615	4	0	0	0	4	597	10		56	0	0	0	0	1	55	0		1620	827	0	0	0	2	727	64
		5-9years	2443	811	0	0	0	8	1603	21		746	12	0	0	0	8	723	3		71	0	0	0	0	0	71	0		1626	799	0	0	0	0	809	18
		10-14years	2665	700	0	0	0	8	1936	21		867	14	0	0	0	5	840	8		80	0	0	0	0	0	80	0		1718	686	0	0	0	3	1016	13
		15-19years	2314	540	0	0	0	12	1745	17		841	14	0	0	0	6	817	4		69	0	0	0	0	1	68	0		1404	526	0	0	0	5	860	13
		20-24years	1896	426	0	0	0	11	1447	12		799	16	0	0	0	7	772	4		49	0	0	0	0	1	48	0		1048	410	0	0	0	3	627	8
		25-29years	1755	325	0	0	0	14	1401	15		789	9	0	0	0	9	763	8		51	0	0	0	0	0	51	0		915	316	0	0	0	5	587	7
		30-34years	1531	272	0	0	0	11	1236	12		653	10	0	0	0	10	625	8		51	0	0	0	0	0	51	0		827	262	0	0	0	1	560	4
		35-39years	1266	148	0	0	0	11	1100	7		592	5	0	0	0	7	577	3		43	0	0	0	0	0	43	0		631	143	0	0	0	4	480	4
		40-44years	1168	206	0	0	0	9	940	13		472	4	0	0	0	6	454	8		35	0	0	0	0	1	34	0		661	202	0	0	0	2	452	5
		45-49years	1044	123	0	0	0	5	910	6		460	2	0	0	0	4	452	2		36	0	0	0	0	0	36	0		548	121	0	0	0	1	422	4
		50-54years	1027	122	0	0	0	5	894	6		470	1	0	0	0	4	462	3		35	0	0	0	0	0	35	0		522	121	0	0	0	1	397	3
		55-59years	860	67	0	0	0	7	778	8		423	0	0	0	0	6	413	4		28	0	0	0	0	0	28	0		409	67	0	0	0	1	337	4
		60-64years	679	62	0	0	0	4	611	2		305	4	0	0	0	2	297	2		25	0	0	0	0	0	25	0		349	58	0	0	0	2	289	0
		65-69years	522	43	0	0	0	1	477	1		219	2	0	0	0	0	217	0		25	0	0	0	0	0	25	0		278	41	0	0	0	1	235	1
		70-74years	447	24	0	0	0	2	418	3		185	1	0	0	0	0	183	1		14	0	0	0	0	0	14	0		248	23	0	0	0	2	221	2
		75-79years	330	20	0	0	0	1	308	1		163	1	0	0	0	0	161	1		13	0	0	0	0	0	13	0		154	19	0	0	0	1	134	0
		80-84years	227	11	0	0	0	0	215	1		128	2	0	0	0	0	126	0		6	0	0	0	0	0	6	0		93	9	0	0	0	0	83	1
		85years and more	213	11	0	0	0	0	202	0		112	1	0	0	0	0	111	0		10	0	0	0	0	0	10	0		91	10	0	0	0	0	81	0
	05237_Donmatías	Total	14163	0	0	0	0	64	14068	31		11025	0	0	0	0	62	10937	26		268	0	0	0	0	0	267	1		2870	0	0	0	0	2	2864	4
		0-4years	861	0	0	0	0	2	858	1		639	0	0	0	0	2	636	1		18	0	0	0	0	0	18	0		204	0	0	0	0	0	204	0
		5-9years	993	0	0	0	0	9	983	1		760	0	0	0	0	9	750	1		10	0	0	0	0	0	10	0		223	0	0	0	0	0	223	0
		10-14years	1208	0	0	0	0	1	1206	1		922	0	0	0	0	1	920	1		21	0	0	0	0	0	21	0		265	0	0	0	0	0	265	0
		15-19years	1316	0	0	0	0	4	1309	3		1026	0	0	0	0	4	1019	3		23	0	0	0	0	0	23	0		267	0	0	0	0	0	267	0
		20-24years	1309	0	0	0	0	8	1296	5		1048	0	0	0	0	8	1035	5		15	0	0	0	0	0	15	0		246	0	0	0	0	0	246	0
		25-29years	1160	0	0	0	0	3	1154	3		953	0	0	0	0	3	947	3		16	0	0	0	0	0	16	0		191	0	0	0	0	0	191	0
		30-34years	1074	0	0	0	0	7	1066	1		835	0	0	0	0	7	827	1		14	0	0	0	0	0	14	0		225	0	0	0	0	0	225	0
		35-39years	1035	0	0	0	0	7	1025	3		833	0	0	0	0	7	824	2		20	0	0	0	0	0	20	0		182	0	0	0	0	0	181	1
		40-44years	864	0	0	0	0	5	857	2		669	0	0	0	0	5	663	1		18	0	0	0	0	0	17	1		177	0	0	0	0	0	177	0
		45-49years	863	0	0	0	0	8	854	1		662	0	0	0	0	7	654	1		19	0	0	0	0	0	19	0		182	0	0	0	0	1	181	0
		50-54years	877	0	0	0	0	5	871	1		680	0	0	0	0	5	674	1		22	0	0	0	0	0	22	0		175	0	0	0	0	0	175	0
		55-59years	775	0	0	0	0	2	768	5		612	0	0	0	0	1	607	4		18	0	0	0	0	0	18	0		145	0	0	0	0	1	143	1
		60-64years	603	0	0	0	0	1	601	1		453	0	0	0	0	1	451	1		16	0	0	0	0	0	16	0		134	0	0	0	0	0	134	0
		65-69years	438	0	0	0	0	0	437	1		329	0	0	0	0	0	329	0		10	0	0	0	0	0	10	0		99	0	0	0	0	0	98	1
		70-74years	310	0	0	0	0	0	309	1		235	0	0	0	0	0	235	0		11	0	0	0	0	0	11	0		64	0	0	0	0	0	63	1
		75-79years	210	0	0	0	0	0	210	0		160	0	0	0	0	0	160	0		7	0	0	0	0	0	7	0		43	0	0	0	0	0	43	0
		80-84years	125	0	0	0	0	0	124	1		101	0	0	0	0	0	100	1		1	0	0	0	0	0	1	0		23	0	0	0	0	0	23	0
		85years and more	142	0	0	0	0	2	140	0		108	0	0	0	0	2	106	0		9	0	0	0	0	0	9	0		25	0	0	0	0	0	25	0
	05240_Ebéjico	Total	10323	2	1	0	0	47	10215	58		1819	2	1	0	0	39	1744	33		1241	0	0	0	0	3	1234	4		7263	0	0	0	0	5	7237	21
		0-4years	466	0	0	0	0	3	462	1		80	0	0	0	0	2	77	1		60	0	0	0	0	0	60	0		326	0	0	0	0	1	325	0
		5-9years	633	0	0	0	0	4	624	5		101	0	0	0	0	3	96	2		73	0	0	0	0	0	73	0		459	0	0	0	0	1	455	3
		10-14years	787	0	0	0	0	4	782	1		109	0	0	0	0	4	105	0		86	0	0	0	0	0	85	1		592	0	0	0	0	0	592	0
		15-19years	856	0	0	0	0	3	842	11		142	0	0	0	0	3	128	11		104	0	0	0	0	0	104	0		610	0	0	0	0	0	610	0
		20-24years	600	0	0	0	0	3	594	3		122	0	0	0	0	3	117	2		83	0	0	0	0	0	83	0		395	0	0	0	0	0	394	1
		25-29years	595	0	0	0	0	3	590	2		126	0	0	0	0	3	122	1		65	0	0	0	0	0	65	0		404	0	0	0	0	0	403	1
		30-34years	546	0	0	0	0	7	536	3		96	0	0	0	0	5	90	1		60	0	0	0	0	0	60	0		390	0	0	0	0	2	386	2
		35-39years	618	1	1	0	0	2	612	2		121	1	1	0	0	1	116	2		64	0	0	0	0	0	64	0		433	0	0	0	0	1	432	0
		40-44years	632	1	0	0	0	3	627	1		106	1	0	0	0	3	102	0		76	0	0	0	0	0	75	1		450	0	0	0	0	0	450	0
		45-49years	709	0	0	0	0	3	699	7		131	0	0	0	0	3	124	4		92	0	0	0	0	0	91	1		486	0	0	0	0	0	484	2
		50-54years	792	0	0	0	0	2	781	9		151	0	0	0	0	2	145	4		97	0	0	0	0	0	96	1		544	0	0	0	0	0	540	4
		55-59years	759	0	0	0	0	5	749	5		131	0	0	0	0	4	125	2		97	0	0	0	0	1	96	0		531	0	0	0	0	0	528	3
		60-64years	686	0	0	0	0	2	680	4		125	0	0	0	0	0	123	2		88	0	0	0	0	2	86	0		473	0	0	0	0	0	471	2
		65-69years	567	0	0	0	0	3	564	0		103	0	0	0	0	3	100	0		49	0	0	0	0	0	49	0		415	0	0	0	0	0	415	0
		70-74years	418	0	0	0	0	0	417	1		60	0	0	0	0	0	60	0		56	0	0	0	0	0	56	0		302	0	0	0	0	0	301	1
		75-79years	289	0	0	0	0	0	289	0		44	0	0	0	0	0	44	0		41	0	0	0	0	0	41	0		204	0	0	0	0	0	204	0
		80-84years	199	0	0	0	0	0	197	2		30	0	0	0	0	0	29	1		18	0	0	0	0	0	18	0		151	0	0	0	0	0	150	1
		85years and more	171	0	0	0	0	0	170	1		41	0	0	0	0	0	41	0		32	0	0	0	0	0	32	0		98	0	0	0	0	0	97	1
	05250_El Bagre	Total	47549	880	4	4	1	2211	44296	153		29495	161	2	0	0	1497	27751	84		9511	147	2	0	0	426	8915	21		8543	572	0	4	1	288	7630	48
		0-4years	4288	85	0	0	0	154	4047	2		2602	16	0	0	0	100	2485	1		849	8	0	0	0	31	809	1		837	61	0	0	0	23	753	0
		5-9years	5235	101	1	0	1	190	4938	4		2999	11	1	0	0	126	2858	3		1193	14	0	0	0	35	1144	0		1043	76	0	0	1	29	936	1
		10-14years	5932	102	0	1	0	237	5585	7		3544	14	0	0	0	150	3376	4		1319	23	0	0	0	62	1231	3		1069	65	0	1	0	25	978	0
		15-19years	5155	104	0	2	0	263	4782	4		3162	23	0	0	0	169	2967	3		1095	20	0	0	0	61	1014	0		898	61	0	2	0	33	801	1
		20-24years	3902	81	0	0	0	194	3606	21		2497	15	0	0	0	138	2333	11		722	11	0	0	0	31	677	3		683	55	0	0	0	25	596	7
		25-29years	3780	58	0	0	0	207	3496	19		2482	12	0	0	0	156	2306	8		710	6	0	0	0	32	669	3		588	40	0	0	0	19	521	8
		30-34years	3535	53	1	0	0	149	3314	18		2290	8	1	0	0	106	2166	9		649	9	0	0	0	23	613	4		596	36	0	0	0	20	535	5
		35-39years	2990	61	2	1	0	126	2785	15		1853	9	0	0	0	80	1757	7		608	12	2	0	0	30	563	1		529	40	0	1	0	16	465	7
		40-44years	2323	41	0	0	0	126	2141	15		1450	8	0	0	0	79	1353	10		474	5	0	0	0	35	430	4		399	28	0	0	0	12	358	1
		45-49years	2331	47	0	0	0	121	2147	16		1433	9	0	0	0	81	1334	9		455	11	0	0	0	28	416	0		443	27	0	0	0	12	397	7
		50-54years	2217	36	0	0	0	146	2024	11		1462	9	0	0	0	106	1339	8		393	8	0	0	0	17	368	0		362	19	0	0	0	23	317	3
		55-59years	1887	37	0	0	0	110	1728	12		1198	9	0	0	0	82	1104	3		323	8	0	0	0	13	300	2		366	20	0	0	0	15	324	7
		60-64years	1385	23	0	0	0	75	1282	5		870	4	0	0	0	51	811	4		236	1	0	0	0	9	226	0		279	18	0	0	0	15	245	1
		65-69years	986	22	0	0	0	39	923	2		610	4	0	0	0	26	578	2		196	5	0	0	0	9	182	0		180	13	0	0	0	4	163	0
		70-74years	637	13	0	0	0	28	596	0		394	7	0	0	0	17	370	0		120	2	0	0	0	5	113	0		123	4	0	0	0	6	113	0
		75-79years	426	12	0	0	0	21	393	0		283	2	0	0	0	13	268	0		72	3	0	0	0	3	66	0		71	7	0	0	0	5	59	0
		80-84years	299	3	0	0	0	13	281	2		204	1	0	0	0	8	193	2		47	0	0	0	0	0	47	0		48	2	0	0	0	5	41	0
		85years and more	241	1	0	0	0	12	228	0		162	0	0	0	0	9	153	0		50	1	0	0	0	2	47	0		29	0	0	0	0	1	28	0
	05264_Entrerríos	Total	8779	7	0	0	0	31	8698	43		5088	7	0	0	0	25	5017	39		0	0	0	0	0	0	0	0		3691	0	0	0	0	6	3681	4
		0-4years	595	2	0	0	0	2	591	0		333	2	0	0	0	2	329	0		0	0	0	0	0	0	0	0		262	0	0	0	0	0	262	0
		5-9years	599	0	0	0	0	1	597	1		302	0	0	0	0	1	300	1		0	0	0	0	0	0	0	0		297	0	0	0	0	0	297	0
		10-14years	783	2	0	0	0	4	776	1		405	2	0	0	0	4	398	1		0	0	0	0	0	0	0	0		378	0	0	0	0	0	378	0
		15-19years	783	0	0	0	0	5	774	4		430	0	0	0	0	5	421	4		0	0	0	0	0	0	0	0		353	0	0	0	0	0	353	0
		20-24years	807	1	0	0	0	2	797	7		464	1	0	0	0	1	456	6		0	0	0	0	0	0	0	0		343	0	0	0	0	1	341	1
		25-29years	712	0	0	0	0	0	708	4		419	0	0	0	0	0	415	4		0	0	0	0	0	0	0	0		293	0	0	0	0	0	293	0
		30-34years	652	0	0	0	0	2	649	1		398	0	0	0	0	1	396	1		0	0	0	0	0	0	0	0		254	0	0	0	0	1	253	0
		35-39years	675	1	0	0	0	5	667	2		394	1	0	0	0	5	387	1		0	0	0	0	0	0	0	0		281	0	0	0	0	0	280	1
		40-44years	610	0	0	0	0	3	606	1		343	0	0	0	0	2	340	1		0	0	0	0	0	0	0	0		267	0	0	0	0	1	266	0
		45-49years	603	1	0	0	0	5	594	3		354	1	0	0	0	3	347	3		0	0	0	0	0	0	0	0		249	0	0	0	0	2	247	0
		50-54years	531	0	0	0	0	1	528	2		305	0	0	0	0	0	304	1		0	0	0	0	0	0	0	0		226	0	0	0	0	1	224	1
		55-59years	443	0	0	0	0	1	439	3		282	0	0	0	0	1	279	2		0	0	0	0	0	0	0	0		161	0	0	0	0	0	160	1
		60-64years	346	0	0	0	0	0	345	1		234	0	0	0	0	0	233	1		0	0	0	0	0	0	0	0		112	0	0	0	0	0	112	0
		65-69years	251	0	0	0	0	0	249	2		157	0	0	0	0	0	155	2		0	0	0	0	0	0	0	0		94	0	0	0	0	0	94	0
		70-74years	159	0	0	0	0	0	157	2		101	0	0	0	0	0	99	2		0	0	0	0	0	0	0	0		58	0	0	0	0	0	58	0
		75-79years	101	0	0	0	0	0	98	3		70	0	0	0	0	0	67	3		0	0	0	0	0	0	0	0		31	0	0	0	0	0	31	0
		80-84years	80	0	0	0	0	0	77	3		61	0	0	0	0	0	58	3		0	0	0	0	0	0	0	0		19	0	0	0	0	0	19	0
		85years and more	49	0	0	0	0	0	46	3		36	0	0	0	0	0	33	3		0	0	0	0	0	0	0	0		13	0	0	0	0	0	13	0
	05266_Envigado	Total	211558	98	16	11	6	1374	207362	2691		201876	80	16	11	5	1291	197838	2635		1732	1	0	0	0	14	1706	11		7950	17	0	0	1	69	7818	45
		0-4years	8087	4	2	0	0	38	7953	90		7674	2	2	0	0	36	7545	89		52	0	0	0	0	0	51	1		361	2	0	0	0	2	357	0
		5-9years	9199	6	1	2	0	36	9048	106		8724	4	1	2	0	35	8577	105		93	0	0	0	0	1	92	0		382	2	0	0	0	0	379	1
		10-14years	10528	3	0	0	0	65	10356	104		9949	3	0	0	0	60	9783	103		114	0	0	0	0	2	112	0		465	0	0	0	0	3	461	1
		15-19years	12991	8	1	1	2	94	12700	185		12317	8	1	1	1	89	12035	182		144	0	0	0	0	1	141	2		530	0	0	0	1	4	524	1
		20-24years	16246	5	0	3	0	103	15870	265		15458	5	0	3	0	98	15096	256		134	0	0	0	0	0	133	1		654	0	0	0	0	5	641	8
		25-29years	16924	11	4	0	0	126	16518	265		16135	11	4	0	0	111	15750	259		122	0	0	0	0	3	118	1		667	0	0	0	0	12	650	5
		30-34years	16822	13	2	2	2	133	16443	227		16132	8	2	2	2	126	15771	221		94	0	0	0	0	2	91	1		596	5	0	0	0	5	581	5
		35-39years	17058	14	1	2	0	112	16725	204		16324	9	1	2	0	102	16012	198		126	0	0	0	0	2	122	2		608	5	0	0	0	8	591	4
		40-44years	14116	10	1	1	0	90	13806	208		13437	9	1	1	0	83	13143	200		121	0	0	0	0	0	120	1		558	1	0	0	0	7	543	7
		45-49years	14388	3	1	0	1	118	14063	202		13661	3	1	0	1	114	13343	199		169	0	0	0	0	1	168	0		558	0	0	0	0	3	552	3
		50-54years	17430	3	1	0	1	121	17065	239		16508	2	1	0	1	112	16157	235		167	0	0	0	0	0	165	2		755	1	0	0	0	9	743	2
		55-59years	16276	6	1	0	0	136	15905	228		15534	6	1	0	0	131	15173	223		139	0	0	0	0	0	139	0		603	0	0	0	0	5	593	5
		60-64years	13405	5	0	0	0	82	13186	132		12836	5	0	0	0	77	12624	130		113	0	0	0	0	2	111	0		456	0	0	0	0	3	451	2
		65-69years	10147	2	0	0	0	46	10029	70		9781	1	0	0	0	44	9667	69		66	0	0	0	0	0	66	0		300	1	0	0	0	2	296	1
		70-74years	7006	2	1	0	0	26	6928	49		6794	1	1	0	0	25	6718	49		33	1	0	0	0	0	32	0		179	0	0	0	0	1	178	0
		75-79years	4758	1	0	0	0	20	4687	50		4599	1	0	0	0	20	4528	50		25	0	0	0	0	0	25	0		134	0	0	0	0	0	134	0
		80-84years	3101	2	0	0	0	13	3058	28		3025	2	0	0	0	13	2982	28		9	0	0	0	0	0	9	0		67	0	0	0	0	0	67	0
		85years and more	3076	0	0	0	0	15	3022	39		2988	0	0	0	0	15	2934	39		11	0	0	0	0	0	11	0		77	0	0	0	0	0	77	0
	05282_Fredonia	Total	18744	15	0	1	1	157	18512	58		7689	9	0	0	1	77	7568	34		1106	0	0	0	0	20	1080	6		9949	6	0	1	0	60	9864	18
		0-4years	856	1	0	0	0	3	851	1		301	1	0	0	0	2	298	0		66	0	0	0	0	0	66	0		489	0	0	0	0	1	487	1
		5-9years	1016	0	0	0	0	13	1002	1		407	0	0	0	0	6	400	1		64	0	0	0	0	3	61	0		545	0	0	0	0	4	541	0
		10-14years	1412	1	0	0	0	16	1394	1		525	1	0	0	0	7	516	1		89	0	0	0	0	2	87	0		798	0	0	0	0	7	791	0
		15-19years	1474	1	0	0	1	12	1456	4		569	1	0	0	1	6	558	3		73	0	0	0	0	2	71	0		832	0	0	0	0	4	827	1
		20-24years	1300	3	0	0	0	10	1281	6		520	0	0	0	0	2	514	4		81	0	0	0	0	0	79	2		699	3	0	0	0	8	688	0
		25-29years	1198	0	0	0	0	16	1180	2		495	0	0	0	0	7	487	1		77	0	0	0	0	4	73	0		626	0	0	0	0	5	620	1
		30-34years	1182	0	0	0	0	11	1164	7		543	0	0	0	0	4	537	2		67	0	0	0	0	2	64	1		572	0	0	0	0	5	563	4
		35-39years	1250	2	0	0	0	12	1231	5		526	2	0	0	0	9	514	1		78	0	0	0	0	1	77	0		646	0	0	0	0	2	640	4
		40-44years	1139	1	0	0	0	17	1117	4		464	1	0	0	0	11	450	2		53	0	0	0	0	2	50	1		622	0	0	0	0	4	617	1
		45-49years	1282	2	0	0	0	10	1264	6		519	0	0	0	0	8	507	4		70	0	0	0	0	0	69	1		693	2	0	0	0	2	688	1
		50-54years	1418	1	0	0	0	12	1399	6		609	1	0	0	0	7	596	5		91	0	0	0	0	1	90	0		718	0	0	0	0	4	713	1
		55-59years	1367	0	0	0	0	10	1350	7		594	0	0	0	0	3	587	4		79	0	0	0	0	2	76	1		694	0	0	0	0	5	687	2
		60-64years	1221	0	0	1	0	8	1209	3		520	0	0	0	0	3	515	2		69	0	0	0	0	1	68	0		632	0	0	1	0	4	626	1
		65-69years	931	2	0	0	0	2	924	3		402	2	0	0	0	1	396	3		59	0	0	0	0	0	59	0		470	0	0	0	0	1	469	0
		70-74years	645	1	0	0	0	3	640	1		258	0	0	0	0	0	258	0		34	0	0	0	0	0	34	0		353	1	0	0	0	3	348	1
		75-79years	497	0	0	0	0	2	495	0		187	0	0	0	0	1	186	0		27	0	0	0	0	0	27	0		283	0	0	0	0	1	282	0
		80-84years	282	0	0	0	0	0	282	0		133	0	0	0	0	0	133	0		9	0	0	0	0	0	9	0		140	0	0	0	0	0	140	0
		85years and more	274	0	0	0	0	0	273	1		117	0	0	0	0	0	116	1		20	0	0	0	0	0	20	0		137	0	0	0	0	0	137	0
	05284_Frontino	Total	20111	3776	0	1	0	104	16036	194		8042	52	0	1	0	78	7849	62		1451	54	0	0	0	10	1369	18		10618	3670	0	0	0	16	6818	114
		0-4years	1839	730	0	0	0	8	1071	30		523	5	0	0	0	6	508	4		94	12	0	0	0	1	80	1		1222	713	0	0	0	1	483	25
		5-9years	1928	679	0	0	0	12	1224	13		593	6	0	0	0	10	575	2		115	7	0	0	0	1	105	2		1220	666	0	0	0	1	544	9
		10-14years	2026	542	0	0	0	14	1455	15		695	13	0	0	0	12	667	3		137	5	0	0	0	0	131	1		1194	524	0	0	0	2	657	11
		15-19years	1981	418	0	0	0	10	1534	19		673	6	0	0	0	9	651	7		161	6	0	0	0	0	152	3		1147	406	0	0	0	1	731	9
		20-24years	1628	359	0	0	0	3	1251	15		607	7	0	0	0	1	597	2		115	7	0	0	0	1	107	0		906	345	0	0	0	1	547	13
		25-29years	1440	236	0	0	0	4	1183	17		648	5	0	0	0	2	635	6		112	6	0	0	0	0	103	3		680	225	0	0	0	2	445	8
		30-34years	1231	197	0	0	0	11	1007	16		528	1	0	0	0	8	511	8		84	2	0	0	0	1	78	3		619	194	0	0	0	2	418	5
		35-39years	1201	118	0	0	0	18	1058	7		553	1	0	0	0	12	538	2		93	0	0	0	0	4	89	0		555	117	0	0	0	2	431	5
		40-44years	1125	173	0	1	0	3	936	12		485	2	0	1	0	2	474	6		79	3	0	0	0	1	74	1		561	168	0	0	0	0	388	5
		45-49years	1024	89	0	0	0	6	919	10		459	3	0	0	0	4	449	3		85	2	0	0	0	0	82	1		480	84	0	0	0	2	388	6
		50-54years	1110	68	0	0	0	9	1020	13		546	1	0	0	0	8	534	3		88	1	0	0	0	0	86	1		476	66	0	0	0	1	400	9
		55-59years	998	56	0	0	0	0	929	13		455	0	0	0	0	0	449	6		71	2	0	0	0	0	68	1		472	54	0	0	0	0	412	6
		60-64years	731	30	0	0	0	4	694	3		349	2	0	0	0	3	341	3		56	0	0	0	0	0	56	0		326	28	0	0	0	1	297	0
		65-69years	601	38	0	0	0	1	557	5		297	0	0	0	0	0	294	3		45	1	0	0	0	1	42	1		259	37	0	0	0	0	221	1
		70-74years	490	20	0	0	0	0	468	2		237	0	0	0	0	0	236	1		42	0	0	0	0	0	42	0		211	20	0	0	0	0	190	1
		75-79years	333	9	0	0	0	0	322	2		169	0	0	0	0	0	167	2		35	0	0	0	0	0	35	0		129	9	0	0	0	0	120	0
		80-84years	233	7	0	0	0	1	224	1		123	0	0	0	0	1	121	1		21	0	0	0	0	0	21	0		89	7	0	0	0	0	82	0
		85years and more	192	7	0	0	0	0	184	1		102	0	0	0	0	0	102	0		18	0	0	0	0	0	18	0		72	7	0	0	0	0	64	1
	05306_Giraldo	Total	5057	0	0	0	0	15	5024	18		1852	0	0	0	0	15	1829	8		273	0	0	0	0	0	270	3		2932	0	0	0	0	0	2925	7
		0-4years	367	0	0	0	0	1	365	1		151	0	0	0	0	1	149	1		12	0	0	0	0	0	12	0		204	0	0	0	0	0	204	0
		5-9years	412	0	0	0	0	1	411	0		151	0	0	0	0	1	150	0		21	0	0	0	0	0	21	0		240	0	0	0	0	0	240	0
		10-14years	479	0	0	0	0	1	478	0		163	0	0	0	0	1	162	0		24	0	0	0	0	0	24	0		292	0	0	0	0	0	292	0
		15-19years	473	0	0	0	0	1	472	0		156	0	0	0	0	1	155	0		19	0	0	0	0	0	19	0		298	0	0	0	0	0	298	0
		20-24years	398	0	0	0	0	0	398	0		169	0	0	0	0	0	169	0		19	0	0	0	0	0	19	0		210	0	0	0	0	0	210	0
		25-29years	383	0	0	0	0	0	380	3		174	0	0	0	0	0	173	1		24	0	0	0	0	0	23	1		185	0	0	0	0	0	184	1
		30-34years	378	0	0	0	0	3	373	2		136	0	0	0	0	3	133	0		17	0	0	0	0	0	16	1		225	0	0	0	0	0	224	1
		35-39years	383	0	0	0	0	4	377	2		153	0	0	0	0	4	147	2		17	0	0	0	0	0	17	0		213	0	0	0	0	0	213	0
		40-44years	293	0	0	0	0	2	290	1		108	0	0	0	0	2	106	0		13	0	0	0	0	0	12	1		172	0	0	0	0	0	172	0
		45-49years	257	0	0	0	0	0	254	3		83	0	0	0	0	0	82	1		16	0	0	0	0	0	16	0		158	0	0	0	0	0	156	2
		50-54years	280	0	0	0	0	0	278	2		101	0	0	0	0	0	100	1		18	0	0	0	0	0	18	0		161	0	0	0	0	0	160	1
		55-59years	225	0	0	0	0	0	223	2		82	0	0	0	0	0	81	1		20	0	0	0	0	0	20	0		123	0	0	0	0	0	122	1
		60-64years	209	0	0	0	0	2	207	0		66	0	0	0	0	2	64	0		16	0	0	0	0	0	16	0		127	0	0	0	0	0	127	0
		65-69years	166	0	0	0	0	0	164	2		51	0	0	0	0	0	50	1		12	0	0	0	0	0	12	0		103	0	0	0	0	0	102	1
		70-74years	111	0	0	0	0	0	111	0		32	0	0	0	0	0	32	0		7	0	0	0	0	0	7	0		72	0	0	0	0	0	72	0
		75-79years	103	0	0	0	0	0	103	0		30	0	0	0	0	0	30	0		6	0	0	0	0	0	6	0		67	0	0	0	0	0	67	0
		80-84years	73	0	0	0	0	0	73	0		19	0	0	0	0	0	19	0		4	0	0	0	0	0	4	0		50	0	0	0	0	0	50	0
		85years and more	67	0	0	0	0	0	67	0		27	0	0	0	0	0	27	0		8	0	0	0	0	0	8	0		32	0	0	0	0	0	32	0
	05308_Girardota	Total	48310	45	0	3	1	2955	44949	357		27896	23	0	3	1	1113	26483	273		6551	19	0	0	0	677	5828	27		13863	3	0	0	0	1165	12638	57
		0-4years	2395	5	0	0	0	135	2242	13		1316	2	0	0	0	45	1259	10		373	3	0	0	0	36	334	0		706	0	0	0	0	54	649	3
		5-9years	2697	4	0	0	0	161	2513	19		1515	3	0	0	0	51	1444	17		405	1	0	0	0	48	356	0		777	0	0	0	0	62	713	2
		10-14years	3281	2	0	1	0	215	3045	18		1808	1	0	1	0	67	1724	15		470	1	0	0	0	65	403	1		1003	0	0	0	0	83	918	2
		15-19years	3865	6	0	1	0	240	3582	36		2083	1	0	1	0	83	1970	28		613	5	0	0	0	60	545	3		1169	0	0	0	0	97	1067	5
		20-24years	4346	5	0	0	0	265	4030	46		2535	3	0	0	0	95	2409	28		630	2	0	0	0	80	544	4		1181	0	0	0	0	90	1077	14
		25-29years	4309	3	0	0	0	278	3991	37		2618	1	0	0	0	122	2461	34		567	2	0	0	0	63	501	1		1124	0	0	0	0	93	1029	2
		30-34years	3803	4	0	0	0	230	3541	28		2346	3	0	0	0	94	2231	18		466	0	0	0	0	40	420	6		991	1	0	0	0	96	890	4
		35-39years	3666	5	0	0	0	221	3423	17		2163	3	0	0	0	78	2070	12		503	1	0	0	0	57	441	4		1000	1	0	0	0	86	912	1
		40-44years	3145	0	0	0	0	172	2946	27		1824	0	0	0	0	59	1741	24		432	0	0	0	0	39	393	0		889	0	0	0	0	74	812	3
		45-49years	3313	2	0	0	1	204	3078	28		1935	2	0	0	1	87	1823	22		443	0	0	0	0	39	401	3		935	0	0	0	0	78	854	3
		50-54years	3543	4	0	0	0	238	3260	41		2087	1	0	0	0	114	1942	30		468	2	0	0	0	44	419	3		988	1	0	0	0	80	899	8
		55-59years	2970	0	0	0	0	194	2758	18		1718	0	0	0	0	74	1630	14		336	0	0	0	0	39	297	0		916	0	0	0	0	81	831	4
		60-64years	2344	2	0	1	0	161	2169	11		1330	2	0	1	0	56	1262	9		280	0	0	0	0	30	250	0		734	0	0	0	0	75	657	2
		65-69years	1727	1	0	0	0	83	1635	8		991	1	0	0	0	29	954	7		179	0	0	0	0	9	170	0		557	0	0	0	0	45	511	1
		70-74years	1150	1	0	0	0	62	1082	5		652	0	0	0	0	24	625	3		140	1	0	0	0	12	126	1		358	0	0	0	0	26	331	1
		75-79years	787	1	0	0	0	42	741	3		439	0	0	0	0	19	419	1		109	1	0	0	0	8	99	1		239	0	0	0	0	15	223	1
		80-84years	473	0	0	0	0	31	441	1		265	0	0	0	0	11	254	0		61	0	0	0	0	3	58	0		147	0	0	0	0	17	129	1
		85years and more	496	0	0	0	0	23	472	1		271	0	0	0	0	5	265	1		76	0	0	0	0	5	71	0		149	0	0	0	0	13	136	0
	05310_Gómez Plata	Total	8212	1	0	0	0	65	8087	59		4239	1	0	0	0	56	4157	25		540	0	0	0	0	6	534	0		3433	0	0	0	0	3	3396	34
		0-4years	420	0	0	0	0	3	411	6		210	0	0	0	0	3	205	2		31	0	0	0	0	0	31	0		179	0	0	0	0	0	175	4
		5-9years	531	0	0	0	0	8	519	4		271	0	0	0	0	7	262	2		30	0	0	0	0	1	29	0		230	0	0	0	0	0	228	2
		10-14years	672	0	0	0	0	5	662	5		340	0	0	0	0	4	334	2		42	0	0	0	0	1	41	0		290	0	0	0	0	0	287	3
		15-19years	658	0	0	0	0	1	655	2		318	0	0	0	0	1	316	1		50	0	0	0	0	0	50	0		290	0	0	0	0	0	289	1
		20-24years	529	0	0	0	0	0	523	6		269	0	0	0	0	0	269	0		44	0	0	0	0	0	44	0		216	0	0	0	0	0	210	6
		25-29years	521	1	0	0	0	7	510	3		285	1	0	0	0	7	275	2		29	0	0	0	0	0	29	0		207	0	0	0	0	0	206	1
		30-34years	544	0	0	0	0	12	528	4		291	0	0	0	0	10	278	3		36	0	0	0	0	2	34	0		217	0	0	0	0	0	216	1
		35-39years	574	0	0	0	0	8	559	7		299	0	0	0	0	8	287	4		42	0	0	0	0	0	42	0		233	0	0	0	0	0	230	3
		40-44years	488	0	0	0	0	4	481	3		243	0	0	0	0	3	238	2		36	0	0	0	0	0	36	0		209	0	0	0	0	1	207	1
		45-49years	549	0	0	0	0	3	545	1		298	0	0	0	0	3	295	0		24	0	0	0	0	0	24	0		227	0	0	0	0	0	226	1
		50-54years	603	0	0	0	0	8	593	2		321	0	0	0	0	5	315	1		41	0	0	0	0	1	40	0		241	0	0	0	0	2	238	1
		55-59years	534	0	0	0	0	2	529	3		279	0	0	0	0	1	276	2		32	0	0	0	0	1	31	0		223	0	0	0	0	0	222	1
		60-64years	472	0	0	0	0	0	468	4		218	0	0	0	0	0	216	2		42	0	0	0	0	0	42	0		212	0	0	0	0	0	210	2
		65-69years	377	0	0	0	0	1	373	3		189	0	0	0	0	1	187	1		20	0	0	0	0	0	20	0		168	0	0	0	0	0	166	2
		70-74years	257	0	0	0	0	1	253	3		122	0	0	0	0	1	120	1		12	0	0	0	0	0	12	0		123	0	0	0	0	0	121	2
		75-79years	211	0	0	0	0	0	210	1		121	0	0	0	0	0	121	0		13	0	0	0	0	0	13	0		77	0	0	0	0	0	76	1
		80-84years	139	0	0	0	0	1	136	2		75	0	0	0	0	1	74	0		12	0	0	0	0	0	12	0		52	0	0	0	0	0	50	2
		85years and more	133	0	0	0	0	1	132	0		90	0	0	0	0	1	89	0		4	0	0	0	0	0	4	0		39	0	0	0	0	0	39	0
	05313_Granada	Total	9203	117	0	0	1	163	8837	85		5341	117	0	0	0	139	5024	61		180	0	0	0	1	18	159	2		3682	0	0	0	0	6	3654	22
		0-4years	736	33	0	0	0	26	669	8		445	33	0	0	0	21	385	6		19	0	0	0	0	4	15	0		272	0	0	0	0	1	269	2
		5-9years	766	15	0	0	0	17	726	8		450	15	0	0	0	14	414	7		15	0	0	0	0	3	12	0		301	0	0	0	0	0	300	1
		10-14years	856	11	0	0	1	19	822	3		494	11	0	0	0	19	461	3		20	0	0	0	1	0	19	0		342	0	0	0	0	0	342	0
		15-19years	822	12	0	0	0	21	780	9		455	12	0	0	0	19	418	6		14	0	0	0	0	2	12	0		353	0	0	0	0	0	350	3
		20-24years	706	19	0	0	0	14	663	10		458	19	0	0	0	12	419	8		6	0	0	0	0	1	5	0		242	0	0	0	0	1	239	2
		25-29years	622	7	0	0	0	13	592	10		372	7	0	0	0	9	349	7		21	0	0	0	0	3	18	0		229	0	0	0	0	1	225	3
		30-34years	579	5	0	0	0	18	550	6		339	5	0	0	0	14	315	5		17	0	0	0	0	3	14	0		223	0	0	0	0	1	221	1
		35-39years	555	4	0	0	0	10	535	6		302	4	0	0	0	7	288	3		12	0	0	0	0	2	10	0		241	0	0	0	0	1	237	3
		40-44years	499	2	0	0	0	8	486	3		255	2	0	0	0	8	245	0		15	0	0	0	0	0	13	2		229	0	0	0	0	0	228	1
		45-49years	511	2	0	0	0	5	502	2		279	2	0	0	0	5	270	2		4	0	0	0	0	0	4	0		228	0	0	0	0	0	228	0
		50-54years	548	3	0	0	0	3	533	9		295	3	0	0	0	3	283	6		7	0	0	0	0	0	7	0		246	0	0	0	0	0	243	3
		55-59years	492	2	0	0	0	2	485	3		267	2	0	0	0	1	263	1		4	0	0	0	0	0	4	0		221	0	0	0	0	1	218	2
		60-64years	448	0	0	0	0	2	441	5		255	0	0	0	0	2	249	4		6	0	0	0	0	0	6	0		187	0	0	0	0	0	186	1
		65-69years	363	1	0	0	0	1	361	0		202	1	0	0	0	1	200	0		5	0	0	0	0	0	5	0		156	0	0	0	0	0	156	0
		70-74years	261	1	0	0	0	1	259	0		146	1	0	0	0	1	144	0		7	0	0	0	0	0	7	0		108	0	0	0	0	0	108	0
		75-79years	183	0	0	0	0	3	178	2		130	0	0	0	0	3	125	2		4	0	0	0	0	0	4	0		49	0	0	0	0	0	49	0
		80-84years	129	0	0	0	0	0	128	1		97	0	0	0	0	0	96	1		2	0	0	0	0	0	2	0		30	0	0	0	0	0	30	0
		85years and more	127	0	0	0	0	0	127	0		100	0	0	0	0	0	100	0		2	0	0	0	0	0	2	0		25	0	0	0	0	0	25	0
	05315_Guadalupe	Total	5452	5	0	0	0	29	5395	23		2124	1	0	0	0	26	2084	13		379	0	0	0	0	1	378	0		2949	4	0	0	0	2	2933	10
		0-4years	324	0	0	0	0	1	323	0		114	0	0	0	0	1	113	0		17	0	0	0	0	0	17	0		193	0	0	0	0	0	193	0
		5-9years	387	0	0	0	0	2	385	0		148	0	0	0	0	2	146	0		30	0	0	0	0	0	30	0		209	0	0	0	0	0	209	0
		10-14years	492	0	0	0	0	4	488	0		179	0	0	0	0	4	175	0		28	0	0	0	0	0	28	0		285	0	0	0	0	0	285	0
		15-19years	531	2	0	0	0	0	526	3		191	0	0	0	0	0	188	3		42	0	0	0	0	0	42	0		298	2	0	0	0	0	296	0
		20-24years	442	1	0	0	0	2	437	2		183	1	0	0	0	1	181	0		26	0	0	0	0	0	26	0		233	0	0	0	0	1	230	2
		25-29years	421	0	0	0	0	3	418	0		159	0	0	0	0	2	157	0		32	0	0	0	0	0	32	0		230	0	0	0	0	1	229	0
		30-34years	386	0	0	0	0	4	379	3		166	0	0	0	0	4	160	2		24	0	0	0	0	0	24	0		196	0	0	0	0	0	195	1
		35-39years	406	0	0	0	0	5	397	4		161	0	0	0	0	4	155	2		33	0	0	0	0	1	32	0		212	0	0	0	0	0	210	2
		40-44years	349	1	0	0	0	3	342	3		159	0	0	0	0	3	154	2		30	0	0	0	0	0	30	0		160	1	0	0	0	0	158	1
		45-49years	339	1	0	0	0	2	332	4		130	0	0	0	0	2	126	2		14	0	0	0	0	0	14	0		195	1	0	0	0	0	192	2
		50-54years	300	0	0	0	0	3	296	1		132	0	0	0	0	3	129	0		28	0	0	0	0	0	28	0		140	0	0	0	0	0	139	1
		55-59years	312	0	0	0	0	0	311	1		124	0	0	0	0	0	123	1		26	0	0	0	0	0	26	0		162	0	0	0	0	0	162	0
		60-64years	240	0	0	0	0	0	238	2		87	0	0	0	0	0	86	1		14	0	0	0	0	0	14	0		139	0	0	0	0	0	138	1
		65-69years	179	0	0	0	0	0	179	0		62	0	0	0	0	0	62	0		14	0	0	0	0	0	14	0		103	0	0	0	0	0	103	0
		70-74years	142	0	0	0	0	0	142	0		46	0	0	0	0	0	46	0		13	0	0	0	0	0	13	0		83	0	0	0	0	0	83	0
		75-79years	96	0	0	0	0	0	96	0		35	0	0	0	0	0	35	0		4	0	0	0	0	0	4	0		57	0	0	0	0	0	57	0
		80-84years	64	0	0	0	0	0	64	0		26	0	0	0	0	0	26	0		4	0	0	0	0	0	4	0		34	0	0	0	0	0	34	0
		85years and more	42	0	0	0	0	0	42	0		22	0	0	0	0	0	22	0		0	0	0	0	0	0	0	0		20	0	0	0	0	0	20	0
	05318_Guarne	Total	42034	39	0	2	1	148	41596	248		17346	13	0	0	0	89	17071	173		973	0	0	0	0	0	969	4		23715	26	0	2	1	59	23556	71
		0-4years	2232	3	0	0	0	6	2220	3		884	0	0	0	0	3	878	3		48	0	0	0	0	0	48	0		1300	3	0	0	0	3	1294	0
		5-9years	2421	5	0	0	0	7	2401	8		985	1	0	0	0	6	973	5		58	0	0	0	0	0	58	0		1378	4	0	0	0	1	1370	3
		10-14years	2589	3	0	0	0	10	2571	5		1040	1	0	0	0	8	1028	3		46	0	0	0	0	0	46	0		1503	2	0	0	0	2	1497	2
		15-19years	3279	1	0	0	0	13	3246	19		1325	0	0	0	0	9	1300	16		69	0	0	0	0	0	69	0		1885	1	0	0	0	4	1877	3
		20-24years	3895	5	0	0	0	11	3855	24		1651	1	0	0	0	7	1626	17		105	0	0	0	0	0	105	0		2139	4	0	0	0	4	2124	7
		25-29years	3532	3	0	0	0	18	3480	31		1537	1	0	0	0	12	1502	22		96	0	0	0	0	0	96	0		1899	2	0	0	0	6	1882	9
		30-34years	3232	6	0	1	0	10	3196	19		1423	2	0	0	0	6	1405	10		65	0	0	0	0	0	65	0		1744	4	0	1	0	4	1726	9
		35-39years	3293	5	0	0	0	7	3257	24		1386	4	0	0	0	4	1365	13		71	0	0	0	0	0	69	2		1836	1	0	0	0	3	1823	9
		40-44years	2762	2	0	0	0	13	2733	14		1173	1	0	0	0	5	1157	10		60	0	0	0	0	0	59	1		1529	1	0	0	0	8	1517	3
		45-49years	2709	2	0	0	0	11	2681	15		1153	1	0	0	0	7	1133	12		77	0	0	0	0	0	77	0		1479	1	0	0	0	4	1471	3
		50-54years	2828	1	0	0	1	8	2792	26		1172	1	0	0	0	5	1145	21		61	0	0	0	0	0	61	0		1595	0	0	0	1	3	1586	5
		55-59years	2516	2	0	0	0	17	2484	13		1034	0	0	0	0	8	1018	8		57	0	0	0	0	0	57	0		1425	2	0	0	0	9	1409	5
		60-64years	2068	0	0	0	0	6	2048	14		814	0	0	0	0	2	802	10		56	0	0	0	0	0	55	1		1198	0	0	0	0	4	1191	3
		65-69years	1622	0	0	1	0	3	1608	10		595	0	0	0	0	2	588	5		46	0	0	0	0	0	46	0		981	0	0	1	0	1	974	5
		70-74years	1266	1	0	0	0	5	1257	3		436	0	0	0	0	3	430	3		29	0	0	0	0	0	29	0		801	1	0	0	0	2	798	0
		75-79years	829	0	0	0	0	1	824	4		333	0	0	0	0	0	330	3		15	0	0	0	0	0	15	0		481	0	0	0	0	1	479	1
		80-84years	501	0	0	0	0	1	491	9		198	0	0	0	0	1	191	6		4	0	0	0	0	0	4	0		299	0	0	0	0	0	296	3
		85years and more	460	0	0	0	0	1	452	7		207	0	0	0	0	1	200	6		10	0	0	0	0	0	10	0		243	0	0	0	0	0	242	1
	05321_Guatapé	Total	6998	4	0	0	0	29	6905	60		5208	2	0	0	0	27	5133	46		452	0	0	0	0	0	448	4		1338	2	0	0	0	2	1324	10
		0-4years	413	0	0	0	0	2	411	0		322	0	0	0	0	2	320	0		18	0	0	0	0	0	18	0		73	0	0	0	0	0	73	0
		5-9years	409	0	0	0	0	4	403	2		317	0	0	0	0	4	311	2		24	0	0	0	0	0	24	0		68	0	0	0	0	0	68	0
		10-14years	520	0	0	0	0	2	516	2		395	0	0	0	0	2	391	2		23	0	0	0	0	0	23	0		102	0	0	0	0	0	102	0
		15-19years	542	1	0	0	0	2	532	7		412	1	0	0	0	2	403	6		33	0	0	0	0	0	33	0		97	0	0	0	0	0	96	1
		20-24years	609	0	0	0	0	1	601	7		449	0	0	0	0	1	443	5		45	0	0	0	0	0	45	0		115	0	0	0	0	0	113	2
		25-29years	554	1	0	0	0	2	546	5		431	0	0	0	0	2	425	4		34	0	0	0	0	0	34	0		89	1	0	0	0	0	87	1
		30-34years	504	1	0	0	0	5	490	8		382	0	0	0	0	4	373	5		25	0	0	0	0	0	23	2		97	1	0	0	0	1	94	1
		35-39years	501	1	0	0	0	1	497	2		374	1	0	0	0	1	370	2		21	0	0	0	0	0	21	0		106	0	0	0	0	0	106	0
		40-44years	439	0	0	0	0	2	432	5		322	0	0	0	0	2	317	3		34	0	0	0	0	0	33	1		83	0	0	0	0	0	82	1
		45-49years	443	0	0	0	0	3	436	4		333	0	0	0	0	2	327	4		31	0	0	0	0	0	31	0		79	0	0	0	0	1	78	0
		50-54years	489	0	0	0	0	1	480	8		354	0	0	0	0	1	347	6		36	0	0	0	0	0	36	0		99	0	0	0	0	0	97	2
		55-59years	420	0	0	0	0	4	413	3		295	0	0	0	0	4	288	3		34	0	0	0	0	0	34	0		91	0	0	0	0	0	91	0
		60-64years	345	0	0	0	0	0	340	5		242	0	0	0	0	0	240	2		30	0	0	0	0	0	29	1		73	0	0	0	0	0	71	2
		65-69years	257	0	0	0	0	0	255	2		165	0	0	0	0	0	163	2		16	0	0	0	0	0	16	0		76	0	0	0	0	0	76	0
		70-74years	216	0	0	0	0	0	216	0		157	0	0	0	0	0	157	0		17	0	0	0	0	0	17	0		42	0	0	0	0	0	42	0
		75-79years	164	0	0	0	0	0	164	0		123	0	0	0	0	0	123	0		14	0	0	0	0	0	14	0		27	0	0	0	0	0	27	0
		80-84years	95	0	0	0	0	0	95	0		73	0	0	0	0	0	73	0		8	0	0	0	0	0	8	0		14	0	0	0	0	0	14	0
		85years and more	78	0	0	0	0	0	78	0		62	0	0	0	0	0	62	0		9	0	0	0	0	0	9	0		7	0	0	0	0	0	7	0
	05347_Heliconia	Total	4709	6	1	0	0	21	4662	19		2080	3	1	0	0	17	2045	14		671	0	0	0	0	1	669	1		1958	3	0	0	0	3	1948	4
		0-4years	232	0	0	0	0	0	232	0		108	0	0	0	0	0	108	0		28	0	0	0	0	0	28	0		96	0	0	0	0	0	96	0
		5-9years	231	0	0	0	0	1	229	1		94	0	0	0	0	1	92	1		29	0	0	0	0	0	29	0		108	0	0	0	0	0	108	0
		10-14years	393	0	0	0	0	1	391	1		157	0	0	0	0	1	155	1		71	0	0	0	0	0	71	0		165	0	0	0	0	0	165	0
		15-19years	369	1	0	0	0	1	367	0		150	1	0	0	0	1	148	0		49	0	0	0	0	0	49	0		170	0	0	0	0	0	170	0
		20-24years	324	0	1	0	0	2	321	0		157	0	1	0	0	2	154	0		33	0	0	0	0	0	33	0		134	0	0	0	0	0	134	0
		25-29years	295	2	0	0	0	5	286	2		147	1	0	0	0	3	141	2		38	0	0	0	0	1	37	0		110	1	0	0	0	1	108	0
		30-34years	282	1	0	0	0	2	279	0		124	0	0	0	0	1	123	0		43	0	0	0	0	0	43	0		115	1	0	0	0	1	113	0
		35-39years	288	1	0	0	0	3	283	1		118	1	0	0	0	3	113	1		40	0	0	0	0	0	40	0		130	0	0	0	0	0	130	0
		40-44years	301	0	0	0	0	0	300	1		141	0	0	0	0	0	140	1		38	0	0	0	0	0	38	0		122	0	0	0	0	0	122	0
		45-49years	328	1	0	0	0	0	324	3		155	0	0	0	0	0	154	1		43	0	0	0	0	0	42	1		130	1	0	0	0	0	128	1
		50-54years	332	0	0	0	0	2	330	0		142	0	0	0	0	1	141	0		48	0	0	0	0	0	48	0		142	0	0	0	0	1	141	0
		55-59years	374	0	0	0	0	1	370	3		158	0	0	0	0	1	156	1		50	0	0	0	0	0	50	0		166	0	0	0	0	0	164	2
		60-64years	294	0	0	0	0	2	288	4		136	0	0	0	0	2	130	4		42	0	0	0	0	0	42	0		116	0	0	0	0	0	116	0
		65-69years	224	0	0	0	0	1	222	1		104	0	0	0	0	1	103	0		31	0	0	0	0	0	31	0		89	0	0	0	0	0	88	1
		70-74years	148	0	0	0	0	0	147	1		54	0	0	0	0	0	53	1		34	0	0	0	0	0	34	0		60	0	0	0	0	0	60	0
		75-79years	129	0	0	0	0	0	129	0		64	0	0	0	0	0	64	0		20	0	0	0	0	0	20	0		45	0	0	0	0	0	45	0
		80-84years	92	0	0	0	0	0	92	0		42	0	0	0	0	0	42	0		19	0	0	0	0	0	19	0		31	0	0	0	0	0	31	0
		85years and more	73	0	0	0	0	0	72	1		29	0	0	0	0	0	28	1		15	0	0	0	0	0	15	0		29	0	0	0	0	0	29	0
	05353_Hispania	Total	4950	11	0	0	0	39	4881	19		3303	11	0	0	0	38	3242	12		0	0	0	0	0	0	0	0		1647	0	0	0	0	1	1639	7
		0-4years	289	0	0	0	0	2	287	0		179	0	0	0	0	1	178	0		0	0	0	0	0	0	0	0		110	0	0	0	0	1	109	0
		5-9years	320	0	0	0	0	2	318	0		203	0	0	0	0	2	201	0		0	0	0	0	0	0	0	0		117	0	0	0	0	0	117	0
		10-14years	417	3	0	0	0	8	406	0		257	3	0	0	0	8	246	0		0	0	0	0	0	0	0	0		160	0	0	0	0	0	160	0
		15-19years	427	1	0	0	0	1	424	1		266	1	0	0	0	1	264	0		0	0	0	0	0	0	0	0		161	0	0	0	0	0	160	1
		20-24years	369	2	0	0	0	1	366	0		244	2	0	0	0	1	241	0		0	0	0	0	0	0	0	0		125	0	0	0	0	0	125	0
		25-29years	366	0	0	0	0	6	358	2		244	0	0	0	0	6	236	2		0	0	0	0	0	0	0	0		122	0	0	0	0	0	122	0
		30-34years	308	0	0	0	0	6	300	2		229	0	0	0	0	6	222	1		0	0	0	0	0	0	0	0		79	0	0	0	0	0	78	1
		35-39years	367	0	0	0	0	2	361	4		225	0	0	0	0	2	219	4		0	0	0	0	0	0	0	0		142	0	0	0	0	0	142	0
		40-44years	295	0	0	0	0	4	290	1		201	0	0	0	0	4	197	0		0	0	0	0	0	0	0	0		94	0	0	0	0	0	93	1
		45-49years	282	0	0	0	0	0	280	2		189	0	0	0	0	0	188	1		0	0	0	0	0	0	0	0		93	0	0	0	0	0	92	1
		50-54years	302	0	0	0	0	0	300	2		210	0	0	0	0	0	210	0		0	0	0	0	0	0	0	0		92	0	0	0	0	0	90	2
		55-59years	309	2	0	0	0	3	301	3		217	2	0	0	0	3	210	2		0	0	0	0	0	0	0	0		92	0	0	0	0	0	91	1
		60-64years	242	1	0	0	0	1	238	2		158	1	0	0	0	1	154	2		0	0	0	0	0	0	0	0		84	0	0	0	0	0	84	0
		65-69years	231	0	0	0	0	1	230	0		165	0	0	0	0	1	164	0		0	0	0	0	0	0	0	0		66	0	0	0	0	0	66	0
		70-74years	164	0	0	0	0	0	164	0		118	0	0	0	0	0	118	0		0	0	0	0	0	0	0	0		46	0	0	0	0	0	46	0
		75-79years	119	0	0	0	0	0	119	0		83	0	0	0	0	0	83	0		0	0	0	0	0	0	0	0		36	0	0	0	0	0	36	0
		80-84years	77	1	0	0	0	1	75	0		59	1	0	0	0	1	57	0		0	0	0	0	0	0	0	0		18	0	0	0	0	0	18	0
		85years and more	66	1	0	0	0	1	64	0		56	1	0	0	0	1	54	0		0	0	0	0	0	0	0	0		10	0	0	0	0	0	10	0
	05360_Itagüí	Total	261576	313	5	31	4	2087	256738	2398		234939	161	5	21	1	1706	230848	2197		22504	127	0	10	3	337	21959	68		4133	25	0	0	0	44	3931	133
		0-4years	12680	19	1	2	0	84	12472	102		10681	9	1	2	0	63	10516	90		1696	9	0	0	0	19	1666	2		303	1	0	0	0	2	290	10
		5-9years	13464	17	0	4	0	115	13226	102		11581	6	0	3	0	83	11395	94		1630	9	0	1	0	29	1590	1		253	2	0	0	0	3	241	7
		10-14years	15795	21	1	0	0	155	15511	107		13731	8	1	0	0	111	13517	94		1750	11	0	0	0	42	1694	3		314	2	0	0	0	2	300	10
		15-19years	18834	31	0	1	1	169	18457	175		16422	15	0	0	0	121	16128	158		2064	14	0	1	1	44	2000	4		348	2	0	0	0	4	329	13
		20-24years	24059	45	1	3	1	189	23548	272		21194	23	1	0	1	156	20773	240		2488	19	0	3	0	29	2424	13		377	3	0	0	0	4	351	19
		25-29years	24953	35	0	5	0	209	24451	253		21996	19	0	4	0	172	21567	234		2454	14	0	1	0	33	2403	3		503	2	0	0	0	4	481	16
		30-34years	22790	22	0	2	0	198	22358	210		20122	13	0	2	0	144	19772	191		2149	8	0	0	0	43	2091	7		519	1	0	0	0	11	495	12
		35-39years	21172	36	0	5	1	216	20721	193		18895	19	0	5	0	170	18527	174		1858	13	0	0	1	42	1798	4		419	4	0	0	0	4	396	15
		40-44years	16303	16	0	4	0	146	15997	140		14716	8	0	2	0	132	14448	126		1330	6	0	2	0	11	1307	4		257	2	0	0	0	3	242	10
		45-49years	16751	14	1	1	1	147	16412	175		15287	7	1	0	0	129	14984	166		1273	5	0	1	1	17	1244	5		191	2	0	0	0	1	184	4
		50-54years	18590	18	1	1	0	141	18234	195		17277	10	1	1	0	131	16947	187		1124	7	0	0	0	6	1106	5		189	1	0	0	0	4	181	3
		55-59years	16594	11	0	2	0	107	16309	165		15516	8	0	2	0	96	15258	152		918	3	0	0	0	10	898	7		160	0	0	0	0	1	153	6
		60-64years	13183	7	0	0	0	81	12973	122		12449	2	0	0	0	72	12265	110		620	4	0	0	0	9	600	7		114	1	0	0	0	0	108	5
		65-69years	9509	13	0	0	0	46	9382	68		9041	7	0	0	0	44	8926	64		392	5	0	0	0	2	383	2		76	1	0	0	0	0	73	2
		70-74years	6646	3	0	1	0	25	6577	40		6284	3	0	0	0	24	6219	38		314	0	0	1	0	1	311	1		48	0	0	0	0	0	47	1
		75-79years	4533	3	0	0	0	27	4472	31		4280	3	0	0	0	27	4219	31		222	0	0	0	0	0	222	0		31	0	0	0	0	0	31	0
		80-84years	2992	2	0	0	0	17	2952	21		2848	1	0	0	0	16	2810	21		125	0	0	0	0	0	125	0		19	1	0	0	0	1	17	0
		85years and more	2728	0	0	0	0	15	2686	27		2619	0	0	0	0	15	2577	27		97	0	0	0	0	0	97	0		12	0	0	0	0	0	12	0
	05361_Ituango	Total	18443	477	1	14	0	126	17750	75		6526	13	0	14	0	104	6356	39		1945	0	0	0	0	3	1934	8		9972	464	1	0	0	19	9460	28
		0-4years	1411	77	0	0	0	9	1322	3		471	2	0	0	0	7	462	0		130	0	0	0	0	1	129	0		810	75	0	0	0	1	731	3
		5-9years	1748	60	0	2	0	10	1673	3		481	0	0	2	0	9	468	2		206	0	0	0	0	0	206	0		1061	60	0	0	0	1	999	1
		10-14years	2015	47	0	1	0	6	1954	7		660	1	0	1	0	5	647	6		227	0	0	0	0	1	226	0		1128	46	0	0	0	0	1081	1
		15-19years	2118	38	0	3	0	14	2056	7		755	2	0	3	0	11	734	5		256	0	0	0	0	0	255	1		1107	36	0	0	0	3	1067	1
		20-24years	1566	54	0	0	0	7	1501	4		540	2	0	0	0	6	530	2		156	0	0	0	0	0	156	0		870	52	0	0	0	1	815	2
		25-29years	1361	39	1	2	0	10	1308	1		546	2	0	2	0	9	533	0		124	0	0	0	0	0	124	0		691	37	1	0	0	1	651	1
		30-34years	1206	39	0	0	0	19	1136	12		467	1	0	0	0	17	442	7		105	0	0	0	0	0	104	1		634	38	0	0	0	2	590	4
		35-39years	1147	24	0	1	0	12	1104	6		441	0	0	1	0	11	429	0		121	0	0	0	0	0	120	1		585	24	0	0	0	1	555	5
		40-44years	1018	26	0	2	0	7	978	5		378	1	0	2	0	5	369	1		85	0	0	0	0	0	84	1		555	25	0	0	0	2	525	3
		45-49years	900	19	0	1	0	7	870	3		318	0	0	1	0	3	311	3		89	0	0	0	0	1	88	0		493	19	0	0	0	3	471	0
		50-54years	938	13	0	0	0	6	911	8		351	1	0	0	0	4	341	5		106	0	0	0	0	0	105	1		481	12	0	0	0	2	465	2
		55-59years	802	15	0	1	0	7	772	7		311	0	0	1	0	6	301	3		76	0	0	0	0	0	75	1		415	15	0	0	0	1	396	3
		60-64years	628	10	0	0	0	2	614	2		216	0	0	0	0	1	213	2		74	0	0	0	0	0	74	0		338	10	0	0	0	1	327	0
		65-69years	514	5	0	0	0	1	508	0		168	0	0	0	0	1	167	0		56	0	0	0	0	0	56	0		290	5	0	0	0	0	285	0
		70-74years	414	4	0	1	0	4	402	3		134	1	0	1	0	4	127	1		48	0	0	0	0	0	48	0		232	3	0	0	0	0	227	2
		75-79years	314	5	0	0	0	2	305	2		125	0	0	0	0	2	123	0		41	0	0	0	0	0	39	2		148	5	0	0	0	0	143	0
		80-84years	206	1	0	0	0	2	201	2		97	0	0	0	0	2	93	2		27	0	0	0	0	0	27	0		82	1	0	0	0	0	81	0
		85years and more	137	1	0	0	0	1	135	0		67	0	0	0	0	1	66	0		18	0	0	0	0	0	18	0		52	1	0	0	0	0	51	0
	05364_Jardín	Total	13453	1475	0	0	0	67	11878	33		7069	3	0	0	0	61	6980	25		346	236	0	0	0	0	109	1		6038	1236	0	0	0	6	4789	7
		0-4years	748	138	0	0	0	4	605	1		330	1	0	0	0	4	324	1		31	24	0	0	0	0	7	0		387	113	0	0	0	0	274	0
		5-9years	795	104	0	0	0	4	685	2		381	0	0	0	0	4	375	2		30	22	0	0	0	0	8	0		384	82	0	0	0	0	302	0
		10-14years	1086	159	0	0	0	2	923	2		519	0	0	0	0	1	516	2		36	27	0	0	0	0	9	0		531	132	0	0	0	1	398	0
		15-19years	1088	158	0	0	0	4	922	4		523	0	0	0	0	3	518	2		22	16	0	0	0	0	6	0		543	142	0	0	0	1	398	2
		20-24years	1049	157	0	0	0	3	888	1		484	0	0	0	0	3	480	1		34	21	0	0	0	0	13	0		531	136	0	0	0	0	395	0
		25-29years	993	128	0	0	0	9	854	2		512	1	0	0	0	9	501	1		30	24	0	0	0	0	6	0		451	103	0	0	0	0	347	1
		30-34years	825	99	0	0	0	15	708	3		447	0	0	0	0	13	432	2		22	15	0	0	0	0	6	1		356	84	0	0	0	2	270	0
		35-39years	907	105	0	0	0	4	797	1		461	1	0	0	0	3	456	1		32	24	0	0	0	0	8	0		414	80	0	0	0	1	333	0
		40-44years	775	87	0	0	0	7	677	4		415	0	0	0	0	6	406	3		24	15	0	0	0	0	9	0		336	72	0	0	0	1	262	1
		45-49years	886	81	0	0	0	2	799	4		469	0	0	0	0	2	464	3		16	9	0	0	0	0	7	0		401	72	0	0	0	0	328	1
		50-54years	908	61	0	0	0	5	837	5		513	0	0	0	0	5	503	5		17	10	0	0	0	0	7	0		378	51	0	0	0	0	327	0
		55-59years	861	38	0	0	0	3	819	1		435	0	0	0	0	3	432	0		15	6	0	0	0	0	9	0		411	32	0	0	0	0	378	1
		60-64years	732	42	0	0	0	3	685	2		426	0	0	0	0	3	421	2		10	6	0	0	0	0	4	0		296	36	0	0	0	0	260	0
		65-69years	648	50	0	0	0	1	596	1		395	0	0	0	0	1	394	0		10	8	0	0	0	0	2	0		243	42	0	0	0	0	200	1
		70-74years	467	27	0	0	0	0	440	0		284	0	0	0	0	0	284	0		8	5	0	0	0	0	3	0		175	22	0	0	0	0	153	0
		75-79years	309	21	0	0	0	1	287	0		201	0	0	0	0	1	200	0		6	3	0	0	0	0	3	0		102	18	0	0	0	0	84	0
		80-84years	202	12	0	0	0	0	190	0		139	0	0	0	0	0	139	0		2	0	0	0	0	0	2	0		61	12	0	0	0	0	49	0
		85years and more	174	8	0	0	0	0	166	0		135	0	0	0	0	0	135	0		1	1	0	0	0	0	0	0		38	7	0	0	0	0	31	0
	05368_Jericó	Total	11046	2	0	0	0	24	10959	61		6814	2	0	0	0	22	6742	48		247	0	0	0	0	1	244	2		3985	0	0	0	0	1	3973	11
		0-4years	546	0	0	0	0	2	543	1		319	0	0	0	0	2	316	1		11	0	0	0	0	0	11	0		216	0	0	0	0	0	216	0
		5-9years	600	0	0	0	0	1	596	3		353	0	0	0	0	1	349	3		10	0	0	0	0	0	10	0		237	0	0	0	0	0	237	0
		10-14years	785	0	0	0	0	3	780	2		457	0	0	0	0	3	452	2		12	0	0	0	0	0	12	0		316	0	0	0	0	0	316	0
		15-19years	886	0	0	0	0	2	878	6		530	0	0	0	0	1	524	5		26	0	0	0	0	1	24	1		330	0	0	0	0	0	330	0
		20-24years	740	0	0	0	0	1	732	7		427	0	0	0	0	1	422	4		21	0	0	0	0	0	21	0		292	0	0	0	0	0	289	3
		25-29years	691	0	0	0	0	4	681	6		429	0	0	0	0	4	421	4		14	0	0	0	0	0	13	1		248	0	0	0	0	0	247	1
		30-34years	718	0	0	0	0	3	706	9		442	0	0	0	0	3	431	8		13	0	0	0	0	0	13	0		263	0	0	0	0	0	262	1
		35-39years	713	0	0	0	0	4	703	6		413	0	0	0	0	4	405	4		16	0	0	0	0	0	16	0		284	0	0	0	0	0	282	2
		40-44years	689	0	0	0	0	1	684	4		433	0	0	0	0	0	430	3		17	0	0	0	0	0	17	0		239	0	0	0	0	1	237	1
		45-49years	719	0	0	0	0	2	714	3		454	0	0	0	0	2	450	2		15	0	0	0	0	0	15	0		250	0	0	0	0	0	249	1
		50-54years	800	2	0	0	0	0	793	5		464	2	0	0	0	0	458	4		18	0	0	0	0	0	18	0		318	0	0	0	0	0	317	1
		55-59years	764	0	0	0	0	0	759	5		490	0	0	0	0	0	486	4		15	0	0	0	0	0	15	0		259	0	0	0	0	0	258	1
		60-64years	699	0	0	0	0	0	696	3		461	0	0	0	0	0	458	3		13	0	0	0	0	0	13	0		225	0	0	0	0	0	225	0
		65-69years	578	0	0	0	0	1	577	0		370	0	0	0	0	1	369	0		14	0	0	0	0	0	14	0		194	0	0	0	0	0	194	0
		70-74years	451	0	0	0	0	0	450	1		286	0	0	0	0	0	285	1		11	0	0	0	0	0	11	0		154	0	0	0	0	0	154	0
		75-79years	280	0	0	0	0	0	280	0		193	0	0	0	0	0	193	0		8	0	0	0	0	0	8	0		79	0	0	0	0	0	79	0
		80-84years	195	0	0	0	0	0	195	0		139	0	0	0	0	0	139	0		8	0	0	0	0	0	8	0		48	0	0	0	0	0	48	0
		85years and more	192	0	0	0	0	0	192	0		154	0	0	0	0	0	154	0		5	0	0	0	0	0	5	0		33	0	0	0	0	0	33	0
	05376_La Ceja	Total	58787	15	1	1	0	203	58194	373		51356	14	1	0	0	167	50830	344		1179	0	0	0	0	6	1171	2		6252	1	0	1	0	30	6193	27
		0-4years	3146	5	0	0	0	7	3118	16		2742	5	0	0	0	3	2719	15		60	0	0	0	0	0	60	0		344	0	0	0	0	4	339	1
		5-9years	3334	0	0	0	0	19	3291	24		2910	0	0	0	0	15	2871	24		72	0	0	0	0	1	71	0		352	0	0	0	0	3	349	0
		10-14years	4163	3	0	0	0	12	4130	18		3617	3	0	0	0	8	3589	17		84	0	0	0	0	1	83	0		462	0	0	0	0	3	458	1
		15-19years	4748	0	0	0	0	15	4702	31		4073	0	0	0	0	11	4033	29		118	0	0	0	0	1	117	0		557	0	0	0	0	3	552	2
		20-24years	5328	0	0	0	0	24	5269	35		4715	0	0	0	0	18	4666	31		94	0	0	0	0	1	93	0		519	0	0	0	0	5	510	4
		25-29years	4856	1	0	0	0	21	4794	40		4349	1	0	0	0	17	4295	36		86	0	0	0	0	0	85	1		421	0	0	0	0	4	414	3
		30-34years	4491	2	0	0	0	13	4450	26		3938	2	0	0	0	10	3901	25		87	0	0	0	0	0	87	0		466	0	0	0	0	3	462	1
		35-39years	4658	0	0	0	0	19	4616	23		4095	0	0	0	0	16	4057	22		90	0	0	0	0	0	90	0		473	0	0	0	0	3	469	1
		40-44years	3859	0	1	0	0	16	3815	27		3362	0	1	0	0	15	3321	25		89	0	0	0	0	1	88	0		408	0	0	0	0	0	406	2
		45-49years	3807	1	0	0	0	22	3750	34		3297	1	0	0	0	19	3247	30		74	0	0	0	0	1	72	1		436	0	0	0	0	2	431	3
		50-54years	3853	0	0	1	0	12	3811	29		3391	0	0	0	0	12	3352	27		63	0	0	0	0	0	63	0		399	0	0	1	0	0	396	2
		55-59years	3602	0	0	0	0	8	3572	22		3148	0	0	0	0	8	3120	20		76	0	0	0	0	0	76	0		378	0	0	0	0	0	376	2
		60-64years	2995	2	0	0	0	7	2971	15		2513	1	0	0	0	7	2491	14		67	0	0	0	0	0	67	0		415	1	0	0	0	0	413	1
		65-69years	2225	0	0	0	0	2	2211	12		1920	0	0	0	0	2	1909	9		49	0	0	0	0	0	49	0		256	0	0	0	0	0	253	3
		70-74years	1576	0	0	0	0	2	1570	4		1384	0	0	0	0	2	1378	4		30	0	0	0	0	0	30	0		162	0	0	0	0	0	162	0
		75-79years	973	1	0	0	0	2	962	8		854	1	0	0	0	2	843	8		18	0	0	0	0	0	18	0		101	0	0	0	0	0	101	0
		80-84years	638	0	0	0	0	2	629	7		572	0	0	0	0	2	564	6		14	0	0	0	0	0	14	0		52	0	0	0	0	0	51	1
		85years and more	535	0	0	0	0	0	533	2		476	0	0	0	0	0	474	2		8	0	0	0	0	0	8	0		51	0	0	0	0	0	51	0
	05380_La Estrella	Total	67002	12	0	3	0	361	66240	386		57451	11	0	1	0	320	56788	331		3296	0	0	0	0	10	3274	12		6255	1	0	2	0	31	6178	43
		0-4years	3298	0	0	0	0	17	3265	16		2838	0	0	0	0	15	2812	11		189	0	0	0	0	0	187	2		271	0	0	0	0	2	266	3
		5-9years	3569	0	0	0	0	17	3535	17		3079	0	0	0	0	16	3047	16		180	0	0	0	0	0	180	0		310	0	0	0	0	1	308	1
		10-14years	4233	0	0	0	0	21	4199	13		3632	0	0	0	0	20	3602	10		250	0	0	0	0	0	250	0		351	0	0	0	0	1	347	3
		15-19years	4977	1	0	1	0	20	4928	27		4261	1	0	0	0	19	4215	26		262	0	0	0	0	0	262	0		454	0	0	1	0	1	451	1
		20-24years	6125	1	0	0	0	40	6051	33		5213	0	0	0	0	31	5153	29		316	0	0	0	0	2	314	0		596	1	0	0	0	7	584	4
		25-29years	6118	1	0	1	0	36	6032	48		5199	1	0	0	0	31	5132	35		325	0	0	0	0	1	321	3		594	0	0	1	0	4	579	10
		30-34years	5579	1	0	0	0	33	5504	41		4798	1	0	0	0	28	4734	35		263	0	0	0	0	2	258	3		518	0	0	0	0	3	512	3
		35-39years	5760	0	0	0	0	36	5689	35		4966	0	0	0	0	32	4905	29		285	0	0	0	0	1	282	2		509	0	0	0	0	3	502	4
		40-44years	4562	1	0	1	0	27	4499	34		3923	1	0	1	0	25	3863	33		200	0	0	0	0	0	200	0		439	0	0	0	0	2	436	1
		45-49years	4682	2	0	0	0	33	4621	26		4004	2	0	0	0	27	3953	22		211	0	0	0	0	3	208	0		467	0	0	0	0	3	460	4
		50-54years	4892	0	0	0	0	30	4835	27		4191	0	0	0	0	27	4142	22		213	0	0	0	0	0	212	1		488	0	0	0	0	3	481	4
		55-59years	4008	0	0	0	0	18	3967	23		3418	0	0	0	0	18	3378	22		190	0	0	0	0	0	190	0		400	0	0	0	0	0	399	1
		60-64years	3068	1	0	0	0	12	3043	12		2634	1	0	0	0	12	2611	10		126	0	0	0	0	0	125	1		308	0	0	0	0	0	307	1
		65-69years	2276	0	0	0	0	9	2253	14		1981	0	0	0	0	8	1962	11		100	0	0	0	0	1	99	0		195	0	0	0	0	0	192	3
		70-74years	1653	2	0	0	0	6	1638	7		1408	2	0	0	0	6	1393	7		81	0	0	0	0	0	81	0		164	0	0	0	0	0	164	0
		75-79years	1031	0	0	0	0	1	1024	6		901	0	0	0	0	0	895	6		47	0	0	0	0	0	47	0		83	0	0	0	0	1	82	0
		80-84years	637	1	0	0	0	3	629	4		543	1	0	0	0	3	535	4		34	0	0	0	0	0	34	0		60	0	0	0	0	0	60	0
		85years and more	534	1	0	0	0	2	528	3		462	1	0	0	0	2	456	3		24	0	0	0	0	0	24	0		48	0	0	0	0	0	48	0
	05390_La Pintada	Total	7974	9	0	0	0	87	7837	41		7056	9	0	0	0	84	6927	36		421	0	0	0	0	2	418	1		497	0	0	0	0	1	492	4
		0-4years	480	2	0	0	0	7	470	1		426	2	0	0	0	7	416	1		31	0	0	0	0	0	31	0		23	0	0	0	0	0	23	0
		5-9years	492	1	0	0	0	3	487	1		441	1	0	0	0	3	436	1		24	0	0	0	0	0	24	0		27	0	0	0	0	0	27	0
		10-14years	659	0	0	0	0	7	651	1		586	0	0	0	0	7	578	1		28	0	0	0	0	0	28	0		45	0	0	0	0	0	45	0
		15-19years	739	0	0	0	0	11	725	3		642	0	0	0	0	11	628	3		51	0	0	0	0	0	51	0		46	0	0	0	0	0	46	0
		20-24years	803	1	0	0	0	7	792	3		710	1	0	0	0	7	699	3		39	0	0	0	0	0	39	0		54	0	0	0	0	0	54	0
		25-29years	717	0	0	0	0	6	706	5		640	0	0	0	0	6	630	4		44	0	0	0	0	0	44	0		33	0	0	0	0	0	32	1
		30-34years	619	2	0	0	0	9	603	5		556	2	0	0	0	9	540	5		28	0	0	0	0	0	28	0		35	0	0	0	0	0	35	0
		35-39years	622	0	0	0	0	8	611	3		561	0	0	0	0	8	550	3		23	0	0	0	0	0	23	0		38	0	0	0	0	0	38	0
		40-44years	512	2	0	0	0	5	499	6		448	2	0	0	0	5	435	6		30	0	0	0	0	0	30	0		34	0	0	0	0	0	34	0
		45-49years	519	0	0	0	0	8	506	5		449	0	0	0	0	7	438	4		25	0	0	0	0	0	24	1		45	0	0	0	0	1	44	0
		50-54years	494	0	0	0	0	5	484	5		434	0	0	0	0	3	428	3		24	0	0	0	0	2	22	0		36	0	0	0	0	0	34	2
		55-59years	379	0	0	0	0	2	375	2		333	0	0	0	0	2	330	1		20	0	0	0	0	0	20	0		26	0	0	0	0	0	25	1
		60-64years	324	1	0	0	0	3	320	0		286	1	0	0	0	3	282	0		14	0	0	0	0	0	14	0		24	0	0	0	0	0	24	0
		65-69years	219	0	0	0	0	0	219	0		187	0	0	0	0	0	187	0		17	0	0	0	0	0	17	0		15	0	0	0	0	0	15	0
		70-74years	168	0	0	0	0	4	164	0		154	0	0	0	0	4	150	0		9	0	0	0	0	0	9	0		5	0	0	0	0	0	5	0
		75-79years	109	0	0	0	0	0	109	0		90	0	0	0	0	0	90	0		10	0	0	0	0	0	10	0		9	0	0	0	0	0	9	0
		80-84years	59	0	0	0	0	1	57	1		57	0	0	0	0	1	55	1		1	0	0	0	0	0	1	0		1	0	0	0	0	0	1	0
		85years and more	60	0	0	0	0	1	59	0		56	0	0	0	0	1	55	0		3	0	0	0	0	0	3	0		1	0	0	0	0	0	1	0
	05400_La Unión	Total	20738	2	0	1	0	49	20534	152		12557	2	0	1	0	49	12433	72		716	0	0	0	0	0	698	18		7465	0	0	0	0	0	7403	62
		0-4years	1252	0	0	0	0	1	1247	4		695	0	0	0	0	1	691	3		50	0	0	0	0	0	50	0		507	0	0	0	0	0	506	1
		5-9years	1403	0	0	0	0	0	1400	3		814	0	0	0	0	0	812	2		44	0	0	0	0	0	44	0		545	0	0	0	0	0	544	1
		10-14years	1717	0	0	0	0	5	1709	3		970	0	0	0	0	5	963	2		55	0	0	0	0	0	54	1		692	0	0	0	0	0	692	0
		15-19years	1902	1	0	0	0	4	1889	8		1119	1	0	0	0	4	1109	5		71	0	0	0	0	0	70	1		712	0	0	0	0	0	710	2
		20-24years	1930	0	0	0	0	5	1912	13		1189	0	0	0	0	5	1175	9		61	0	0	0	0	0	60	1		680	0	0	0	0	0	677	3
		25-29years	1701	1	0	0	0	5	1686	9		1033	1	0	0	0	5	1025	2		53	0	0	0	0	0	53	0		615	0	0	0	0	0	608	7
		30-34years	1508	0	0	0	0	4	1487	17		935	0	0	0	0	4	925	6		39	0	0	0	0	0	38	1		534	0	0	0	0	0	524	10
		35-39years	1477	0	0	1	0	4	1453	19		920	0	0	1	0	4	907	8		44	0	0	0	0	0	40	4		513	0	0	0	0	0	506	7
		40-44years	1337	0	0	0	0	8	1314	15		827	0	0	0	0	8	815	4		41	0	0	0	0	0	40	1		469	0	0	0	0	0	459	10
		45-49years	1288	0	0	0	0	4	1272	12		791	0	0	0	0	4	779	8		37	0	0	0	0	0	35	2		460	0	0	0	0	0	458	2
		50-54years	1337	0	0	0	0	2	1314	21		807	0	0	0	0	2	797	8		59	0	0	0	0	0	54	5		471	0	0	0	0	0	463	8
		55-59years	1130	0	0	0	0	3	1113	14		722	0	0	0	0	3	712	7		37	0	0	0	0	0	36	1		371	0	0	0	0	0	365	6
		60-64years	956	0	0	0	0	0	948	8		602	0	0	0	0	0	597	5		31	0	0	0	0	0	30	1		323	0	0	0	0	0	321	2
		65-69years	665	0	0	0	0	2	659	4		405	0	0	0	0	2	402	1		35	0	0	0	0	0	35	0		225	0	0	0	0	0	222	3
		70-74years	459	0	0	0	0	2	456	1		272	0	0	0	0	2	269	1		28	0	0	0	0	0	28	0		159	0	0	0	0	0	159	0
		75-79years	297	0	0	0	0	0	296	1		185	0	0	0	0	0	184	1		16	0	0	0	0	0	16	0		96	0	0	0	0	0	96	0
		80-84years	206	0	0	0	0	0	206	0		146	0	0	0	0	0	146	0		7	0	0	0	0	0	7	0		53	0	0	0	0	0	53	0
		85years and more	173	0	0	0	0	0	173	0		125	0	0	0	0	0	125	0		8	0	0	0	0	0	8	0		40	0	0	0	0	0	40	0
	05411_Liborina	Total	7902	1	0	0	0	34	7842	25		2207	1	0	0	0	28	2171	7		1814	0	0	0	0	1	1807	6		3881	0	0	0	0	5	3864	12
		0-4years	453	0	0	0	0	1	451	1		120	0	0	0	0	1	119	0		100	0	0	0	0	0	100	0		233	0	0	0	0	0	232	1
		5-9years	576	0	0	0	0	3	573	0		144	0	0	0	0	3	141	0		129	0	0	0	0	0	129	0		303	0	0	0	0	0	303	0
		10-14years	742	0	0	0	0	2	739	1		191	0	0	0	0	2	189	0		162	0	0	0	0	0	162	0		389	0	0	0	0	0	388	1
		15-19years	700	0	0	0	0	0	699	1		181	0	0	0	0	0	181	0		170	0	0	0	0	0	170	0		349	0	0	0	0	0	348	1
		20-24years	548	0	0	0	0	1	544	3		168	0	0	0	0	0	166	2		115	0	0	0	0	0	114	1		265	0	0	0	0	1	264	0
		25-29years	443	0	0	0	0	3	438	2		129	0	0	0	0	3	126	0		83	0	0	0	0	0	81	2		231	0	0	0	0	0	231	0
		30-34years	508	0	0	0	0	8	499	1		161	0	0	0	0	6	154	1		116	0	0	0	0	0	116	0		231	0	0	0	0	2	229	0
		35-39years	593	0	0	0	0	4	588	1		160	0	0	0	0	3	157	0		119	0	0	0	0	0	119	0		314	0	0	0	0	1	312	1
		40-44years	463	0	0	0	0	6	457	0		115	0	0	0	0	4	111	0		116	0	0	0	0	1	115	0		232	0	0	0	0	1	231	0
		45-49years	480	0	0	0	0	1	474	5		137	0	0	0	0	1	134	2		118	0	0	0	0	0	118	0		225	0	0	0	0	0	222	3
		50-54years	516	0	0	0	0	0	511	5		154	0	0	0	0	0	154	0		125	0	0	0	0	0	124	1		237	0	0	0	0	0	233	4
		55-59years	476	0	0	0	0	2	470	4		131	0	0	0	0	2	127	2		122	0	0	0	0	0	120	2		223	0	0	0	0	0	223	0
		60-64years	391	1	0	0	0	0	390	0		117	1	0	0	0	0	116	0		81	0	0	0	0	0	81	0		193	0	0	0	0	0	193	0
		65-69years	332	0	0	0	0	2	330	0		96	0	0	0	0	2	94	0		68	0	0	0	0	0	68	0		168	0	0	0	0	0	168	0
		70-74years	230	0	0	0	0	0	230	0		73	0	0	0	0	0	73	0		50	0	0	0	0	0	50	0		107	0	0	0	0	0	107	0
		75-79years	166	0	0	0	0	1	164	1		38	0	0	0	0	1	37	0		41	0	0	0	0	0	41	0		87	0	0	0	0	0	86	1
		80-84years	125	0	0	0	0	0	125	0		40	0	0	0	0	0	40	0		43	0	0	0	0	0	43	0		42	0	0	0	0	0	42	0
		85years and more	160	0	0	0	0	0	160	0		52	0	0	0	0	0	52	0		56	0	0	0	0	0	56	0		52	0	0	0	0	0	52	0
	05425_Maceo	Total	7292	8	0	0	0	52	7211	21		2968	8	0	0	0	38	2909	13		988	0	0	0	0	7	978	3		3336	0	0	0	0	7	3324	5
		0-4years	499	0	0	0	0	0	499	0		183	0	0	0	0	0	183	0		74	0	0	0	0	0	74	0		242	0	0	0	0	0	242	0
		5-9years	572	0	0	0	0	3	567	2		197	0	0	0	0	2	194	1		93	0	0	0	0	0	92	1		282	0	0	0	0	1	281	0
		10-14years	691	2	0	0	0	6	681	2		289	2	0	0	0	5	280	2		90	0	0	0	0	0	90	0		312	0	0	0	0	1	311	0
		15-19years	609	2	0	0	0	5	600	2		235	2	0	0	0	4	227	2		99	0	0	0	0	1	98	0		275	0	0	0	0	0	275	0
		20-24years	533	1	0	0	0	7	523	2		222	1	0	0	0	4	217	0		71	0	0	0	0	2	69	0		240	0	0	0	0	1	237	2
		25-29years	535	0	0	0	0	2	531	2		222	0	0	0	0	1	220	1		75	0	0	0	0	1	73	1		238	0	0	0	0	0	238	0
		30-34years	477	0	0	0	0	4	473	0		203	0	0	0	0	1	202	0		65	0	0	0	0	0	65	0		209	0	0	0	0	3	206	0
		35-39years	478	0	0	0	0	6	468	4		202	0	0	0	0	5	194	3		49	0	0	0	0	1	48	0		227	0	0	0	0	0	226	1
		40-44years	386	0	0	0	0	2	384	0		150	0	0	0	0	2	148	0		41	0	0	0	0	0	41	0		195	0	0	0	0	0	195	0
		45-49years	430	1	0	0	0	0	427	2		169	1	0	0	0	0	167	1		64	0	0	0	0	0	64	0		197	0	0	0	0	0	196	1
		50-54years	509	1	0	0	0	1	505	2		215	1	0	0	0	0	213	1		76	0	0	0	0	1	74	1		218	0	0	0	0	0	218	0
		55-59years	401	0	0	0	0	4	395	2		150	0	0	0	0	4	144	2		52	0	0	0	0	0	52	0		199	0	0	0	0	0	199	0
		60-64years	334	0	0	0	0	4	329	1		144	0	0	0	0	3	141	0		33	0	0	0	0	1	32	0		157	0	0	0	0	0	156	1
		65-69years	278	1	0	0	0	5	272	0		126	1	0	0	0	4	121	0		29	0	0	0	0	0	29	0		123	0	0	0	0	1	122	0
		70-74years	201	0	0	0	0	0	201	0		95	0	0	0	0	0	95	0		27	0	0	0	0	0	27	0		79	0	0	0	0	0	79	0
		75-79years	159	0	0	0	0	1	158	0		70	0	0	0	0	1	69	0		24	0	0	0	0	0	24	0		65	0	0	0	0	0	65	0
		80-84years	100	0	0	0	0	0	100	0		46	0	0	0	0	0	46	0		11	0	0	0	0	0	11	0		43	0	0	0	0	0	43	0
		85years and more	100	0	0	0	0	2	98	0		50	0	0	0	0	2	48	0		15	0	0	0	0	0	15	0		35	0	0	0	0	0	35	0
	05440_Marinilla	Total	55225	38	0	2	0	182	54686	317		40822	28	0	2	0	174	40352	266		0	0	0	0	0	0	0	0		14403	10	0	0	0	8	14334	51
		0-4years	3558	5	0	0	0	8	3535	10		2583	3	0	0	0	8	2563	9		0	0	0	0	0	0	0	0		975	2	0	0	0	0	972	1
		5-9years	3634	8	0	0	0	12	3598	16		2641	6	0	0	0	11	2609	15		0	0	0	0	0	0	0	0		993	2	0	0	0	1	989	1
		10-14years	4239	2	0	0	0	12	4202	23		3055	0	0	0	0	12	3023	20		0	0	0	0	0	0	0	0		1184	2	0	0	0	0	1179	3
		15-19years	4755	6	0	0	0	16	4715	18		3417	5	0	0	0	14	3386	12		0	0	0	0	0	0	0	0		1338	1	0	0	0	2	1329	6
		20-24years	5320	3	0	1	0	22	5262	32		4020	2	0	1	0	20	3972	25		0	0	0	0	0	0	0	0		1300	1	0	0	0	2	1290	7
		25-29years	4783	2	0	1	0	20	4737	23		3669	1	0	1	0	20	3632	15		0	0	0	0	0	0	0	0		1114	1	0	0	0	0	1105	8
		30-34years	4309	2	0	0	0	18	4261	28		3252	1	0	0	0	18	3209	24		0	0	0	0	0	0	0	0		1057	1	0	0	0	0	1052	4
		35-39years	4314	1	0	0	0	24	4262	27		3240	1	0	0	0	24	3190	25		0	0	0	0	0	0	0	0		1074	0	0	0	0	0	1072	2
		40-44years	3493	3	0	0	0	10	3455	25		2618	3	0	0	0	8	2587	20		0	0	0	0	0	0	0	0		875	0	0	0	0	2	868	5
		45-49years	3452	1	0	0	0	15	3409	27		2556	1	0	0	0	15	2517	23		0	0	0	0	0	0	0	0		896	0	0	0	0	0	892	4
		50-54years	3400	0	0	0	0	8	3369	23		2513	0	0	0	0	8	2484	21		0	0	0	0	0	0	0	0		887	0	0	0	0	0	885	2
		55-59years	2921	0	0	0	0	10	2885	26		2174	0	0	0	0	9	2143	22		0	0	0	0	0	0	0	0		747	0	0	0	0	1	742	4
		60-64years	2324	2	0	0	0	1	2310	11		1694	2	0	0	0	1	1680	11		0	0	0	0	0	0	0	0		630	0	0	0	0	0	630	0
		65-69years	1679	2	0	0	0	3	1665	9		1189	2	0	0	0	3	1175	9		0	0	0	0	0	0	0	0		490	0	0	0	0	0	490	0
		70-74years	1232	1	0	0	0	2	1220	9		865	1	0	0	0	2	855	7		0	0	0	0	0	0	0	0		367	0	0	0	0	0	365	2
		75-79years	845	0	0	0	0	1	839	5		612	0	0	0	0	1	607	4		0	0	0	0	0	0	0	0		233	0	0	0	0	0	232	1
		80-84years	499	0	0	0	0	0	498	1		367	0	0	0	0	0	366	1		0	0	0	0	0	0	0	0		132	0	0	0	0	0	132	0
		85years and more	468	0	0	0	0	0	464	4		357	0	0	0	0	0	354	3		0	0	0	0	0	0	0	0		111	0	0	0	0	0	110	1
	05467_Montebello	Total	5881	7	0	0	0	13	5821	40		1649	0	0	0	0	11	1617	21		171	0	0	0	0	0	171	0		4061	7	0	0	0	2	4033	19
		0-4years	292	1	0	0	0	1	288	2		66	0	0	0	0	1	64	1		7	0	0	0	0	0	7	0		219	1	0	0	0	0	217	1
		5-9years	349	0	0	0	0	0	349	0		91	0	0	0	0	0	91	0		6	0	0	0	0	0	6	0		252	0	0	0	0	0	252	0
		10-14years	470	2	0	0	0	3	462	3		119	0	0	0	0	3	114	2		15	0	0	0	0	0	15	0		336	2	0	0	0	0	333	1
		15-19years	490	0	0	0	0	0	486	4		127	0	0	0	0	0	126	1		9	0	0	0	0	0	9	0		354	0	0	0	0	0	351	3
		20-24years	358	0	0	0	0	0	355	3		91	0	0	0	0	0	88	3		13	0	0	0	0	0	13	0		254	0	0	0	0	0	254	0
		25-29years	370	0	0	0	0	1	367	2		107	0	0	0	0	0	106	1		6	0	0	0	0	0	6	0		257	0	0	0	0	1	255	1
		30-34years	356	0	0	0	0	1	353	2		100	0	0	0	0	1	98	1		9	0	0	0	0	0	9	0		247	0	0	0	0	0	246	1
		35-39years	395	2	0	0	0	2	386	5		109	0	0	0	0	1	106	2		8	0	0	0	0	0	8	0		278	2	0	0	0	1	272	3
		40-44years	350	0	0	0	0	2	346	2		109	0	0	0	0	2	106	1		11	0	0	0	0	0	11	0		230	0	0	0	0	0	229	1
		45-49years	376	0	0	0	0	2	370	4		114	0	0	0	0	2	109	3		9	0	0	0	0	0	9	0		253	0	0	0	0	0	252	1
		50-54years	419	0	0	0	0	0	414	5		126	0	0	0	0	0	123	3		11	0	0	0	0	0	11	0		282	0	0	0	0	0	280	2
		55-59years	398	0	0	0	0	0	395	3		110	0	0	0	0	0	109	1		11	0	0	0	0	0	11	0		277	0	0	0	0	0	275	2
		60-64years	376	1	0	0	0	1	371	3		106	0	0	0	0	1	103	2		10	0	0	0	0	0	10	0		260	1	0	0	0	0	258	1
		65-69years	321	1	0	0	0	0	319	1		88	0	0	0	0	0	88	0		15	0	0	0	0	0	15	0		218	1	0	0	0	0	216	1
		70-74years	248	0	0	0	0	0	248	0		83	0	0	0	0	0	83	0		12	0	0	0	0	0	12	0		153	0	0	0	0	0	153	0
		75-79years	151	0	0	0	0	0	151	0		50	0	0	0	0	0	50	0		7	0	0	0	0	0	7	0		94	0	0	0	0	0	94	0
		80-84years	85	0	0	0	0	0	84	1		23	0	0	0	0	0	23	0		6	0	0	0	0	0	6	0		56	0	0	0	0	0	55	1
		85years and more	77	0	0	0	0	0	77	0		30	0	0	0	0	0	30	0		6	0	0	0	0	0	6	0		41	0	0	0	0	0	41	0
	05475_Murindó	Total	4642	1925	0	1	2	2411	49	254		1565	29	0	1	0	1470	35	30		647	0	0	0	2	620	0	25		2430	1896	0	0	0	321	14	199
		0-4years	622	358	0	0	1	212	4	47		114	5	0	0	0	105	3	1		70	0	0	0	1	67	0	2		438	353	0	0	0	40	1	44
		5-9years	692	359	0	0	0	292	6	35		170	6	0	0	0	161	3	0		88	0	0	0	0	84	0	4		434	353	0	0	0	47	3	31
		10-14years	644	284	0	0	1	319	7	33		198	4	0	0	0	191	3	0		89	0	0	0	1	85	0	3		357	280	0	0	0	43	4	30
		15-19years	513	217	0	0	0	269	2	25		162	5	0	0	0	155	1	1		83	0	0	0	0	80	0	3		268	212	0	0	0	34	1	21
		20-24years	383	155	0	0	0	208	2	18		131	3	0	0	0	123	1	4		58	0	0	0	0	55	0	3		194	152	0	0	0	30	1	11
		25-29years	334	122	0	0	0	184	8	20		135	2	0	0	0	118	8	7		44	0	0	0	0	42	0	2		155	120	0	0	0	24	0	11
		30-34years	297	105	0	1	0	173	4	14		125	3	0	1	0	116	3	2		34	0	0	0	0	33	0	1		138	102	0	0	0	24	1	11
		35-39years	235	68	0	0	0	146	3	18		117	0	0	0	0	110	2	5		23	0	0	0	0	22	0	1		95	68	0	0	0	14	1	12
		40-44years	234	76	0	0	0	142	6	10		98	0	0	0	0	90	6	2		38	0	0	0	0	36	0	2		98	76	0	0	0	16	0	6
		45-49years	156	47	0	0	0	94	2	13		66	0	0	0	0	60	1	5		23	0	0	0	0	21	0	2		67	47	0	0	0	13	1	6
		50-54years	154	41	0	0	0	106	0	7		71	0	0	0	0	69	0	2		20	0	0	0	0	20	0	0		63	41	0	0	0	17	0	5
		55-59years	132	36	0	0	0	86	3	7		61	0	0	0	0	59	2	0		21	0	0	0	0	20	0	1		50	36	0	0	0	7	1	6
		60-64years	74	21	0	0	0	49	2	2		35	1	0	0	0	32	2	0		13	0	0	0	0	13	0	0		26	20	0	0	0	4	0	2
		65-69years	62	17	0	0	0	43	0	2		30	0	0	0	0	30	0	0		11	0	0	0	0	11	0	0		21	17	0	0	0	2	0	2
		70-74years	34	6	0	0	0	27	0	1		16	0	0	0	0	16	0	0		8	0	0	0	0	8	0	0		10	6	0	0	0	3	0	1
		75-79years	38	5	0	0	0	33	0	0		12	0	0	0	0	12	0	0		19	0	0	0	0	19	0	0		7	5	0	0	0	2	0	0
		80-84years	19	3	0	0	0	15	0	1		12	0	0	0	0	11	0	1		3	0	0	0	0	3	0	0		4	3	0	0	0	1	0	0
		85years and more	19	5	0	0	0	13	0	1		12	0	0	0	0	12	0	0		2	0	0	0	0	1	0	1		5	5	0	0	0	0	0	0
	05480_Mutatá	Total	12602	2115	0	1	0	1187	9255	44		4953	258	0	0	0	486	4178	31		2568	79	0	0	0	424	2060	5		5081	1778	0	1	0	277	3017	8
		0-4years	1225	388	0	0	0	101	734	2		370	49	0	0	0	27	292	2		256	13	0	0	0	51	192	0		599	326	0	0	0	23	250	0
		5-9years	1411	355	0	0	0	121	933	2		494	37	0	0	0	46	409	2		270	12	0	0	0	48	210	0		647	306	0	0	0	27	314	0
		10-14years	1504	287	0	0	0	142	1072	3		540	27	0	0	0	56	454	3		340	18	0	0	0	61	261	0		624	242	0	0	0	25	357	0
		15-19years	1366	257	0	0	0	108	998	3		531	41	0	0	0	45	443	2		283	7	0	0	0	35	241	0		552	209	0	0	0	28	314	1
		20-24years	1063	197	0	0	0	117	745	4		422	26	0	0	0	50	342	4		217	4	0	0	0	42	171	0		424	167	0	0	0	25	232	0
		25-29years	1010	177	0	0	0	95	733	5		431	19	0	0	0	42	366	4		171	6	0	0	0	29	136	0		408	152	0	0	0	24	231	1
		30-34years	869	96	0	0	0	88	679	6		403	9	0	0	0	37	353	4		161	5	0	0	0	27	128	1		305	82	0	0	0	24	198	1
		35-39years	834	70	0	0	0	83	674	7		376	12	0	0	0	41	318	5		178	2	0	0	0	26	149	1		280	56	0	0	0	16	207	1
		40-44years	650	72	0	0	0	66	507	5		278	11	0	0	0	30	236	1		122	2	0	0	0	18	101	1		250	59	0	0	0	18	170	3
		45-49years	624	60	0	0	0	71	493	0		260	6	0	0	0	33	221	0		142	1	0	0	0	24	117	0		222	53	0	0	0	14	155	0
		50-54years	574	56	0	0	0	66	449	3		247	5	0	0	0	35	205	2		119	6	0	0	0	15	97	1		208	45	0	0	0	16	147	0
		55-59years	461	38	0	0	0	40	382	1		201	5	0	0	0	18	177	1		88	1	0	0	0	10	77	0		172	32	0	0	0	12	128	0
		60-64years	328	19	0	0	0	23	284	2		124	3	0	0	0	5	115	1		68	0	0	0	0	8	60	0		136	16	0	0	0	10	109	1
		65-69years	245	24	0	0	0	29	192	0		89	4	0	0	0	8	77	0		63	1	0	0	0	17	45	0		93	19	0	0	0	4	70	0
		70-74years	175	9	0	1	0	15	150	0		72	3	0	0	0	5	64	0		36	0	0	0	0	7	29	0		67	6	0	1	0	3	57	0
		75-79years	114	4	0	0	0	11	99	0		41	1	0	0	0	2	38	0		26	0	0	0	0	4	22	0		47	3	0	0	0	5	39	0
		80-84years	82	4	0	0	0	9	69	0		36	0	0	0	0	4	32	0		17	1	0	0	0	2	14	0		29	3	0	0	0	3	23	0
		85years and more	67	2	0	0	0	2	62	1		38	0	0	0	0	2	36	0		11	0	0	0	0	0	10	1		18	2	0	0	0	0	16	0
	05483_Nariño	Total	8599	2	1	0	0	27	8537	32		2741	2	1	0	0	21	2693	24		591	0	0	0	0	6	582	3		5267	0	0	0	0	0	5262	5
		0-4years	544	0	0	0	0	3	540	1		161	0	0	0	0	3	158	0		36	0	0	0	0	0	35	1		347	0	0	0	0	0	347	0
		5-9years	695	0	0	0	0	2	690	3		221	0	0	0	0	2	216	3		43	0	0	0	0	0	43	0		431	0	0	0	0	0	431	0
		10-14years	835	0	0	0	0	1	831	3		245	0	0	0	0	1	241	3		61	0	0	0	0	0	61	0		529	0	0	0	0	0	529	0
		15-19years	887	1	0	0	0	4	878	4		252	1	0	0	0	4	244	3		52	0	0	0	0	0	52	0		583	0	0	0	0	0	582	1
		20-24years	565	0	0	0	0	2	562	1		186	0	0	0	0	2	183	1		27	0	0	0	0	0	27	0		352	0	0	0	0	0	352	0
		25-29years	509	0	0	0	0	3	505	1		169	0	0	0	0	0	168	1		32	0	0	0	0	3	29	0		308	0	0	0	0	0	308	0
		30-34years	516	0	1	0	0	1	511	3		174	0	1	0	0	1	170	2		37	0	0	0	0	0	37	0		305	0	0	0	0	0	304	1
		35-39years	558	0	0	0	0	5	549	4		198	0	0	0	0	4	191	3		35	0	0	0	0	1	34	0		325	0	0	0	0	0	324	1
		40-44years	513	0	0	0	0	2	507	4		144	0	0	0	0	2	141	1		39	0	0	0	0	0	37	2		330	0	0	0	0	0	329	1
		45-49years	478	0	0	0	0	2	474	2		127	0	0	0	0	1	124	2		40	0	0	0	0	1	39	0		311	0	0	0	0	0	311	0
		50-54years	498	0	0	0	0	1	492	5		154	0	0	0	0	0	150	4		34	0	0	0	0	1	33	0		310	0	0	0	0	0	309	1
		55-59years	491	1	0	0	0	0	490	0		147	1	0	0	0	0	146	0		35	0	0	0	0	0	35	0		309	0	0	0	0	0	309	0
		60-64years	496	0	0	0	0	1	495	0		173	0	0	0	0	1	172	0		29	0	0	0	0	0	29	0		294	0	0	0	0	0	294	0
		65-69years	355	0	0	0	0	0	355	0		122	0	0	0	0	0	122	0		26	0	0	0	0	0	26	0		207	0	0	0	0	0	207	0
		70-74years	251	0	0	0	0	0	250	1		88	0	0	0	0	0	87	1		20	0	0	0	0	0	20	0		143	0	0	0	0	0	143	0
		75-79years	188	0	0	0	0	0	188	0		76	0	0	0	0	0	76	0		21	0	0	0	0	0	21	0		91	0	0	0	0	0	91	0
		80-84years	115	0	0	0	0	0	115	0		48	0	0	0	0	0	48	0		13	0	0	0	0	0	13	0		54	0	0	0	0	0	54	0
		85years and more	105	0	0	0	0	0	105	0		56	0	0	0	0	0	56	0		11	0	0	0	0	0	11	0		38	0	0	0	0	0	38	0
	05490_Necoclí	Total	38420	1495	1	1	8	18358	18434	123		9946	33	0	1	6	7000	2825	81		10757	277	1	0	2	3528	6930	19		17717	1185	0	0	0	7830	8679	23
		0-4years	3452	153	0	0	0	1495	1798	6		807	1	0	0	0	541	262	3		997	18	0	0	0	267	712	0		1648	134	0	0	0	687	824	3
		5-9years	4065	175	0	0	0	1855	2027	8		812	2	0	0	0	592	211	7		1177	26	0	0	0	365	785	1		2076	147	0	0	0	898	1031	0
		10-14years	5026	196	0	0	0	2375	2447	8		1068	3	0	0	0	783	275	7		1475	40	0	0	0	471	963	1		2483	153	0	0	0	1121	1209	0
		15-19years	4324	183	0	0	2	2079	2051	9		1062	1	0	0	2	771	283	5		1245	37	0	0	0	393	813	2		2017	145	0	0	0	915	955	2
		20-24years	3072	137	0	0	1	1483	1441	10		850	2	0	0	1	588	254	5		861	26	0	0	0	289	542	4		1361	109	0	0	0	606	645	1
		25-29years	2835	106	0	0	0	1334	1386	9		832	1	0	0	0	559	266	6		782	21	0	0	0	252	507	2		1221	84	0	0	0	523	613	1
		30-34years	2632	98	1	0	1	1285	1235	12		777	3	0	0	1	543	222	8		707	15	1	0	0	238	452	1		1148	80	0	0	0	504	561	3
		35-39years	2437	82	0	0	1	1193	1150	11		759	3	0	0	1	533	214	8		643	15	0	0	0	224	403	1		1035	64	0	0	0	436	533	2
		40-44years	2115	105	0	0	1	1033	955	21		602	2	0	0	1	424	166	9		585	25	0	0	0	191	364	5		928	78	0	0	0	418	425	7
		45-49years	1888	70	0	0	0	933	876	9		558	3	0	0	0	395	152	8		503	16	0	0	0	175	311	1		827	51	0	0	0	363	413	0
		50-54years	1634	34	0	0	1	853	740	6		479	3	0	0	0	342	129	5		444	12	0	0	1	182	249	0		711	19	0	0	0	329	362	1
		55-59years	1386	35	0	1	0	696	647	7		400	3	0	1	0	271	120	5		341	4	0	0	0	133	203	1		645	28	0	0	0	292	324	1
		60-64years	1096	47	0	0	1	529	513	6		309	1	0	0	0	203	100	5		283	7	0	0	1	104	171	0		504	39	0	0	0	222	242	1
		65-69years	775	16	0	0	0	400	358	1		209	0	0	0	0	153	56	0		214	3	0	0	0	80	131	0		352	13	0	0	0	167	171	1
		70-74years	606	25	0	0	0	299	282	0		132	0	0	0	0	92	40	0		175	7	0	0	0	62	106	0		299	18	0	0	0	145	136	0
		75-79years	465	12	0	0	0	217	236	0		126	1	0	0	0	92	33	0		126	2	0	0	0	31	93	0		213	9	0	0	0	94	110	0
		80-84years	343	13	0	0	0	159	171	0		80	4	0	0	0	58	18	0		108	2	0	0	0	39	67	0		155	7	0	0	0	62	86	0
		85years and more	269	8	0	0	0	140	121	0		84	0	0	0	0	60	24	0		91	1	0	0	0	32	58	0		94	7	0	0	0	48	39	0
	05495_Nechí	Total	24030	93	0	1	0	2975	20907	54		12969	67	0	1	0	1131	11734	36		4164	5	0	0	0	1049	3104	6		6897	21	0	0	0	795	6069	12
		0-4years	2156	5	0	0	0	198	1952	1		1096	3	0	0	0	80	1013	0		387	0	0	0	0	55	331	1		673	2	0	0	0	63	608	0
		5-9years	2769	6	0	0	0	313	2449	1		1381	5	0	0	0	103	1273	0		499	0	0	0	0	115	384	0		889	1	0	0	0	95	792	1
		10-14years	3054	10	0	0	0	374	2669	1		1607	8	0	0	0	137	1461	1		497	0	0	0	0	128	369	0		950	2	0	0	0	109	839	0
		15-19years	2480	10	0	0	0	321	2145	4		1376	6	0	0	0	112	1255	3		461	2	0	0	0	120	339	0		643	2	0	0	0	89	551	1
		20-24years	1845	8	0	0	0	204	1627	6		1006	6	0	0	0	76	921	3		317	0	0	0	0	67	250	0		522	2	0	0	0	61	456	3
		25-29years	1810	7	0	0	0	218	1581	4		987	5	0	0	0	106	874	2		310	0	0	0	0	56	253	1		513	2	0	0	0	56	454	1
		30-34years	1719	5	0	0	0	206	1502	6		903	4	0	0	0	76	819	4		326	1	0	0	0	77	246	2		490	0	0	0	0	53	437	0
		35-39years	1467	6	0	0	0	195	1260	6		846	6	0	0	0	86	750	4		240	0	0	0	0	59	181	0		381	0	0	0	0	50	329	2
		40-44years	1230	11	0	0	0	174	1041	4		693	6	0	0	0	65	620	2		194	0	0	0	0	67	126	1		343	5	0	0	0	42	295	1
		45-49years	1167	3	0	0	0	184	976	4		655	3	0	0	0	75	574	3		190	0	0	0	0	61	129	0		322	0	0	0	0	48	273	1
		50-54years	1112	6	0	0	0	158	940	8		620	2	0	0	0	57	554	7		190	1	0	0	0	73	115	1		302	3	0	0	0	28	271	0
		55-59years	946	4	0	0	0	147	792	3		526	4	0	0	0	46	473	3		165	0	0	0	0	61	104	0		255	0	0	0	0	40	215	0
		60-64years	710	5	0	1	0	96	606	2		392	4	0	1	0	36	350	1		126	1	0	0	0	38	87	0		192	0	0	0	0	22	169	1
		65-69years	550	4	0	0	0	80	464	2		309	3	0	0	0	30	275	1		93	0	0	0	0	33	60	0		148	1	0	0	0	17	129	1
		70-74years	378	0	0	0	0	40	338	0		199	0	0	0	0	12	187	0		68	0	0	0	0	19	49	0		111	0	0	0	0	9	102	0
		75-79years	289	1	0	0	0	42	246	0		158	0	0	0	0	20	138	0		46	0	0	0	0	12	34	0		85	1	0	0	0	10	74	0
		80-84years	210	1	0	0	0	19	189	1		129	1	0	0	0	10	117	1		31	0	0	0	0	6	25	0		50	0	0	0	0	3	47	0
		85years and more	138	1	0	0	0	6	130	1		86	1	0	0	0	4	80	1		24	0	0	0	0	2	22	0		28	0	0	0	0	0	28	0
	05501_Olaya	Total	2719	1	0	0	0	32	2664	22		185	0	0	0	0	9	171	5		929	0	0	0	0	13	905	11		1605	1	0	0	0	10	1588	6
		0-4years	157	0	0	0	0	1	156	0		7	0	0	0	0	1	6	0		52	0	0	0	0	0	52	0		98	0	0	0	0	0	98	0
		5-9years	181	0	0	0	0	2	177	2		13	0	0	0	0	0	12	1		62	0	0	0	0	0	61	1		106	0	0	0	0	2	104	0
		10-14years	238	0	0	0	0	1	236	1		11	0	0	0	0	1	10	0		76	0	0	0	0	0	75	1		151	0	0	0	0	0	151	0
		15-19years	234	0	0	0	0	4	229	1		12	0	0	0	0	1	11	0		73	0	0	0	0	3	69	1		149	0	0	0	0	0	149	0
		20-24years	187	0	0	0	0	3	179	5		17	0	0	0	0	0	16	1		69	0	0	0	0	1	65	3		101	0	0	0	0	2	98	1
		25-29years	176	1	0	0	0	1	172	2		12	0	0	0	0	0	11	1		63	0	0	0	0	1	61	1		101	1	0	0	0	0	100	0
		30-34years	149	0	0	0	0	1	146	2		10	0	0	0	0	1	9	0		74	0	0	0	0	0	73	1		65	0	0	0	0	0	64	1
		35-39years	180	0	0	0	0	5	175	0		18	0	0	0	0	2	16	0		64	0	0	0	0	2	62	0		98	0	0	0	0	1	97	0
		40-44years	172	0	0	0	0	5	163	4		16	0	0	0	0	2	13	1		40	0	0	0	0	1	38	1		116	0	0	0	0	2	112	2
		45-49years	187	0	0	0	0	1	185	1		10	0	0	0	0	0	10	0		56	0	0	0	0	1	55	0		121	0	0	0	0	0	120	1
		50-54years	177	0	0	0	0	2	175	0		12	0	0	0	0	0	12	0		63	0	0	0	0	1	62	0		102	0	0	0	0	1	101	0
		55-59years	152	0	0	0	0	1	149	2		6	0	0	0	0	1	5	0		57	0	0	0	0	0	55	2		89	0	0	0	0	0	89	0
		60-64years	152	0	0	0	0	0	151	1		11	0	0	0	0	0	10	1		50	0	0	0	0	0	50	0		91	0	0	0	0	0	91	0
		65-69years	114	0	0	0	0	1	113	0		6	0	0	0	0	0	6	0		38	0	0	0	0	1	37	0		70	0	0	0	0	0	70	0
		70-74years	92	0	0	0	0	4	88	0		9	0	0	0	0	0	9	0		33	0	0	0	0	2	31	0		50	0	0	0	0	2	48	0
		75-79years	72	0	0	0	0	0	72	0		6	0	0	0	0	0	6	0		25	0	0	0	0	0	25	0		41	0	0	0	0	0	41	0
		80-84years	59	0	0	0	0	0	59	0		7	0	0	0	0	0	7	0		20	0	0	0	0	0	20	0		32	0	0	0	0	0	32	0
		85years and more	40	0	0	0	0	0	39	1		2	0	0	0	0	0	2	0		14	0	0	0	0	0	14	0		24	0	0	0	0	0	23	1
	05541_Peñol	Total	17996	13	0	0	0	73	17870	40		11000	11	0	0	0	55	10919	15		0	0	0	0	0	0	0	0		6996	2	0	0	0	18	6951	25
		0-4years	1116	0	0	0	0	3	1111	2		712	0	0	0	0	2	708	2		0	0	0	0	0	0	0	0		404	0	0	0	0	1	403	0
		5-9years	1184	2	0	0	0	4	1177	1		774	2	0	0	0	3	769	0		0	0	0	0	0	0	0	0		410	0	0	0	0	1	408	1
		10-14years	1309	4	0	0	0	9	1295	1		787	4	0	0	0	7	776	0		0	0	0	0	0	0	0	0		522	0	0	0	0	2	519	1
		15-19years	1490	0	0	0	0	10	1477	3		914	0	0	0	0	9	905	0		0	0	0	0	0	0	0	0		576	0	0	0	0	1	572	3
		20-24years	1486	2	0	0	0	4	1475	5		981	0	0	0	0	2	976	3		0	0	0	0	0	0	0	0		505	2	0	0	0	2	499	2
		25-29years	1406	1	0	0	0	4	1399	2		960	1	0	0	0	3	955	1		0	0	0	0	0	0	0	0		446	0	0	0	0	1	444	1
		30-34years	1270	2	0	0	0	7	1260	1		833	2	0	0	0	6	824	1		0	0	0	0	0	0	0	0		437	0	0	0	0	1	436	0
		35-39years	1169	0	0	0	0	8	1155	6		734	0	0	0	0	6	726	2		0	0	0	0	0	0	0	0		435	0	0	0	0	2	429	4
		40-44years	1106	0	0	0	0	9	1096	1		661	0	0	0	0	8	653	0		0	0	0	0	0	0	0	0		445	0	0	0	0	1	443	1
		45-49years	1149	1	0	0	0	3	1143	2		673	1	0	0	0	1	671	0		0	0	0	0	0	0	0	0		476	0	0	0	0	2	472	2
		50-54years	1213	1	0	0	0	2	1206	4		681	1	0	0	0	2	675	3		0	0	0	0	0	0	0	0		532	0	0	0	0	0	531	1
		55-59years	1072	0	0	0	0	4	1066	2		596	0	0	0	0	2	594	0		0	0	0	0	0	0	0	0		476	0	0	0	0	2	472	2
		60-64years	907	0	0	0	0	0	898	9		501	0	0	0	0	0	498	3		0	0	0	0	0	0	0	0		406	0	0	0	0	0	400	6
		65-69years	724	0	0	0	0	1	722	1		403	0	0	0	0	1	402	0		0	0	0	0	0	0	0	0		321	0	0	0	0	0	320	1
		70-74years	526	0	0	0	0	1	525	0		288	0	0	0	0	0	288	0		0	0	0	0	0	0	0	0		238	0	0	0	0	1	237	0
		75-79years	355	0	0	0	0	3	352	0		195	0	0	0	0	2	193	0		0	0	0	0	0	0	0	0		160	0	0	0	0	1	159	0
		80-84years	275	0	0	0	0	0	275	0		161	0	0	0	0	0	161	0		0	0	0	0	0	0	0	0		114	0	0	0	0	0	114	0
		85years and more	239	0	0	0	0	1	238	0		146	0	0	0	0	1	145	0		0	0	0	0	0	0	0	0		93	0	0	0	0	0	93	0
	05543_Peque	Total	7141	0	0	0	0	58	7054	29		2080	0	0	0	0	50	2021	9		415	0	0	0	0	2	413	0		4646	0	0	0	0	6	4620	20
		0-4years	577	0	0	0	0	3	574	0		153	0	0	0	0	2	151	0		28	0	0	0	0	0	28	0		396	0	0	0	0	1	395	0
		5-9years	630	0	0	0	0	6	623	1		164	0	0	0	0	5	158	1		31	0	0	0	0	0	31	0		435	0	0	0	0	1	434	0
		10-14years	735	0	0	0	0	5	730	0		206	0	0	0	0	5	201	0		37	0	0	0	0	0	37	0		492	0	0	0	0	0	492	0
		15-19years	770	0	0	0	0	6	762	2		249	0	0	0	0	5	243	1		38	0	0	0	0	0	38	0		483	0	0	0	0	1	481	1
		20-24years	606	0	0	0	0	2	600	4		180	0	0	0	0	2	178	0		38	0	0	0	0	0	38	0		388	0	0	0	0	0	384	4
		25-29years	515	0	0	0	0	7	505	3		163	0	0	0	0	5	157	1		23	0	0	0	0	1	22	0		329	0	0	0	0	1	326	2
		30-34years	467	0	0	0	0	5	459	3		142	0	0	0	0	5	137	0		19	0	0	0	0	0	19	0		306	0	0	0	0	0	303	3
		35-39years	471	0	0	0	0	9	458	4		140	0	0	0	0	7	132	1		29	0	0	0	0	0	29	0		302	0	0	0	0	2	297	3
		40-44years	410	0	0	0	0	2	404	4		124	0	0	0	0	1	121	2		32	0	0	0	0	1	31	0		254	0	0	0	0	0	252	2
		45-49years	405	0	0	0	0	4	401	0		128	0	0	0	0	4	124	0		36	0	0	0	0	0	36	0		241	0	0	0	0	0	241	0
		50-54years	351	0	0	0	0	4	345	2		107	0	0	0	0	4	103	0		24	0	0	0	0	0	24	0		220	0	0	0	0	0	218	2
		55-59years	271	0	0	0	0	1	269	1		72	0	0	0	0	1	70	1		12	0	0	0	0	0	12	0		187	0	0	0	0	0	187	0
		60-64years	233	0	0	0	0	1	231	1		63	0	0	0	0	1	61	1		11	0	0	0	0	0	11	0		159	0	0	0	0	0	159	0
		65-69years	182	0	0	0	0	1	181	0		42	0	0	0	0	1	41	0		13	0	0	0	0	0	13	0		127	0	0	0	0	0	127	0
		70-74years	170	0	0	0	0	1	169	0		46	0	0	0	0	1	45	0		14	0	0	0	0	0	14	0		110	0	0	0	0	0	110	0
		75-79years	163	0	0	0	0	1	160	2		36	0	0	0	0	1	35	0		13	0	0	0	0	0	13	0		114	0	0	0	0	0	112	2
		80-84years	105	0	0	0	0	0	104	1		36	0	0	0	0	0	35	1		10	0	0	0	0	0	10	0		59	0	0	0	0	0	59	0
		85years and more	80	0	0	0	0	0	79	1		29	0	0	0	0	0	29	0		7	0	0	0	0	0	7	0		44	0	0	0	0	0	43	1
	05576_Pueblorrico	Total	7202	167	0	0	0	29	6972	34		3807	6	0	0	0	25	3748	28		0	0	0	0	0	0	0	0		3395	161	0	0	0	4	3224	6
		0-4years	422	24	0	0	0	2	394	2		196	0	0	0	0	2	192	2		0	0	0	0	0	0	0	0		226	24	0	0	0	0	202	0
		5-9years	484	30	0	0	0	1	452	1		222	2	0	0	0	1	218	1		0	0	0	0	0	0	0	0		262	28	0	0	0	0	234	0
		10-14years	626	25	0	0	0	3	597	1		310	0	0	0	0	2	308	0		0	0	0	0	0	0	0	0		316	25	0	0	0	1	289	1
		15-19years	675	17	0	0	0	3	653	2		361	1	0	0	0	3	356	1		0	0	0	0	0	0	0	0		314	16	0	0	0	0	297	1
		20-24years	516	11	0	0	0	0	504	1		268	1	0	0	0	0	266	1		0	0	0	0	0	0	0	0		248	10	0	0	0	0	238	0
		25-29years	461	11	0	0	0	1	447	2		226	0	0	0	0	0	224	2		0	0	0	0	0	0	0	0		235	11	0	0	0	1	223	0
		30-34years	476	15	0	0	0	6	448	7		231	0	0	0	0	6	219	6		0	0	0	0	0	0	0	0		245	15	0	0	0	0	229	1
		35-39years	438	10	0	0	0	4	423	1		232	2	0	0	0	3	226	1		0	0	0	0	0	0	0	0		206	8	0	0	0	1	197	0
		40-44years	422	9	0	0	0	4	407	2		228	0	0	0	0	3	223	2		0	0	0	0	0	0	0	0		194	9	0	0	0	1	184	0
		45-49years	429	2	0	0	0	2	422	3		249	0	0	0	0	2	246	1		0	0	0	0	0	0	0	0		180	2	0	0	0	0	176	2
		50-54years	497	3	0	0	0	1	492	1		275	0	0	0	0	1	273	1		0	0	0	0	0	0	0	0		222	3	0	0	0	0	219	0
		55-59years	431	3	0	0	0	1	424	3		239	0	0	0	0	1	236	2		0	0	0	0	0	0	0	0		192	3	0	0	0	0	188	1
		60-64years	432	4	0	0	0	0	425	3		234	0	0	0	0	0	231	3		0	0	0	0	0	0	0	0		198	4	0	0	0	0	194	0
		65-69years	309	0	0	0	0	0	306	3		171	0	0	0	0	0	168	3		0	0	0	0	0	0	0	0		138	0	0	0	0	0	138	0
		70-74years	239	1	0	0	0	1	236	1		136	0	0	0	0	1	134	1		0	0	0	0	0	0	0	0		103	1	0	0	0	0	102	0
		75-79years	151	2	0	0	0	0	148	1		94	0	0	0	0	0	93	1		0	0	0	0	0	0	0	0		57	2	0	0	0	0	55	0
		80-84years	99	0	0	0	0	0	99	0		71	0	0	0	0	0	71	0		0	0	0	0	0	0	0	0		28	0	0	0	0	0	28	0
		85years and more	95	0	0	0	0	0	95	0		64	0	0	0	0	0	64	0		0	0	0	0	0	0	0	0		31	0	0	0	0	0	31	0
	05579_Puerto Berrío	Total	35791	57	0	5	2	1446	34079	202		31000	51	0	5	2	1347	29403	192		2090	3	0	0	0	76	2008	3		2701	3	0	0	0	23	2668	7
		0-4years	2359	7	0	0	0	68	2266	18		2032	7	0	0	0	58	1949	18		140	0	0	0	0	8	132	0		187	0	0	0	0	2	185	0
		5-9years	2759	5	0	0	0	96	2644	14		2375	5	0	0	0	88	2268	14		169	0	0	0	0	7	162	0		215	0	0	0	0	1	214	0
		10-14years	3259	4	0	0	0	115	3136	4		2814	4	0	0	0	110	2696	4		187	0	0	0	0	3	184	0		258	0	0	0	0	2	256	0
		15-19years	3051	7	0	0	0	122	2911	11		2666	6	0	0	0	114	2536	10		191	1	0	0	0	8	182	0		194	0	0	0	0	0	193	1
		20-24years	2888	7	0	0	0	96	2764	21		2539	7	0	0	0	89	2422	21		161	0	0	0	0	7	154	0		188	0	0	0	0	0	188	0
		25-29years	2875	1	0	1	1	128	2722	22		2493	1	0	1	1	116	2353	21		160	0	0	0	0	6	153	1		222	0	0	0	0	6	216	0
		30-34years	2783	9	0	2	1	126	2625	20		2389	8	0	2	1	117	2245	16		161	0	0	0	0	5	154	2		233	1	0	0	0	4	226	2
		35-39years	2661	5	0	0	0	124	2517	15		2291	3	0	0	0	117	2159	12		136	1	0	0	0	4	131	0		234	1	0	0	0	3	227	3
		40-44years	2238	1	0	1	0	102	2120	14		1918	1	0	1	0	95	1807	14		138	0	0	0	0	6	132	0		182	0	0	0	0	1	181	0
		45-49years	2150	2	0	0	0	101	2040	7		1850	2	0	0	0	100	1741	7		130	0	0	0	0	0	130	0		170	0	0	0	0	1	169	0
		50-54years	2238	3	0	1	0	79	2137	18		1944	3	0	1	0	77	1846	17		120	0	0	0	0	2	118	0		174	0	0	0	0	0	173	1
		55-59years	1885	1	0	0	0	87	1781	16		1652	1	0	0	0	80	1555	16		103	0	0	0	0	6	97	0		130	0	0	0	0	1	129	0
		60-64years	1556	0	0	0	0	74	1473	9		1338	0	0	0	0	68	1261	9		103	0	0	0	0	6	97	0		115	0	0	0	0	0	115	0
		65-69years	1075	2	0	0	0	46	1024	3		926	2	0	0	0	43	878	3		70	0	0	0	0	2	68	0		79	0	0	0	0	1	78	0
		70-74years	785	1	0	0	0	30	749	5		689	0	0	0	0	25	659	5		50	0	0	0	0	5	45	0		46	1	0	0	0	0	45	0
		75-79years	541	1	0	0	0	24	512	4		472	0	0	0	0	23	445	4		32	1	0	0	0	1	30	0		37	0	0	0	0	0	37	0
		80-84years	388	0	0	0	0	17	370	1		339	0	0	0	0	16	322	1		21	0	0	0	0	0	21	0		28	0	0	0	0	1	27	0
		85years and more	300	1	0	0	0	11	288	0		273	1	0	0	0	11	261	0		18	0	0	0	0	0	18	0		9	0	0	0	0	0	9	0
	05585_Puerto Nare	Total	12127	20	0	4	0	362	11659	82		3860	0	0	3	0	227	3586	44		6000	16	0	0	0	112	5845	27		2267	4	0	1	0	23	2228	11
		0-4years	731	0	0	0	0	8	721	2		192	0	0	0	0	3	189	0		369	0	0	0	0	4	364	1		170	0	0	0	0	1	168	1
		5-9years	940	0	0	0	0	16	920	4		256	0	0	0	0	5	248	3		491	0	0	0	0	9	481	1		193	0	0	0	0	2	191	0
		10-14years	1149	0	0	0	0	22	1120	7		336	0	0	0	0	6	325	5		560	0	0	0	0	15	544	1		253	0	0	0	0	1	251	1
		15-19years	1055	0	0	0	0	33	1012	10		358	0	0	0	0	22	329	7		505	0	0	0	0	9	493	3		192	0	0	0	0	2	190	0
		20-24years	749	0	0	0	0	24	719	6		237	0	0	0	0	20	215	2		383	0	0	0	0	4	376	3		129	0	0	0	0	0	128	1
		25-29years	780	0	0	0	0	27	749	4		233	0	0	0	0	20	211	2		398	0	0	0	0	5	391	2		149	0	0	0	0	2	147	0
		30-34years	873	2	0	0	0	29	834	8		259	0	0	0	0	16	240	3		427	0	0	0	0	12	414	1		187	2	0	0	0	1	180	4
		35-39years	924	1	0	0	0	36	875	12		308	0	0	0	0	20	283	5		429	1	0	0	0	13	409	6		187	0	0	0	0	3	183	1
		40-44years	782	1	0	0	0	28	748	5		248	0	0	0	0	15	232	1		381	1	0	0	0	11	365	4		153	0	0	0	0	2	151	0
		45-49years	786	2	0	0	0	29	749	6		257	0	0	0	0	24	229	4		396	2	0	0	0	4	389	1		133	0	0	0	0	1	131	1
		50-54years	847	2	0	1	0	22	813	9		267	0	0	1	0	16	243	7		433	2	0	0	0	4	426	1		147	0	0	0	0	2	144	1
		55-59years	734	4	0	0	0	32	695	3		250	0	0	0	0	20	228	2		372	4	0	0	0	10	357	1		112	0	0	0	0	2	110	0
		60-64years	560	2	0	2	0	20	534	2		218	0	0	2	0	14	202	0		248	1	0	0	0	4	242	1		94	1	0	0	0	2	90	1
		65-69years	458	3	0	1	0	18	434	2		161	0	0	0	0	12	148	1		228	2	0	0	0	5	220	1		69	1	0	1	0	1	66	0
		70-74years	312	0	0	0	0	10	300	2		119	0	0	0	0	8	109	2		157	0	0	0	0	2	155	0		36	0	0	0	0	0	36	0
		75-79years	207	2	0	0	0	4	201	0		69	0	0	0	0	3	66	0		107	2	0	0	0	1	104	0		31	0	0	0	0	0	31	0
		80-84years	139	1	0	0	0	2	136	0		47	0	0	0	0	2	45	0		71	1	0	0	0	0	70	0		21	0	0	0	0	0	21	0
		85years and more	101	0	0	0	0	2	99	0		45	0	0	0	0	1	44	0		45	0	0	0	0	0	45	0		11	0	0	0	0	1	10	0
	05591_Puerto Triunfo	Total	15490	3	0	0	0	117	15324	46		2852	0	0	0	0	56	2785	11		10385	3	0	0	0	45	10312	25		2253	0	0	0	0	16	2227	10
		0-4years	1177	0	0	0	0	6	1171	0		212	0	0	0	0	3	209	0		795	0	0	0	0	2	793	0		170	0	0	0	0	1	169	0
		5-9years	1334	0	0	0	0	10	1323	1		216	0	0	0	0	6	210	0		921	0	0	0	0	4	916	1		197	0	0	0	0	0	197	0
		10-14years	1478	0	0	0	0	8	1468	2		240	0	0	0	0	5	234	1		1031	0	0	0	0	2	1029	0		207	0	0	0	0	1	205	1
		15-19years	1505	0	0	0	0	15	1485	5		273	0	0	0	0	8	265	0		1003	0	0	0	0	6	993	4		229	0	0	0	0	1	227	1
		20-24years	1492	1	0	0	0	11	1473	7		275	0	0	0	0	4	267	4		1017	1	0	0	0	4	1010	2		200	0	0	0	0	3	196	1
		25-29years	1372	0	0	0	0	10	1356	6		244	0	0	0	0	2	241	1		923	0	0	0	0	6	914	3		205	0	0	0	0	2	201	2
		30-34years	1177	1	0	0	0	19	1153	4		215	0	0	0	0	7	208	0		793	1	0	0	0	10	779	3		169	0	0	0	0	2	166	1
		35-39years	1136	0	0	0	0	7	1127	2		213	0	0	0	0	5	207	1		741	0	0	0	0	1	739	1		182	0	0	0	0	1	181	0
		40-44years	1016	1	0	0	0	12	999	4		188	0	0	0	0	8	180	0		670	1	0	0	0	3	664	2		158	0	0	0	0	1	155	2
		45-49years	901	0	0	0	0	9	888	4		185	0	0	0	0	3	181	1		565	0	0	0	0	3	559	3		151	0	0	0	0	3	148	0
		50-54years	772	0	0	0	0	3	766	3		142	0	0	0	0	1	140	1		528	0	0	0	0	1	525	2		102	0	0	0	0	1	101	0
		55-59years	603	0	0	0	0	1	598	4		132	0	0	0	0	0	130	2		396	0	0	0	0	1	394	1		75	0	0	0	0	0	74	1
		60-64years	548	0	0	0	0	6	541	1		120	0	0	0	0	4	116	0		344	0	0	0	0	2	341	1		84	0	0	0	0	0	84	0
		65-69years	341	0	0	0	0	0	340	1		64	0	0	0	0	0	64	0		233	0	0	0	0	0	232	1		44	0	0	0	0	0	44	0
		70-74years	264	0	0	0	0	0	263	1		50	0	0	0	0	0	50	0		174	0	0	0	0	0	174	0		40	0	0	0	0	0	39	1
		75-79years	187	0	0	0	0	0	187	0		45	0	0	0	0	0	45	0		126	0	0	0	0	0	126	0		16	0	0	0	0	0	16	0
		80-84years	107	0	0	0	0	0	107	0		20	0	0	0	0	0	20	0		73	0	0	0	0	0	73	0		14	0	0	0	0	0	14	0
		85years and more	80	0	0	0	0	0	79	1		18	0	0	0	0	0	18	0		52	0	0	0	0	0	51	1		10	0	0	0	0	0	10	0
	05604_Remedios	Total	22519	96	1	0	0	120	22192	110		11122	6	1	0	0	74	10984	57		4141	20	0	0	0	5	4095	21		7256	70	0	0	0	41	7113	32
		0-4years	1827	12	0	0	0	4	1809	2		860	0	0	0	0	2	857	1		344	4	0	0	0	0	340	0		623	8	0	0	0	2	612	1
		5-9years	2079	9	0	0	0	11	2054	5		974	0	0	0	0	6	965	3		366	2	0	0	0	1	363	0		739	7	0	0	0	4	726	2
		10-14years	2423	11	0	0	0	7	2401	4		1168	0	0	0	0	3	1164	1		397	4	0	0	0	0	391	2		858	7	0	0	0	4	846	1
		15-19years	2248	12	0	0	0	10	2217	9		1122	0	0	0	0	6	1112	4		406	4	0	0	0	0	398	4		720	8	0	0	0	4	707	1
		20-24years	1995	11	0	0	0	5	1963	16		1058	1	0	0	0	4	1043	10		345	1	0	0	0	0	342	2		592	9	0	0	0	1	578	4
		25-29years	2003	2	0	0	0	12	1976	13		1058	0	0	0	0	8	1042	8		374	1	0	0	0	0	371	2		571	1	0	0	0	4	563	3
		30-34years	1795	11	1	0	0	18	1755	10		901	1	1	0	0	9	884	6		353	4	0	0	0	1	347	1		541	6	0	0	0	8	524	3
		35-39years	1528	6	0	0	0	8	1507	7		791	1	0	0	0	6	782	2		265	0	0	0	0	0	264	1		472	5	0	0	0	2	461	4
		40-44years	1305	4	0	0	0	6	1288	7		665	0	0	0	0	4	655	6		227	0	0	0	0	0	227	0		413	4	0	0	0	2	406	1
		45-49years	1228	2	0	0	0	13	1197	16		584	0	0	0	0	10	566	8		247	0	0	0	0	0	244	3		397	2	0	0	0	3	387	5
		50-54years	1186	6	0	0	0	5	1165	10		570	1	0	0	0	3	561	5		229	0	0	0	0	1	227	1		387	5	0	0	0	1	377	4
		55-59years	946	6	0	0	0	13	925	2		438	1	0	0	0	9	428	0		195	0	0	0	0	1	193	1		313	5	0	0	0	3	304	1
		60-64years	629	1	0	0	0	6	619	3		286	1	0	0	0	3	281	1		129	0	0	0	0	0	128	1		214	0	0	0	0	3	210	1
		65-69years	498	1	0	0	0	0	496	1		237	0	0	0	0	0	237	0		98	0	0	0	0	0	97	1		163	1	0	0	0	0	162	0
		70-74years	306	0	0	0	0	1	302	3		146	0	0	0	0	1	143	2		60	0	0	0	0	0	59	1		100	0	0	0	0	0	100	0
		75-79years	245	2	0	0	0	1	241	1		121	0	0	0	0	0	121	0		44	0	0	0	0	1	42	1		80	2	0	0	0	0	78	0
		80-84years	136	0	0	0	0	0	136	0		70	0	0	0	0	0	70	0		28	0	0	0	0	0	28	0		38	0	0	0	0	0	38	0
		85years and more	142	0	0	0	0	0	141	1		73	0	0	0	0	0	73	0		34	0	0	0	0	0	34	0		35	0	0	0	0	0	34	1
	05607_Retiro	Total	20568	2	0	0	0	59	20426	81		12171	1	0	0	0	51	12065	54		984	0	0	0	0	0	983	1		7413	1	0	0	0	8	7378	26
		0-4years	994	0	0	0	0	1	991	2		557	0	0	0	0	1	554	2		53	0	0	0	0	0	53	0		384	0	0	0	0	0	384	0
		5-9years	1084	0	0	0	0	3	1079	2		598	0	0	0	0	3	593	2		54	0	0	0	0	0	54	0		432	0	0	0	0	0	432	0
		10-14years	1296	0	0	0	0	9	1285	2		745	0	0	0	0	6	738	1		67	0	0	0	0	0	67	0		484	0	0	0	0	3	480	1
		15-19years	1492	0	0	0	0	8	1475	9		841	0	0	0	0	8	825	8		84	0	0	0	0	0	84	0		567	0	0	0	0	0	566	1
		20-24years	1607	0	0	0	0	2	1599	6		978	0	0	0	0	2	975	1		87	0	0	0	0	0	87	0		542	0	0	0	0	0	537	5
		25-29years	1561	0	0	0	0	6	1546	9		957	0	0	0	0	6	944	7		90	0	0	0	0	0	90	0		514	0	0	0	0	0	512	2
		30-34years	1503	0	0	0	0	6	1488	9		902	0	0	0	0	4	893	5		83	0	0	0	0	0	83	0		518	0	0	0	0	2	512	4
		35-39years	1610	1	0	0	0	7	1595	7		964	0	0	0	0	5	956	3		73	0	0	0	0	0	72	1		573	1	0	0	0	2	567	3
		40-44years	1466	0	0	0	0	4	1455	7		840	0	0	0	0	4	829	7		59	0	0	0	0	0	59	0		567	0	0	0	0	0	567	0
		45-49years	1459	0	0	0	0	3	1446	10		860	0	0	0	0	3	850	7		59	0	0	0	0	0	59	0		540	0	0	0	0	0	537	3
		50-54years	1483	0	0	0	0	2	1476	5		895	0	0	0	0	2	891	2		65	0	0	0	0	0	65	0		523	0	0	0	0	0	520	3
		55-59years	1394	1	0	0	0	2	1381	10		816	1	0	0	0	2	807	6		54	0	0	0	0	0	54	0		524	0	0	0	0	0	520	4
		60-64years	1157	0	0	0	0	1	1155	1		710	0	0	0	0	1	708	1		45	0	0	0	0	0	45	0		402	0	0	0	0	0	402	0
		65-69years	921	0	0	0	0	2	918	1		574	0	0	0	0	2	571	1		36	0	0	0	0	0	36	0		311	0	0	0	0	0	311	0
		70-74years	663	0	0	0	0	2	660	1		399	0	0	0	0	1	397	1		40	0	0	0	0	0	40	0		224	0	0	0	0	1	223	0
		75-79years	447	0	0	0	0	1	446	0		267	0	0	0	0	1	266	0		17	0	0	0	0	0	17	0		163	0	0	0	0	0	163	0
		80-84years	229	0	0	0	0	0	229	0		140	0	0	0	0	0	140	0		10	0	0	0	0	0	10	0		79	0	0	0	0	0	79	0
		85years and more	202	0	0	0	0	0	202	0		128	0	0	0	0	0	128	0		8	0	0	0	0	0	8	0		66	0	0	0	0	0	66	0
	05615_Rionegro	Total	114851	47	1	6	1	716	113105	975		77188	30	0	5	1	595	75689	868		6135	3	0	0	0	24	6091	17		31528	14	1	1	0	97	31325	90
		0-4years	5831	6	0	0	0	33	5754	38		3750	2	0	0	0	29	3685	34		354	2	0	0	0	0	352	0		1727	2	0	0	0	4	1717	4
		5-9years	6247	0	0	0	0	30	6182	35		4083	0	0	0	0	23	4028	32		340	0	0	0	0	2	338	0		1824	0	0	0	0	5	1816	3
		10-14years	7441	1	0	0	0	37	7351	52		4908	1	0	0	0	27	4832	48		436	0	0	0	0	4	432	0		2097	0	0	0	0	6	2087	4
		15-19years	8814	5	0	0	0	52	8689	68		5770	5	0	0	0	34	5674	57		538	0	0	0	0	1	536	1		2506	0	0	0	0	17	2479	10
		20-24years	10245	5	0	1	0	74	10057	108		6845	4	0	1	0	62	6678	100		537	0	0	0	0	0	537	0		2863	1	0	0	0	12	2842	8
		25-29years	10275	5	0	2	0	82	10096	90		7001	2	0	2	0	76	6839	82		542	1	0	0	0	2	537	2		2732	2	0	0	0	4	2720	6
		30-34years	9266	7	0	2	0	72	9103	82		6455	4	0	1	0	60	6320	70		414	0	0	0	0	4	410	0		2397	3	0	1	0	8	2373	12
		35-39years	9257	1	0	0	0	64	9103	89		6289	0	0	0	0	55	6156	78		443	0	0	0	0	2	440	1		2525	1	0	0	0	7	2507	10
		40-44years	7700	5	0	0	0	47	7576	72		5218	3	0	0	0	40	5109	66		396	0	0	0	0	0	394	2		2086	2	0	0	0	7	2073	4
		45-49years	7527	3	0	0	0	38	7407	79		5018	2	0	0	0	29	4915	72		423	0	0	0	0	3	418	2		2086	1	0	0	0	6	2074	5
		50-54years	7824	1	0	0	0	74	7677	72		5292	1	0	0	0	66	5158	67		413	0	0	0	0	3	409	1		2119	0	0	0	0	5	2110	4
		55-59years	6884	0	0	0	0	35	6791	58		4585	0	0	0	0	30	4505	50		379	0	0	0	0	1	378	0		1920	0	0	0	0	4	1908	8
		60-64years	5483	6	0	1	0	32	5392	52		3689	5	0	1	0	28	3613	42		294	0	0	0	0	1	291	2		1500	1	0	0	0	3	1488	8
		65-69years	4490	2	0	0	1	18	4443	26		3072	1	0	0	1	16	3030	24		221	0	0	0	0	0	221	0		1197	1	0	0	0	2	1192	2
		70-74years	3101	0	0	0	0	10	3072	19		2166	0	0	0	0	8	2141	17		156	0	0	0	0	0	155	1		779	0	0	0	0	2	776	1
		75-79years	2120	0	0	0	0	6	2099	15		1447	0	0	0	0	4	1432	11		116	0	0	0	0	0	112	4		557	0	0	0	0	2	555	0
		80-84years	1240	0	1	0	0	5	1225	9		838	0	0	0	0	2	828	8		73	0	0	0	0	1	71	1		329	0	1	0	0	2	326	0
		85years and more	1106	0	0	0	0	7	1088	11		762	0	0	0	0	6	746	10		60	0	0	0	0	0	60	0		284	0	0	0	0	1	282	1
	05628_Sabanalarga	Total	7813	4	2	1	0	90	7676	40		2855	4	0	0	0	83	2746	22		784	0	2	1	0	2	778	1		4174	0	0	0	0	5	4152	17
		0-4years	608	1	0	0	0	7	599	1		212	1	0	0	0	7	203	1		59	0	0	0	0	0	59	0		337	0	0	0	0	0	337	0
		5-9years	745	0	0	0	0	6	738	1		247	0	0	0	0	5	241	1		64	0	0	0	0	0	64	0		434	0	0	0	0	1	433	0
		10-14years	722	0	0	0	0	4	718	0		238	0	0	0	0	4	234	0		69	0	0	0	0	0	69	0		415	0	0	0	0	0	415	0
		15-19years	801	0	1	0	0	4	794	2		277	0	0	0	0	4	273	0		71	0	1	0	0	0	70	0		453	0	0	0	0	0	451	2
		20-24years	705	1	1	0	0	9	690	4		270	1	0	0	0	8	258	3		60	0	1	0	0	1	58	0		375	0	0	0	0	0	374	1
		25-29years	606	1	0	0	0	10	589	6		234	1	0	0	0	10	220	3		43	0	0	0	0	0	42	1		329	0	0	0	0	0	327	2
		30-34years	558	0	0	0	0	8	546	4		211	0	0	0	0	6	203	2		57	0	0	0	0	0	57	0		290	0	0	0	0	2	286	2
		35-39years	532	1	0	0	0	6	520	5		205	1	0	0	0	5	198	1		52	0	0	0	0	0	52	0		275	0	0	0	0	1	270	4
		40-44years	382	0	0	0	0	5	374	3		128	0	0	0	0	5	121	2		48	0	0	0	0	0	48	0		206	0	0	0	0	0	205	1
		45-49years	441	0	0	1	0	3	434	3		161	0	0	0	0	3	156	2		47	0	0	1	0	0	46	0		233	0	0	0	0	0	232	1
		50-54years	400	0	0	0	0	5	392	3		156	0	0	0	0	5	148	3		55	0	0	0	0	0	55	0		189	0	0	0	0	0	189	0
		55-59years	347	0	0	0	0	6	339	2		115	0	0	0	0	5	110	0		43	0	0	0	0	0	43	0		189	0	0	0	0	1	186	2
		60-64years	265	0	0	0	0	5	257	3		100	0	0	0	0	4	94	2		31	0	0	0	0	1	30	0		134	0	0	0	0	0	133	1
		65-69years	211	0	0	0	0	4	207	0		77	0	0	0	0	4	73	0		24	0	0	0	0	0	24	0		110	0	0	0	0	0	110	0
		70-74years	197	0	0	0	0	4	192	1		92	0	0	0	0	4	87	1		23	0	0	0	0	0	23	0		82	0	0	0	0	0	82	0
		75-79years	137	0	0	0	0	2	135	0		57	0	0	0	0	2	55	0		19	0	0	0	0	0	19	0		61	0	0	0	0	0	61	0
		80-84years	77	0	0	0	0	1	74	2		38	0	0	0	0	1	36	1		6	0	0	0	0	0	6	0		33	0	0	0	0	0	32	1
		85years and more	79	0	0	0	0	1	78	0		37	0	0	0	0	1	36	0		13	0	0	0	0	0	13	0		29	0	0	0	0	0	29	0
	05631_Sabaneta	Total	81630	44	2	12	3	570	80181	818		69966	32	1	11	1	497	68656	768		7934	4	1	0	0	48	7854	27		3730	8	0	1	2	25	3671	23
		0-4years	3891	3	0	0	0	21	3829	38		3242	3	0	0	0	15	3187	37		442	0	0	0	0	4	438	0		207	0	0	0	0	2	204	1
		5-9years	3633	5	1	0	0	27	3564	36		2986	3	0	0	0	23	2928	32		478	0	1	0	0	2	473	2		169	2	0	0	0	2	163	2
		10-14years	3905	1	0	0	0	18	3855	31		3179	0	0	0	0	14	3136	29		529	0	0	0	0	3	524	2		197	1	0	0	0	1	195	0
		15-19years	4845	3	0	2	0	39	4748	53		3979	0	0	2	0	36	3892	49		627	1	0	0	0	3	621	2		239	2	0	0	0	0	235	2
		20-24years	6737	5	0	0	0	53	6603	76		5580	4	0	0	0	40	5466	70		854	1	0	0	0	9	841	3		303	0	0	0	0	4	296	3
		25-29years	8035	4	0	1	0	50	7883	97		6874	4	0	1	0	38	6740	91		783	0	0	0	0	7	774	2		378	0	0	0	0	5	369	4
		30-34years	8413	6	0	0	0	56	8259	92		7379	5	0	0	0	54	7234	86		657	0	0	0	0	0	653	4		377	1	0	0	0	2	372	2
		35-39years	7642	4	0	1	1	68	7494	74		6696	3	0	1	0	62	6560	70		580	1	0	0	0	4	571	4		366	0	0	0	1	2	363	0
		40-44years	5546	2	0	2	1	42	5448	51		4793	2	0	1	1	36	4705	48		487	0	0	0	0	5	480	2		266	0	0	1	0	1	263	1
		45-49years	5433	4	0	3	0	39	5328	59		4616	2	0	3	0	35	4519	57		551	0	0	0	0	3	547	1		266	2	0	0	0	1	262	1
		50-54years	5930	1	0	0	0	55	5812	62		5114	1	0	0	0	48	5007	58		546	0	0	0	0	4	541	1		270	0	0	0	0	3	264	3
		55-59years	5226	3	0	1	0	33	5140	49		4573	3	0	1	0	31	4495	43		442	0	0	0	0	2	437	3		211	0	0	0	0	0	208	3
		60-64years	4283	1	1	0	0	27	4215	39		3744	1	1	0	0	25	3678	39		351	0	0	0	0	2	349	0		188	0	0	0	0	0	188	0
		65-69years	3202	2	0	0	0	18	3161	21		2859	1	0	0	0	17	2821	20		229	1	0	0	0	0	228	0		114	0	0	0	0	1	112	1
		70-74years	2085	0	0	0	1	11	2058	15		1854	0	0	0	0	10	1829	15		160	0	0	0	0	0	160	0		71	0	0	0	1	1	69	0
		75-79years	1347	0	0	0	0	8	1325	14		1194	0	0	0	0	8	1173	13		107	0	0	0	0	0	106	1		46	0	0	0	0	0	46	0
		80-84years	790	0	0	2	0	4	779	5		707	0	0	2	0	4	696	5		54	0	0	0	0	0	54	0		29	0	0	0	0	0	29	0
		85years and more	687	0	0	0	0	1	680	6		597	0	0	0	0	1	590	6		57	0	0	0	0	0	57	0		33	0	0	0	0	0	33	0
	05642_Salgar	Total	15729	7	0	0	0	98	15571	53		5809	1	0	0	0	55	5720	33		1600	1	0	0	0	7	1584	8		8320	5	0	0	0	36	8267	12
		0-4years	934	2	0	0	0	9	922	1		252	0	0	0	0	5	246	1		132	0	0	0	0	1	131	0		550	2	0	0	0	3	545	0
		5-9years	1170	0	0	0	0	9	1156	5		370	0	0	0	0	5	361	4		112	0	0	0	0	1	111	0		688	0	0	0	0	3	684	1
		10-14years	1457	0	0	0	0	7	1448	2		491	0	0	0	0	4	485	2		163	0	0	0	0	0	163	0		803	0	0	0	0	3	800	0
		15-19years	1441	2	0	0	0	5	1431	3		475	0	0	0	0	1	473	1		177	0	0	0	0	1	174	2		789	2	0	0	0	3	784	0
		20-24years	1260	0	0	0	0	9	1250	1		472	0	0	0	0	6	465	1		136	0	0	0	0	0	136	0		652	0	0	0	0	3	649	0
		25-29years	1174	0	0	0	0	9	1159	6		453	0	0	0	0	7	444	2		127	0	0	0	0	1	123	3		594	0	0	0	0	1	592	1
		30-34years	1038	1	0	0	0	6	1027	4		393	1	0	0	0	4	385	3		109	0	0	0	0	0	109	0		536	0	0	0	0	2	533	1
		35-39years	1028	1	0	0	0	6	1016	5		396	0	0	0	0	4	389	3		109	0	0	0	0	1	107	1		523	1	0	0	0	1	520	1
		40-44years	941	0	0	0	0	5	929	7		327	0	0	0	0	1	322	4		95	0	0	0	0	2	93	0		519	0	0	0	0	2	514	3
		45-49years	1011	0	0	0	0	10	999	2		409	0	0	0	0	3	405	1		85	0	0	0	0	0	85	0		517	0	0	0	0	7	509	1
		50-54years	1029	0	0	0	0	3	1016	10		393	0	0	0	0	2	386	5		95	0	0	0	0	0	93	2		541	0	0	0	0	1	537	3
		55-59years	894	0	0	0	0	9	883	2		332	0	0	0	0	5	326	1		70	0	0	0	0	0	70	0		492	0	0	0	0	4	487	1
		60-64years	756	0	0	0	0	3	751	2		296	0	0	0	0	2	292	2		68	0	0	0	0	0	68	0		392	0	0	0	0	1	391	0
		65-69years	578	0	0	0	0	2	574	2		227	0	0	0	0	0	225	2		50	0	0	0	0	0	50	0		301	0	0	0	0	2	299	0
		70-74years	419	0	0	0	0	1	417	1		201	0	0	0	0	1	199	1		30	0	0	0	0	0	30	0		188	0	0	0	0	0	188	0
		75-79years	296	1	0	0	0	2	293	0		147	0	0	0	0	2	145	0		25	1	0	0	0	0	24	0		124	0	0	0	0	0	124	0
		80-84years	172	0	0	0	0	1	171	0		99	0	0	0	0	1	98	0		11	0	0	0	0	0	11	0		62	0	0	0	0	0	62	0
		85years and more	131	0	0	0	0	2	129	0		76	0	0	0	0	2	74	0		6	0	0	0	0	0	6	0		49	0	0	0	0	0	49	0
	05647_San Andrés De Cuerquía	Total	6295	1	0	0	0	45	6225	24		2681	1	0	0	0	40	2622	18		0	0	0	0	0	0	0	0		3614	0	0	0	0	5	3603	6
		0-4years	495	0	0	0	0	7	486	2		194	0	0	0	0	7	186	1		0	0	0	0	0	0	0	0		301	0	0	0	0	0	300	1
		5-9years	548	0	0	0	0	5	543	0		204	0	0	0	0	5	199	0		0	0	0	0	0	0	0	0		344	0	0	0	0	0	344	0
		10-14years	619	0	0	0	0	2	615	2		231	0	0	0	0	2	227	2		0	0	0	0	0	0	0	0		388	0	0	0	0	0	388	0
		15-19years	638	0	0	0	0	4	633	1		266	0	0	0	0	3	262	1		0	0	0	0	0	0	0	0		372	0	0	0	0	1	371	0
		20-24years	560	0	0	0	0	1	553	6		245	0	0	0	0	0	241	4		0	0	0	0	0	0	0	0		315	0	0	0	0	1	312	2
		25-29years	455	0	0	0	0	5	450	0		224	0	0	0	0	4	220	0		0	0	0	0	0	0	0	0		231	0	0	0	0	1	230	0
		30-34years	417	0	0	0	0	3	412	2		181	0	0	0	0	3	176	2		0	0	0	0	0	0	0	0		236	0	0	0	0	0	236	0
		35-39years	426	1	0	0	0	3	420	2		179	1	0	0	0	3	174	1		0	0	0	0	0	0	0	0		247	0	0	0	0	0	246	1
		40-44years	336	0	0	0	0	3	333	0		141	0	0	0	0	3	138	0		0	0	0	0	0	0	0	0		195	0	0	0	0	0	195	0
		45-49years	319	0	0	0	0	3	314	2		129	0	0	0	0	2	125	2		0	0	0	0	0	0	0	0		190	0	0	0	0	1	189	0
		50-54years	363	0	0	0	0	3	358	2		158	0	0	0	0	3	153	2		0	0	0	0	0	0	0	0		205	0	0	0	0	0	205	0
		55-59years	337	0	0	0	0	2	332	3		170	0	0	0	0	1	167	2		0	0	0	0	0	0	0	0		167	0	0	0	0	1	165	1
		60-64years	233	0	0	0	0	3	230	0		95	0	0	0	0	3	92	0		0	0	0	0	0	0	0	0		138	0	0	0	0	0	138	0
		65-69years	196	0	0	0	0	0	196	0		85	0	0	0	0	0	85	0		0	0	0	0	0	0	0	0		111	0	0	0	0	0	111	0
		70-74years	144	0	0	0	0	1	142	1		58	0	0	0	0	1	56	1		0	0	0	0	0	0	0	0		86	0	0	0	0	0	86	0
		75-79years	92	0	0	0	0	0	91	1		46	0	0	0	0	0	46	0		0	0	0	0	0	0	0	0		46	0	0	0	0	0	45	1
		80-84years	60	0	0	0	0	0	60	0		38	0	0	0	0	0	38	0		0	0	0	0	0	0	0	0		22	0	0	0	0	0	22	0
		85years and more	57	0	0	0	0	0	57	0		37	0	0	0	0	0	37	0		0	0	0	0	0	0	0	0		20	0	0	0	0	0	20	0
	05649_San Carlos	Total	14373	10	0	0	0	47	14248	68		7024	2	0	0	0	39	6925	58		1483	0	0	0	0	5	1478	0		5866	8	0	0	0	3	5845	10
		0-4years	906	1	0	0	0	1	900	4		453	0	0	0	0	1	448	4		88	0	0	0	0	0	88	0		365	1	0	0	0	0	364	0
		5-9years	1096	2	0	0	0	5	1088	1		498	0	0	0	0	3	494	1		123	0	0	0	0	1	122	0		475	2	0	0	0	1	472	0
		10-14years	1318	0	0	0	0	3	1310	5		619	0	0	0	0	2	612	5		136	0	0	0	0	1	135	0		563	0	0	0	0	0	563	0
		15-19years	1266	0	0	0	0	3	1257	6		616	0	0	0	0	2	608	6		131	0	0	0	0	0	131	0		519	0	0	0	0	1	518	0
		20-24years	1045	0	0	0	0	5	1033	7		550	0	0	0	0	5	539	6		103	0	0	0	0	0	103	0		392	0	0	0	0	0	391	1
		25-29years	959	0	0	0	0	3	949	7		486	0	0	0	0	3	476	7		98	0	0	0	0	0	98	0		375	0	0	0	0	0	375	0
		30-34years	983	3	0	0	0	4	969	7		488	0	0	0	0	3	480	5		107	0	0	0	0	1	106	0		388	3	0	0	0	0	383	2
		35-39years	1010	1	0	0	0	8	995	6		473	0	0	0	0	5	462	6		116	0	0	0	0	2	114	0		421	1	0	0	0	1	419	0
		40-44years	814	0	0	0	0	4	808	2		369	0	0	0	0	4	363	2		100	0	0	0	0	0	100	0		345	0	0	0	0	0	345	0
		45-49years	822	0	0	0	0	4	815	3		407	0	0	0	0	4	400	3		77	0	0	0	0	0	77	0		338	0	0	0	0	0	338	0
		50-54years	894	1	0	0	0	4	886	3		429	1	0	0	0	4	421	3		76	0	0	0	0	0	76	0		389	0	0	0	0	0	389	0
		55-59years	890	1	0	0	0	1	881	7		417	1	0	0	0	1	410	5		76	0	0	0	0	0	76	0		397	0	0	0	0	0	395	2
		60-64years	736	0	0	0	0	0	736	0		315	0	0	0	0	0	315	0		93	0	0	0	0	0	93	0		328	0	0	0	0	0	328	0
		65-69years	566	1	0	0	0	1	562	2		260	0	0	0	0	1	258	1		64	0	0	0	0	0	64	0		242	1	0	0	0	0	240	1
		70-74years	410	0	0	0	0	1	406	3		234	0	0	0	0	1	232	1		32	0	0	0	0	0	32	0		144	0	0	0	0	0	142	2
		75-79years	274	0	0	0	0	0	272	2		167	0	0	0	0	0	166	1		15	0	0	0	0	0	15	0		92	0	0	0	0	0	91	1
		80-84years	186	0	0	0	0	0	184	2		111	0	0	0	0	0	110	1		22	0	0	0	0	0	22	0		53	0	0	0	0	0	52	1
		85years and more	198	0	0	0	0	0	197	1		132	0	0	0	0	0	131	1		26	0	0	0	0	0	26	0		40	0	0	0	0	0	40	0
	05652_San Francisco	Total	5223	1	0	0	0	26	5176	20		2424	1	0	0	0	14	2399	10		550	0	0	0	0	1	546	3		2249	0	0	0	0	11	2231	7
		0-4years	415	0	0	0	0	1	412	2		192	0	0	0	0	1	190	1		47	0	0	0	0	0	47	0		176	0	0	0	0	0	175	1
		5-9years	480	0	0	0	0	4	475	1		211	0	0	0	0	2	209	0		47	0	0	0	0	0	47	0		222	0	0	0	0	2	219	1
		10-14years	545	0	0	0	0	1	541	3		253	0	0	0	0	0	250	3		57	0	0	0	0	0	57	0		235	0	0	0	0	1	234	0
		15-19years	434	0	0	0	0	0	432	2		190	0	0	0	0	0	189	1		44	0	0	0	0	0	44	0		200	0	0	0	0	0	199	1
		20-24years	367	0	0	0	0	2	365	0		172	0	0	0	0	1	171	0		49	0	0	0	0	0	49	0		146	0	0	0	0	1	145	0
		25-29years	374	0	0	0	0	6	367	1		187	0	0	0	0	4	183	0		44	0	0	0	0	0	43	1		143	0	0	0	0	2	141	0
		30-34years	305	0	0	0	0	3	298	4		145	0	0	0	0	2	142	1		38	0	0	0	0	0	37	1		122	0	0	0	0	1	119	2
		35-39years	341	0	0	0	0	4	335	2		150	0	0	0	0	2	146	2		46	0	0	0	0	0	46	0		145	0	0	0	0	2	143	0
		40-44years	292	0	0	0	0	3	288	1		131	0	0	0	0	1	129	1		32	0	0	0	0	0	32	0		129	0	0	0	0	2	127	0
		45-49years	268	0	0	0	0	1	266	1		125	0	0	0	0	1	124	0		23	0	0	0	0	0	23	0		120	0	0	0	0	0	119	1
		50-54years	272	1	0	0	0	1	269	1		124	1	0	0	0	0	123	0		28	0	0	0	0	1	27	0		120	0	0	0	0	0	119	1
		55-59years	247	0	0	0	0	0	246	1		109	0	0	0	0	0	109	0		22	0	0	0	0	0	21	1		116	0	0	0	0	0	116	0
		60-64years	243	0	0	0	0	0	242	1		91	0	0	0	0	0	90	1		22	0	0	0	0	0	22	0		130	0	0	0	0	0	130	0
		65-69years	196	0	0	0	0	0	196	0		85	0	0	0	0	0	85	0		17	0	0	0	0	0	17	0		94	0	0	0	0	0	94	0
		70-74years	166	0	0	0	0	0	166	0		81	0	0	0	0	0	81	0		12	0	0	0	0	0	12	0		73	0	0	0	0	0	73	0
		75-79years	128	0	0	0	0	0	128	0		79	0	0	0	0	0	79	0		9	0	0	0	0	0	9	0		40	0	0	0	0	0	40	0
		80-84years	87	0	0	0	0	0	87	0		54	0	0	0	0	0	54	0		8	0	0	0	0	0	8	0		25	0	0	0	0	0	25	0
		85years and more	63	0	0	0	0	0	63	0		45	0	0	0	0	0	45	0		5	0	0	0	0	0	5	0		13	0	0	0	0	0	13	0
	05656_San Jerónimo	Total	13133	9	0	0	0	36	13031	57		6506	2	0	0	0	29	6438	37		0	0	0	0	0	0	0	0		6627	7	0	0	0	7	6593	20
		0-4years	754	1	0	0	0	2	749	2		377	0	0	0	0	1	374	2		0	0	0	0	0	0	0	0		377	1	0	0	0	1	375	0
		5-9years	844	2	0	0	0	3	837	2		402	0	0	0	0	2	398	2		0	0	0	0	0	0	0	0		442	2	0	0	0	1	439	0
		10-14years	1036	1	0	0	0	3	1030	2		476	0	0	0	0	3	473	0		0	0	0	0	0	0	0	0		560	1	0	0	0	0	557	2
		15-19years	1152	1	0	0	0	3	1143	5		542	0	0	0	0	3	536	3		0	0	0	0	0	0	0	0		610	1	0	0	0	0	607	2
		20-24years	1117	0	0	0	0	3	1110	4		572	0	0	0	0	2	568	2		0	0	0	0	0	0	0	0		545	0	0	0	0	1	542	2
		25-29years	1019	1	0	0	0	3	1004	11		556	1	0	0	0	3	547	5		0	0	0	0	0	0	0	0		463	0	0	0	0	0	457	6
		30-34years	984	1	0	0	0	2	977	4		527	0	0	0	0	1	524	2		0	0	0	0	0	0	0	0		457	1	0	0	0	1	453	2
		35-39years	947	0	0	0	0	2	939	6		468	0	0	0	0	1	462	5		0	0	0	0	0	0	0	0		479	0	0	0	0	1	477	1
		40-44years	835	1	0	0	0	2	827	5		427	0	0	0	0	1	422	4		0	0	0	0	0	0	0	0		408	1	0	0	0	1	405	1
		45-49years	914	1	0	0	0	3	906	4		497	1	0	0	0	3	489	4		0	0	0	0	0	0	0	0		417	0	0	0	0	0	417	0
		50-54years	826	0	0	0	0	4	821	1		424	0	0	0	0	3	421	0		0	0	0	0	0	0	0	0		402	0	0	0	0	1	400	1
		55-59years	759	0	0	0	0	4	751	4		364	0	0	0	0	4	357	3		0	0	0	0	0	0	0	0		395	0	0	0	0	0	394	1
		60-64years	637	0	0	0	0	0	637	0		281	0	0	0	0	0	281	0		0	0	0	0	0	0	0	0		356	0	0	0	0	0	356	0
		65-69years	459	0	0	0	0	0	455	4		208	0	0	0	0	0	205	3		0	0	0	0	0	0	0	0		251	0	0	0	0	0	250	1
		70-74years	352	0	0	0	0	0	350	2		160	0	0	0	0	0	158	2		0	0	0	0	0	0	0	0		192	0	0	0	0	0	192	0
		75-79years	205	0	0	0	0	1	204	0		84	0	0	0	0	1	83	0		0	0	0	0	0	0	0	0		121	0	0	0	0	0	121	0
		80-84years	140	0	0	0	0	0	139	1		63	0	0	0	0	0	63	0		0	0	0	0	0	0	0	0		77	0	0	0	0	0	76	1
		85years and more	153	0	0	0	0	1	152	0		78	0	0	0	0	1	77	0		0	0	0	0	0	0	0	0		75	0	0	0	0	0	75	0
	05658_San José De La Montaña	Total	2952	0	0	0	0	28	2892	32		2114	0	0	0	0	28	2059	27		0	0	0	0	0	0	0	0		838	0	0	0	0	0	833	5
		0-4years	183	0	0	0	0	1	180	2		116	0	0	0	0	1	113	2		0	0	0	0	0	0	0	0		67	0	0	0	0	0	67	0
		5-9years	259	0	0	0	0	5	254	0		184	0	0	0	0	5	179	0		0	0	0	0	0	0	0	0		75	0	0	0	0	0	75	0
		10-14years	338	0	0	0	0	3	334	1		231	0	0	0	0	3	227	1		0	0	0	0	0	0	0	0		107	0	0	0	0	0	107	0
		15-19years	321	0	0	0	0	2	315	4		222	0	0	0	0	2	218	2		0	0	0	0	0	0	0	0		99	0	0	0	0	0	97	2
		20-24years	266	0	0	0	0	0	265	1		191	0	0	0	0	0	190	1		0	0	0	0	0	0	0	0		75	0	0	0	0	0	75	0
		25-29years	225	0	0	0	0	1	222	2		152	0	0	0	0	1	149	2		0	0	0	0	0	0	0	0		73	0	0	0	0	0	73	0
		30-34years	206	0	0	0	0	2	202	2		142	0	0	0	0	2	138	2		0	0	0	0	0	0	0	0		64	0	0	0	0	0	64	0
		35-39years	187	0	0	0	0	2	181	4		115	0	0	0	0	2	110	3		0	0	0	0	0	0	0	0		72	0	0	0	0	0	71	1
		40-44years	166	0	0	0	0	6	156	4		123	0	0	0	0	6	113	4		0	0	0	0	0	0	0	0		43	0	0	0	0	0	43	0
		45-49years	164	0	0	0	0	1	162	1		114	0	0	0	0	1	112	1		0	0	0	0	0	0	0	0		50	0	0	0	0	0	50	0
		50-54years	195	0	0	0	0	3	189	3		156	0	0	0	0	3	150	3		0	0	0	0	0	0	0	0		39	0	0	0	0	0	39	0
		55-59years	131	0	0	0	0	0	130	1		108	0	0	0	0	0	107	1		0	0	0	0	0	0	0	0		23	0	0	0	0	0	23	0
		60-64years	98	0	0	0	0	1	93	4		73	0	0	0	0	1	70	2		0	0	0	0	0	0	0	0		25	0	0	0	0	0	23	2
		65-69years	86	0	0	0	0	1	85	0		76	0	0	0	0	1	75	0		0	0	0	0	0	0	0	0		10	0	0	0	0	0	10	0
		70-74years	47	0	0	0	0	0	46	1		37	0	0	0	0	0	36	1		0	0	0	0	0	0	0	0		10	0	0	0	0	0	10	0
		75-79years	47	0	0	0	0	0	45	2		44	0	0	0	0	0	42	2		0	0	0	0	0	0	0	0		3	0	0	0	0	0	3	0
		80-84years	21	0	0	0	0	0	21	0		20	0	0	0	0	0	20	0		0	0	0	0	0	0	0	0		1	0	0	0	0	0	1	0
		85years and more	12	0	0	0	0	0	12	0		10	0	0	0	0	0	10	0		0	0	0	0	0	0	0	0		2	0	0	0	0	0	2	0
	05659_San Juan De Urabá	Total	19992	211	0	5	12	10253	9409	102		6624	8	0	3	1	3420	3143	49		2712	2	0	0	2	1396	1306	6		10656	201	0	2	9	5437	4960	47
		0-4years	1787	13	0	1	1	778	991	3		571	0	0	0	0	222	349	0		221	1	0	0	0	97	123	0		995	12	0	1	1	459	519	3
		5-9years	2282	31	0	1	1	1141	1105	3		648	1	0	1	0	273	371	2		272	0	0	0	0	140	132	0		1362	30	0	0	1	728	602	1
		10-14years	2538	31	0	0	3	1342	1157	5		706	0	0	0	0	383	321	2		331	0	0	0	0	184	147	0		1501	31	0	0	3	775	689	3
		15-19years	2279	23	0	1	2	1191	1054	8		699	0	0	1	1	384	312	1		333	0	0	0	0	163	169	1		1247	23	0	0	1	644	573	6
		20-24years	1542	14	0	0	0	810	709	9		558	2	0	0	0	318	232	6		233	0	0	0	0	119	113	1		751	12	0	0	0	373	364	2
		25-29years	1331	8	0	0	0	675	635	13		501	0	0	0	0	245	248	8		142	0	0	0	0	73	68	1		688	8	0	0	0	357	319	4
		30-34years	1318	15	0	0	0	688	605	10		476	0	0	0	0	246	226	4		158	0	0	0	0	92	66	0		684	15	0	0	0	350	313	6
		35-39years	1304	13	0	0	2	683	596	10		463	2	0	0	0	258	199	4		153	0	0	0	0	80	73	0		688	11	0	0	2	345	324	6
		40-44years	1151	9	0	0	1	624	514	3		403	0	0	0	0	237	164	2		191	0	0	0	0	89	102	0		557	9	0	0	1	298	248	1
		45-49years	1019	12	0	2	0	549	448	8		342	0	0	1	0	178	160	3		147	1	0	0	0	80	65	1		530	11	0	1	0	291	223	4
		50-54years	844	8	0	0	0	447	379	10		296	1	0	0	0	160	129	6		131	0	0	0	0	70	61	0		417	7	0	0	0	217	189	4
		55-59years	724	8	0	0	1	372	335	8		287	0	0	0	0	155	127	5		97	0	0	0	1	48	47	1		340	8	0	0	0	169	161	2
		60-64years	591	3	0	0	0	304	278	6		214	0	0	0	0	118	94	2		81	0	0	0	0	46	34	1		296	3	0	0	0	140	150	3
		65-69years	428	4	0	0	0	222	202	0		162	1	0	0	0	83	78	0		74	0	0	0	0	40	34	0		192	3	0	0	0	99	90	0
		70-74years	323	7	0	0	0	166	149	1		106	1	0	0	0	60	44	1		58	0	0	0	0	27	31	0		159	6	0	0	0	79	74	0
		75-79years	209	5	0	0	0	100	102	2		74	0	0	0	0	37	36	1		37	0	0	0	0	20	17	0		98	5	0	0	0	43	49	1
		80-84years	195	4	0	0	0	98	91	2		72	0	0	0	0	35	36	1		28	0	0	0	0	16	12	0		95	4	0	0	0	47	43	1
		85years and more	127	3	0	0	1	63	59	1		46	0	0	0	0	28	17	1		25	0	0	0	1	12	12	0		56	3	0	0	0	23	30	0
	05660_San Luis	Total	11099	2	0	3	0	51	11016	27		6614	1	0	3	0	44	6539	27		680	0	0	0	0	1	679	0		3805	1	0	0	0	6	3798	0
		0-4years	903	0	0	0	0	1	900	2		549	0	0	0	0	0	547	2		45	0	0	0	0	0	45	0		309	0	0	0	0	1	308	0
		5-9years	967	0	0	0	0	2	962	3		564	0	0	0	0	2	559	3		65	0	0	0	0	0	65	0		338	0	0	0	0	0	338	0
		10-14years	1071	0	0	1	0	5	1063	2		624	0	0	1	0	5	616	2		76	0	0	0	0	0	76	0		371	0	0	0	0	0	371	0
		15-19years	1045	0	0	1	0	7	1036	1		621	0	0	1	0	6	613	1		78	0	0	0	0	0	78	0		346	0	0	0	0	1	345	0
		20-24years	872	0	0	0	0	4	866	2		531	0	0	0	0	3	526	2		53	0	0	0	0	0	53	0		288	0	0	0	0	1	287	0
		25-29years	821	1	0	0	0	1	811	8		514	1	0	0	0	1	504	8		49	0	0	0	0	0	49	0		258	0	0	0	0	0	258	0
		30-34years	804	0	0	0	0	7	796	1		509	0	0	0	0	7	501	1		47	0	0	0	0	0	47	0		248	0	0	0	0	0	248	0
		35-39years	787	0	0	0	0	3	781	3		482	0	0	0	0	3	476	3		52	0	0	0	0	0	52	0		253	0	0	0	0	0	253	0
		40-44years	677	0	0	0	0	8	668	1		396	0	0	0	0	7	388	1		44	0	0	0	0	0	44	0		237	0	0	0	0	1	236	0
		45-49years	628	0	0	0	0	4	621	3		377	0	0	0	0	2	372	3		47	0	0	0	0	0	47	0		204	0	0	0	0	2	202	0
		50-54years	577	0	0	1	0	1	575	0		327	0	0	1	0	1	325	0		31	0	0	0	0	0	31	0		219	0	0	0	0	0	219	0
		55-59years	514	1	0	0	0	3	509	1		286	0	0	0	0	3	282	1		28	0	0	0	0	0	28	0		200	1	0	0	0	0	199	0
		60-64years	416	0	0	0	0	2	414	0		217	0	0	0	0	2	215	0		21	0	0	0	0	0	21	0		178	0	0	0	0	0	178	0
		65-69years	310	0	0	0	0	2	308	0		171	0	0	0	0	1	170	0		12	0	0	0	0	1	11	0		127	0	0	0	0	0	127	0
		70-74years	252	0	0	0	0	0	252	0		140	0	0	0	0	0	140	0		15	0	0	0	0	0	15	0		97	0	0	0	0	0	97	0
		75-79years	202	0	0	0	0	0	202	0		134	0	0	0	0	0	134	0		7	0	0	0	0	0	7	0		61	0	0	0	0	0	61	0
		80-84years	142	0	0	0	0	0	142	0		90	0	0	0	0	0	90	0		5	0	0	0	0	0	5	0		47	0	0	0	0	0	47	0
		85years and more	111	0	0	0	0	1	110	0		82	0	0	0	0	1	81	0		5	0	0	0	0	0	5	0		24	0	0	0	0	0	24	0
	05664_San Pedro De Los Milagros	Total	17020	4	0	0	0	57	16827	132		10480	4	0	0	0	55	10324	97		216	0	0	0	0	0	215	1		6324	0	0	0	0	2	6288	34
		0-4years	1061	0	0	0	0	3	1052	6		660	0	0	0	0	3	654	3		8	0	0	0	0	0	8	0		393	0	0	0	0	0	390	3
		5-9years	1169	1	0	0	0	6	1155	7		680	1	0	0	0	6	669	4		19	0	0	0	0	0	19	0		470	0	0	0	0	0	467	3
		10-14years	1421	0	0	0	0	5	1410	6		855	0	0	0	0	5	846	4		19	0	0	0	0	0	19	0		547	0	0	0	0	0	545	2
		15-19years	1552	0	0	0	0	8	1535	9		955	0	0	0	0	8	942	5		17	0	0	0	0	0	17	0		580	0	0	0	0	0	576	4
		20-24years	1605	0	0	0	0	2	1585	18		1055	0	0	0	0	2	1039	14		20	0	0	0	0	0	19	1		530	0	0	0	0	0	527	3
		25-29years	1408	0	0	0	0	7	1387	14		912	0	0	0	0	6	894	12		17	0	0	0	0	0	17	0		479	0	0	0	0	1	476	2
		30-34years	1303	1	0	0	0	3	1283	16		862	1	0	0	0	3	846	12		15	0	0	0	0	0	15	0		426	0	0	0	0	0	422	4
		35-39years	1260	1	0	0	0	9	1244	6		774	1	0	0	0	9	761	3		23	0	0	0	0	0	23	0		463	0	0	0	0	0	460	3
		40-44years	1136	1	0	0	0	2	1123	10		707	1	0	0	0	2	695	9		11	0	0	0	0	0	11	0		418	0	0	0	0	0	417	1
		45-49years	1115	0	0	0	0	6	1101	8		656	0	0	0	0	5	646	5		19	0	0	0	0	0	19	0		440	0	0	0	0	1	436	3
		50-54years	1104	0	0	0	0	3	1092	9		676	0	0	0	0	3	666	7		10	0	0	0	0	0	10	0		418	0	0	0	0	0	416	2
		55-59years	924	0	0	0	0	1	912	11		568	0	0	0	0	1	556	11		8	0	0	0	0	0	8	0		348	0	0	0	0	0	348	0
		60-64years	664	0	0	0	0	0	660	4		407	0	0	0	0	0	404	3		12	0	0	0	0	0	12	0		245	0	0	0	0	0	244	1
		65-69years	473	0	0	0	0	2	467	4		253	0	0	0	0	2	249	2		9	0	0	0	0	0	9	0		211	0	0	0	0	0	209	2
		70-74years	335	0	0	0	0	0	334	1		173	0	0	0	0	0	172	1		5	0	0	0	0	0	5	0		157	0	0	0	0	0	157	0
		75-79years	226	0	0	0	0	0	225	1		127	0	0	0	0	0	127	0		2	0	0	0	0	0	2	0		97	0	0	0	0	0	96	1
		80-84years	155	0	0	0	0	0	154	1		87	0	0	0	0	0	86	1		1	0	0	0	0	0	1	0		67	0	0	0	0	0	67	0
		85years and more	109	0	0	0	0	0	108	1		73	0	0	0	0	0	72	1		1	0	0	0	0	0	1	0		35	0	0	0	0	0	35	0
	05665_San Pedro De Urabá	Total	30064	572	16	0	0	326	29044	106		12011	108	11	0	0	289	11534	69		979	1	0	0	0	0	978	0		17074	463	5	0	0	37	16532	37
		0-4years	2220	44	3	0	0	16	2153	4		921	6	3	0	0	16	894	2		69	0	0	0	0	0	69	0		1230	38	0	0	0	0	1190	2
		5-9years	3261	70	1	0	0	23	3163	4		1174	7	1	0	0	20	1144	2		113	0	0	0	0	0	113	0		1974	63	0	0	0	3	1906	2
		10-14years	3694	72	5	0	0	26	3581	10		1352	12	3	0	0	23	1305	9		121	0	0	0	0	0	121	0		2221	60	2	0	0	3	2155	1
		15-19years	3118	81	0	0	0	29	2996	12		1184	9	0	0	0	27	1140	8		103	0	0	0	0	0	103	0		1831	72	0	0	0	2	1753	4
		20-24years	2252	36	1	0	0	30	2173	12		949	5	1	0	0	21	915	7		79	0	0	0	0	0	79	0		1224	31	0	0	0	9	1179	5
		25-29years	2078	30	0	0	0	27	2014	7		943	8	0	0	0	21	910	4		62	1	0	0	0	0	61	0		1073	21	0	0	0	6	1043	3
		30-34years	2089	43	2	0	0	27	2006	11		962	9	1	0	0	26	918	8		68	0	0	0	0	0	68	0		1059	34	1	0	0	1	1020	3
		35-39years	1991	45	0	0	0	40	1897	9		840	10	0	0	0	37	787	6		57	0	0	0	0	0	57	0		1094	35	0	0	0	3	1053	3
		40-44years	1765	31	2	0	0	25	1701	6		717	9	2	0	0	20	680	6		68	0	0	0	0	0	68	0		980	22	0	0	0	5	953	0
		45-49years	1646	22	0	0	0	23	1588	13		662	9	0	0	0	23	620	10		47	0	0	0	0	0	47	0		937	13	0	0	0	0	921	3
		50-54years	1513	26	2	0	0	16	1461	8		608	9	0	0	0	12	583	4		52	0	0	0	0	0	52	0		853	17	2	0	0	4	826	4
		55-59years	1216	18	0	0	0	22	1168	8		484	6	0	0	0	22	454	2		34	0	0	0	0	0	34	0		698	12	0	0	0	0	680	6
		60-64years	940	16	0	0	0	15	908	1		358	3	0	0	0	14	341	0		29	0	0	0	0	0	29	0		553	13	0	0	0	1	538	1
		65-69years	796	15	0	0	0	5	776	0		277	2	0	0	0	5	270	0		24	0	0	0	0	0	24	0		495	13	0	0	0	0	482	0
		70-74years	544	9	0	0	0	1	534	0		188	2	0	0	0	1	185	0		23	0	0	0	0	0	23	0		333	7	0	0	0	0	326	0
		75-79years	406	6	0	0	0	1	398	1		165	0	0	0	0	1	163	1		11	0	0	0	0	0	11	0		230	6	0	0	0	0	224	0
		80-84years	280	3	0	0	0	0	277	0		122	0	0	0	0	0	122	0		6	0	0	0	0	0	6	0		152	3	0	0	0	0	149	0
		85years and more	255	5	0	0	0	0	250	0		105	2	0	0	0	0	103	0		13	0	0	0	0	0	13	0		137	3	0	0	0	0	134	0
	05667_San Rafael	Total	12557	0	0	0	6	57	12446	48		7208	0	0	0	4	52	7120	32		5	0	0	0	0	0	5	0		5344	0	0	0	2	5	5321	16
		0-4years	792	0	0	0	1	5	784	2		444	0	0	0	0	4	438	2		0	0	0	0	0	0	0	0		348	0	0	0	1	1	346	0
		5-9years	825	0	0	0	0	3	822	0		479	0	0	0	0	2	477	0		0	0	0	0	0	0	0	0		346	0	0	0	0	1	345	0
		10-14years	1013	0	0	0	0	7	1005	1		573	0	0	0	0	7	565	1		0	0	0	0	0	0	0	0		440	0	0	0	0	0	440	0
		15-19years	1121	0	0	0	0	5	1115	1		648	0	0	0	0	4	643	1		0	0	0	0	0	0	0	0		473	0	0	0	0	1	472	0
		20-24years	976	0	0	0	1	3	966	6		604	0	0	0	1	3	595	5		0	0	0	0	0	0	0	0		372	0	0	0	0	0	371	1
		25-29years	908	0	0	0	1	5	898	4		572	0	0	0	0	5	564	3		1	0	0	0	0	0	1	0		335	0	0	0	1	0	333	1
		30-34years	906	0	0	0	1	11	889	5		530	0	0	0	1	10	517	2		1	0	0	0	0	0	1	0		375	0	0	0	0	1	371	3
		35-39years	902	0	0	0	0	4	894	4		532	0	0	0	0	4	526	2		0	0	0	0	0	0	0	0		370	0	0	0	0	0	368	2
		40-44years	695	0	0	0	0	2	690	3		404	0	0	0	0	2	400	2		0	0	0	0	0	0	0	0		291	0	0	0	0	0	290	1
		45-49years	720	0	0	0	0	4	710	6		419	0	0	0	0	3	412	4		0	0	0	0	0	0	0	0		301	0	0	0	0	1	298	2
		50-54years	785	0	0	0	0	3	780	2		438	0	0	0	0	3	434	1		0	0	0	0	0	0	0	0		347	0	0	0	0	0	346	1
		55-59years	746	0	0	0	0	1	743	2		380	0	0	0	0	1	379	0		1	0	0	0	0	0	1	0		365	0	0	0	0	0	363	2
		60-64years	653	0	0	0	2	1	644	6		338	0	0	0	2	1	331	4		1	0	0	0	0	0	1	0		314	0	0	0	0	0	312	2
		65-69years	486	0	0	0	0	2	483	1		277	0	0	0	0	2	274	1		0	0	0	0	0	0	0	0		209	0	0	0	0	0	209	0
		70-74years	348	0	0	0	0	1	343	4		192	0	0	0	0	1	188	3		0	0	0	0	0	0	0	0		156	0	0	0	0	0	155	1
		75-79years	289	0	0	0	0	0	288	1		145	0	0	0	0	0	144	1		0	0	0	0	0	0	0	0		144	0	0	0	0	0	144	0
		80-84years	208	0	0	0	0	0	208	0		115	0	0	0	0	0	115	0		0	0	0	0	0	0	0	0		93	0	0	0	0	0	93	0
		85years and more	184	0	0	0	0	0	184	0		118	0	0	0	0	0	118	0		1	0	0	0	0	0	1	0		65	0	0	0	0	0	65	0
	05670_San Roque	Total	17750	1	0	0	0	55	17639	55		6132	0	0	0	0	42	6053	37		3578	0	0	0	0	12	3565	1		8040	1	0	0	0	1	8021	17
		0-4years	1071	0	0	0	0	4	1065	2		353	0	0	0	0	3	348	2		222	0	0	0	0	1	221	0		496	0	0	0	0	0	496	0
		5-9years	1387	0	0	0	0	3	1382	2		478	0	0	0	0	2	474	2		266	0	0	0	0	1	265	0		643	0	0	0	0	0	643	0
		10-14years	1643	0	0	0	0	3	1636	4		524	0	0	0	0	3	517	4		330	0	0	0	0	0	330	0		789	0	0	0	0	0	789	0
		15-19years	1617	0	0	0	0	1	1606	10		540	0	0	0	0	1	531	8		333	0	0	0	0	0	333	0		744	0	0	0	0	0	742	2
		20-24years	1361	0	0	0	0	4	1355	2		507	0	0	0	0	2	504	1		308	0	0	0	0	2	306	0		546	0	0	0	0	0	545	1
		25-29years	1282	0	0	0	0	1	1278	3		498	0	0	0	0	1	495	2		278	0	0	0	0	0	278	0		506	0	0	0	0	0	505	1
		30-34years	1216	0	0	0	0	9	1202	5		435	0	0	0	0	5	426	4		233	0	0	0	0	4	229	0		548	0	0	0	0	0	547	1
		35-39years	1260	0	0	0	0	6	1249	5		424	0	0	0	0	6	416	2		280	0	0	0	0	0	280	0		556	0	0	0	0	0	553	3
		40-44years	1096	0	0	0	0	4	1087	5		376	0	0	0	0	3	370	3		225	0	0	0	0	1	224	0		495	0	0	0	0	0	493	2
		45-49years	1071	1	0	0	0	3	1061	6		344	0	0	0	0	3	337	4		222	0	0	0	0	0	222	0		505	1	0	0	0	0	502	2
		50-54years	1041	0	0	0	0	4	1035	2		339	0	0	0	0	3	335	1		216	0	0	0	0	1	215	0		486	0	0	0	0	0	485	1
		55-59years	1001	0	0	0	0	5	993	3		337	0	0	0	0	4	331	2		204	0	0	0	0	1	203	0		460	0	0	0	0	0	459	1
		60-64years	782	0	0	0	0	2	778	2		268	0	0	0	0	1	267	0		135	0	0	0	0	1	134	0		379	0	0	0	0	0	377	2
		65-69years	694	0	0	0	0	3	690	1		251	0	0	0	0	2	248	1		113	0	0	0	0	0	113	0		330	0	0	0	0	1	329	0
		70-74years	505	0	0	0	0	1	503	1		175	0	0	0	0	1	174	0		74	0	0	0	0	0	73	1		256	0	0	0	0	0	256	0
		75-79years	337	0	0	0	0	1	334	2		123	0	0	0	0	1	121	1		55	0	0	0	0	0	55	0		159	0	0	0	0	0	158	1
		80-84years	206	0	0	0	0	1	205	0		78	0	0	0	0	1	77	0		51	0	0	0	0	0	51	0		77	0	0	0	0	0	77	0
		85years and more	180	0	0	0	0	0	180	0		82	0	0	0	0	0	82	0		33	0	0	0	0	0	33	0		65	0	0	0	0	0	65	0
	05674_San Vicente Ferrer	Total	17987	0	0	0	0	27	17883	77		5298	0	0	0	0	22	5225	51		55	0	0	0	0	0	55	0		12634	0	0	0	0	5	12603	26
		0-4years	1082	0	0	0	0	3	1075	4		326	0	0	0	0	3	320	3		1	0	0	0	0	0	1	0		755	0	0	0	0	0	754	1
		5-9years	1164	0	0	0	0	1	1158	5		332	0	0	0	0	1	328	3		11	0	0	0	0	0	11	0		821	0	0	0	0	0	819	2
		10-14years	1416	0	0	0	0	4	1405	7		408	0	0	0	0	3	401	4		2	0	0	0	0	0	2	0		1006	0	0	0	0	1	1002	3
		15-19years	1555	0	0	0	0	1	1547	7		479	0	0	0	0	1	472	6		2	0	0	0	0	0	2	0		1074	0	0	0	0	0	1073	1
		20-24years	1570	0	0	0	0	3	1557	10		495	0	0	0	0	3	484	8		5	0	0	0	0	0	5	0		1070	0	0	0	0	0	1068	2
		25-29years	1357	0	0	0	0	2	1351	4		420	0	0	0	0	1	418	1		2	0	0	0	0	0	2	0		935	0	0	0	0	1	931	3
		30-34years	1288	0	0	0	0	1	1283	4		404	0	0	0	0	1	400	3		2	0	0	0	0	0	2	0		882	0	0	0	0	0	881	1
		35-39years	1258	0	0	0	0	5	1248	5		369	0	0	0	0	5	360	4		4	0	0	0	0	0	4	0		885	0	0	0	0	0	884	1
		40-44years	1133	0	0	0	0	0	1125	8		334	0	0	0	0	0	327	7		3	0	0	0	0	0	3	0		796	0	0	0	0	0	795	1
		45-49years	1248	0	0	0	0	3	1242	3		351	0	0	0	0	2	347	2		3	0	0	0	0	0	3	0		894	0	0	0	0	1	892	1
		50-54years	1115	0	0	0	0	2	1105	8		299	0	0	0	0	2	293	4		4	0	0	0	0	0	4	0		812	0	0	0	0	0	808	4
		55-59years	991	0	0	0	0	1	984	6		269	0	0	0	0	0	266	3		2	0	0	0	0	0	2	0		720	0	0	0	0	1	716	3
		60-64years	900	0	0	0	0	0	897	3		262	0	0	0	0	0	260	2		3	0	0	0	0	0	3	0		635	0	0	0	0	0	634	1
		65-69years	647	0	0	0	0	1	644	2		166	0	0	0	0	0	165	1		3	0	0	0	0	0	3	0		478	0	0	0	0	1	476	1
		70-74years	493	0	0	0	0	0	493	0		154	0	0	0	0	0	154	0		2	0	0	0	0	0	2	0		337	0	0	0	0	0	337	0
		75-79years	357	0	0	0	0	0	356	1		83	0	0	0	0	0	83	0		2	0	0	0	0	0	2	0		272	0	0	0	0	0	271	1
		80-84years	239	0	0	0	0	0	239	0		79	0	0	0	0	0	79	0		3	0	0	0	0	0	3	0		157	0	0	0	0	0	157	0
		85years and more	174	0	0	0	0	0	174	0		68	0	0	0	0	0	68	0		1	0	0	0	0	0	1	0		105	0	0	0	0	0	105	0
	05679_Santa Bárbara	Total	21836	6	0	0	0	92	21673	65		10174	1	0	0	0	68	10069	36		2275	3	0	0	0	9	2254	9		9387	2	0	0	0	15	9350	20
		0-4years	981	0	0	0	0	2	979	0		438	0	0	0	0	2	436	0		101	0	0	0	0	0	101	0		442	0	0	0	0	0	442	0
		5-9years	1320	0	0	0	0	10	1307	3		590	0	0	0	0	6	581	3		134	0	0	0	0	4	130	0		596	0	0	0	0	0	596	0
		10-14years	1677	2	0	0	0	5	1668	2		772	0	0	0	0	3	767	2		197	1	0	0	0	1	195	0		708	1	0	0	0	1	706	0
		15-19years	1829	1	0	0	0	6	1816	6		856	0	0	0	0	5	847	4		196	1	0	0	0	0	195	0		777	0	0	0	0	1	774	2
		20-24years	1530	1	0	0	0	8	1512	9		747	1	0	0	0	5	736	5		148	0	0	0	0	0	147	1		635	0	0	0	0	3	629	3
		25-29years	1446	1	0	0	0	10	1429	6		702	0	0	0	0	8	692	2		148	0	0	0	0	0	148	0		596	1	0	0	0	2	589	4
		30-34years	1334	0	0	0	0	9	1321	4		653	0	0	0	0	7	644	2		144	0	0	0	0	1	141	2		537	0	0	0	0	1	536	0
		35-39years	1411	1	0	0	0	11	1397	2		686	0	0	0	0	7	678	1		154	1	0	0	0	2	151	0		571	0	0	0	0	2	568	1
		40-44years	1310	0	0	0	0	8	1296	6		629	0	0	0	0	5	621	3		142	0	0	0	0	1	140	1		539	0	0	0	0	2	535	2
		45-49years	1363	0	0	0	0	7	1348	8		656	0	0	0	0	7	644	5		125	0	0	0	0	0	124	1		582	0	0	0	0	0	580	2
		50-54years	1492	0	0	0	0	7	1481	4		715	0	0	0	0	6	707	2		160	0	0	0	0	0	159	1		617	0	0	0	0	1	615	1
		55-59years	1476	0	0	0	0	3	1466	7		707	0	0	0	0	3	699	5		154	0	0	0	0	0	154	0		615	0	0	0	0	0	613	2
		60-64years	1450	0	0	0	0	2	1443	5		639	0	0	0	0	1	636	2		158	0	0	0	0	0	157	1		653	0	0	0	0	1	650	2
		65-69years	1110	0	0	0	0	2	1107	1		492	0	0	0	0	1	491	0		97	0	0	0	0	0	96	1		521	0	0	0	0	1	520	0
		70-74years	845	0	0	0	0	0	844	1		367	0	0	0	0	0	367	0		84	0	0	0	0	0	84	0		394	0	0	0	0	0	393	1
		75-79years	538	0	0	0	0	0	538	0		219	0	0	0	0	0	219	0		50	0	0	0	0	0	50	0		269	0	0	0	0	0	269	0
		80-84years	393	0	0	0	0	1	391	1		161	0	0	0	0	1	160	0		46	0	0	0	0	0	45	1		186	0	0	0	0	0	186	0
		85years and more	331	0	0	0	0	1	330	0		145	0	0	0	0	1	144	0		37	0	0	0	0	0	37	0		149	0	0	0	0	0	149	0
	05686_Santa Rosa De Osos	Total	30350	11	0	0	0	138	30032	169		16430	11	0	0	0	77	16207	135		1152	0	0	0	0	37	1110	5		12768	0	0	0	0	24	12715	29
		0-4years	2136	2	0	0	0	10	2111	13		1098	2	0	0	0	5	1082	9		62	0	0	0	0	3	58	1		976	0	0	0	0	2	971	3
		5-9years	2202	2	0	0	0	13	2186	1		1121	2	0	0	0	9	1109	1		85	0	0	0	0	3	82	0		996	0	0	0	0	1	995	0
		10-14years	2813	1	0	0	0	6	2795	11		1419	1	0	0	0	3	1405	10		95	0	0	0	0	1	94	0		1299	0	0	0	0	2	1296	1
		15-19years	2975	0	0	0	0	11	2952	12		1586	0	0	0	0	5	1574	7		91	0	0	0	0	3	87	1		1298	0	0	0	0	3	1291	4
		20-24years	2780	0	0	0	0	13	2751	16		1561	0	0	0	0	8	1538	15		97	0	0	0	0	1	96	0		1122	0	0	0	0	4	1117	1
		25-29years	2507	0	0	0	0	20	2467	20		1434	0	0	0	0	14	1406	14		83	0	0	0	0	3	79	1		990	0	0	0	0	3	982	5
		30-34years	2344	2	0	0	0	11	2309	22		1307	2	0	0	0	7	1280	18		79	0	0	0	0	3	76	0		958	0	0	0	0	1	953	4
		35-39years	2141	1	0	0	0	13	2113	14		1184	1	0	0	0	7	1166	10		69	0	0	0	0	3	66	0		888	0	0	0	0	3	881	4
		40-44years	1872	1	0	0	0	5	1855	11		1036	1	0	0	0	2	1026	7		51	0	0	0	0	3	48	0		785	0	0	0	0	0	781	4
		45-49years	1912	0	0	0	0	11	1892	9		1074	0	0	0	0	8	1060	6		65	0	0	0	0	2	62	1		773	0	0	0	0	1	770	2
		50-54years	1825	0	0	0	0	8	1802	15		1014	0	0	0	0	4	995	15		83	0	0	0	0	3	80	0		728	0	0	0	0	1	727	0
		55-59years	1440	1	0	0	0	6	1425	8		775	1	0	0	0	2	764	8		69	0	0	0	0	3	66	0		596	0	0	0	0	1	595	0
		60-64years	1107	1	0	0	0	3	1095	8		600	1	0	0	0	1	592	6		78	0	0	0	0	0	77	1		429	0	0	0	0	2	426	1
		65-69years	850	0	0	0	0	2	843	5		445	0	0	0	0	0	440	5		54	0	0	0	0	2	52	0		351	0	0	0	0	0	351	0
		70-74years	561	0	0	0	0	2	556	3		290	0	0	0	0	0	287	3		36	0	0	0	0	2	34	0		235	0	0	0	0	0	235	0
		75-79years	458	0	0	0	0	3	454	1		248	0	0	0	0	2	245	1		24	0	0	0	0	1	23	0		186	0	0	0	0	0	186	0
		80-84years	232	0	0	0	0	0	232	0		129	0	0	0	0	0	129	0		13	0	0	0	0	0	13	0		90	0	0	0	0	0	90	0
		85years and more	195	0	0	0	0	1	194	0		109	0	0	0	0	0	109	0		18	0	0	0	0	1	17	0		68	0	0	0	0	0	68	0
	05690_Santo Domingo	Total	9520	3	0	0	0	53	9443	21		2400	1	0	0	0	26	2362	11		2056	0	0	0	0	15	2038	3		5064	2	0	0	0	12	5043	7
		0-4years	560	0	0	0	0	1	557	2		143	0	0	0	0	0	142	1		115	0	0	0	0	0	115	0		302	0	0	0	0	1	300	1
		5-9years	623	0	0	0	0	1	622	0		151	0	0	0	0	1	150	0		123	0	0	0	0	0	123	0		349	0	0	0	0	0	349	0
		10-14years	814	0	0	0	0	0	814	0		182	0	0	0	0	0	182	0		180	0	0	0	0	0	180	0		452	0	0	0	0	0	452	0
		15-19years	816	0	0	0	0	11	802	3		171	0	0	0	0	3	168	0		177	0	0	0	0	5	172	0		468	0	0	0	0	3	462	3
		20-24years	712	0	0	0	0	8	699	5		199	0	0	0	0	6	189	4		172	0	0	0	0	1	170	1		341	0	0	0	0	1	340	0
		25-29years	679	0	0	0	0	5	673	1		199	0	0	0	0	4	194	1		152	0	0	0	0	1	151	0		328	0	0	0	0	0	328	0
		30-34years	568	0	0	0	0	6	561	1		177	0	0	0	0	2	174	1		108	0	0	0	0	2	106	0		283	0	0	0	0	2	281	0
		35-39years	617	0	0	0	0	1	616	0		147	0	0	0	0	1	146	0		128	0	0	0	0	0	128	0		342	0	0	0	0	0	342	0
		40-44years	575	1	0	0	0	2	572	0		128	1	0	0	0	1	126	0		121	0	0	0	0	1	120	0		326	0	0	0	0	0	326	0
		45-49years	589	1	0	0	0	5	582	1		124	0	0	0	0	3	121	0		139	0	0	0	0	1	138	0		326	1	0	0	0	1	323	1
		50-54years	605	1	0	0	0	2	600	2		155	0	0	0	0	1	153	1		116	0	0	0	0	1	114	1		334	1	0	0	0	0	333	0
		55-59years	607	0	0	0	0	4	603	0		153	0	0	0	0	3	150	0		133	0	0	0	0	1	132	0		321	0	0	0	0	0	321	0
		60-64years	517	0	0	0	0	2	514	1		131	0	0	0	0	1	129	1		112	0	0	0	0	1	111	0		274	0	0	0	0	0	274	0
		65-69years	419	0	0	0	0	1	416	2		108	0	0	0	0	0	107	1		88	0	0	0	0	0	88	0		223	0	0	0	0	1	221	1
		70-74years	318	0	0	0	0	2	315	1		75	0	0	0	0	0	75	0		78	0	0	0	0	0	78	0		165	0	0	0	0	2	162	1
		75-79years	211	0	0	0	0	1	208	2		54	0	0	0	0	0	53	1		49	0	0	0	0	0	48	1		108	0	0	0	0	1	107	0
		80-84years	150	0	0	0	0	0	150	0		43	0	0	0	0	0	43	0		33	0	0	0	0	0	33	0		74	0	0	0	0	0	74	0
		85years and more	140	0	0	0	0	1	139	0		60	0	0	0	0	0	60	0		32	0	0	0	0	1	31	0		48	0	0	0	0	0	48	0
	05697_El Santuario	Total	30255	3	3	0	0	61	30112	76		23211	1	3	0	0	57	23083	67		0	0	0	0	0	0	0	0		7044	2	0	0	0	4	7029	9
		0-4years	2362	0	0	0	0	4	2354	4		1761	0	0	0	0	4	1753	4		0	0	0	0	0	0	0	0		601	0	0	0	0	0	601	0
		5-9years	2410	0	0	0	0	4	2399	7		1819	0	0	0	0	4	1809	6		0	0	0	0	0	0	0	0		591	0	0	0	0	0	590	1
		10-14years	2707	0	0	0	0	8	2693	6		2035	0	0	0	0	8	2023	4		0	0	0	0	0	0	0	0		672	0	0	0	0	0	670	2
		15-19years	2668	0	0	0	0	7	2657	4		1994	0	0	0	0	6	1985	3		0	0	0	0	0	0	0	0		674	0	0	0	0	1	672	1
		20-24years	2647	0	2	0	0	7	2623	15		2099	0	2	0	0	5	2079	13		0	0	0	0	0	0	0	0		548	0	0	0	0	2	544	2
		25-29years	2299	1	0	0	0	5	2288	5		1798	0	0	0	0	5	1788	5		0	0	0	0	0	0	0	0		501	1	0	0	0	0	500	0
		30-34years	2035	0	0	0	0	7	2023	5		1552	0	0	0	0	7	1540	5		0	0	0	0	0	0	0	0		483	0	0	0	0	0	483	0
		35-39years	2078	0	0	0	0	8	2068	2		1585	0	0	0	0	8	1575	2		0	0	0	0	0	0	0	0		493	0	0	0	0	0	493	0
		40-44years	1805	1	0	0	0	1	1800	3		1338	1	0	0	0	1	1333	3		0	0	0	0	0	0	0	0		467	0	0	0	0	0	467	0
		45-49years	1766	0	0	0	0	8	1754	4		1370	0	0	0	0	7	1360	3		0	0	0	0	0	0	0	0		396	0	0	0	0	1	394	1
		50-54years	1796	1	0	0	0	1	1783	11		1411	0	0	0	0	1	1401	9		0	0	0	0	0	0	0	0		385	1	0	0	0	0	382	2
		55-59years	1480	0	0	0	0	0	1473	7		1165	0	0	0	0	0	1158	7		0	0	0	0	0	0	0	0		315	0	0	0	0	0	315	0
		60-64years	1251	0	0	0	0	0	1250	1		947	0	0	0	0	0	946	1		0	0	0	0	0	0	0	0		304	0	0	0	0	0	304	0
		65-69years	1054	0	1	0	0	0	1052	1		791	0	1	0	0	0	789	1		0	0	0	0	0	0	0	0		263	0	0	0	0	0	263	0
		70-74years	707	0	0	0	0	0	707	0		553	0	0	0	0	0	553	0		0	0	0	0	0	0	0	0		154	0	0	0	0	0	154	0
		75-79years	529	0	0	0	0	0	528	1		438	0	0	0	0	0	437	1		0	0	0	0	0	0	0	0		91	0	0	0	0	0	91	0
		80-84years	357	0	0	0	0	0	357	0		298	0	0	0	0	0	298	0		0	0	0	0	0	0	0	0		59	0	0	0	0	0	59	0
		85years and more	304	0	0	0	0	1	303	0		257	0	0	0	0	1	256	0		0	0	0	0	0	0	0	0		47	0	0	0	0	0	47	0
	05736_Segovia	Total	33310	574	1	1	0	880	31696	158		27210	56	1	0	0	249	26770	134		2155	19	0	1	0	516	1610	9		3945	499	0	0	0	115	3316	15
		0-4years	2717	103	0	0	0	75	2527	12		2067	8	0	0	0	17	2033	9		201	0	0	0	0	48	153	0		449	95	0	0	0	10	341	3
		5-9years	2915	80	0	0	0	75	2751	9		2278	5	0	0	0	20	2245	8		194	2	0	0	0	44	148	0		443	73	0	0	0	11	358	1
		10-14years	3409	88	0	0	0	107	3206	8		2698	7	0	0	0	23	2660	8		261	5	0	0	0	72	184	0		450	76	0	0	0	12	362	0
		15-19years	3189	59	0	0	0	106	3012	12		2545	7	0	0	0	27	2502	9		289	1	0	0	0	72	214	2		355	51	0	0	0	7	296	1
		20-24years	3142	48	0	0	0	86	2988	20		2561	6	0	0	0	28	2513	14		215	1	0	0	0	49	163	2		366	41	0	0	0	9	312	4
		25-29years	3037	40	0	1	0	77	2903	16		2534	3	0	0	0	19	2497	15		173	1	0	1	0	48	123	0		330	36	0	0	0	10	283	1
		30-34years	2646	45	0	0	0	63	2524	14		2221	8	0	0	0	19	2181	13		145	6	0	0	0	36	103	0		280	31	0	0	0	8	240	1
		35-39years	2384	23	0	0	0	68	2284	9		1996	4	0	0	0	31	1953	8		128	1	0	0	0	30	97	0		260	18	0	0	0	7	234	1
		40-44years	1971	18	0	0	0	53	1888	12		1634	3	0	0	0	18	1603	10		113	0	0	0	0	29	83	1		224	15	0	0	0	6	202	1
		45-49years	1818	23	0	0	0	48	1734	13		1484	1	0	0	0	14	1458	11		120	1	0	0	0	25	92	2		214	21	0	0	0	9	184	0
		50-54years	1773	17	1	0	0	30	1709	16		1509	1	1	0	0	11	1483	13		90	0	0	0	0	11	78	1		174	16	0	0	0	8	148	2
		55-59years	1492	12	0	0	0	40	1432	8		1251	1	0	0	0	9	1233	8		89	0	0	0	0	24	65	0		152	11	0	0	0	7	134	0
		60-64years	1062	7	0	0	0	28	1022	5		921	1	0	0	0	8	908	4		57	0	0	0	0	15	41	1		84	6	0	0	0	5	73	0
		65-69years	639	3	0	0	0	11	623	2		540	1	0	0	0	2	535	2		27	0	0	0	0	5	22	0		72	2	0	0	0	4	66	0
		70-74years	467	4	0	0	0	7	456	0		400	0	0	0	0	1	399	0		23	1	0	0	0	5	17	0		44	3	0	0	0	1	40	0
		75-79years	307	3	0	0	0	2	302	0		270	0	0	0	0	0	270	0		10	0	0	0	0	1	9	0		27	3	0	0	0	1	23	0
		80-84years	198	1	0	0	0	2	194	1		174	0	0	0	0	1	172	1		10	0	0	0	0	1	9	0		14	1	0	0	0	0	13	0
		85years and more	144	0	0	0	0	2	141	1		127	0	0	0	0	1	125	1		10	0	0	0	0	1	9	0		7	0	0	0	0	0	7	0
	05756_Sonsón	Total	31598	7	0	0	0	171	31275	145		15733	7	0	0	0	102	15523	101		4040	0	0	0	0	60	3969	11		11825	0	0	0	0	9	11783	33
[truncated: 19,317 more rows]

## Sheet: Census 2018 age groups
	Municipality	Position	Age 2018	Total	Rate
	05148_El Carmen De Viboral	33	0-4years	3611
	05150_Carolina	34	0-4years	129
	05154_Caucasia	35	0-4years	7138
	05172_Chigorodó	36	0-4years	4537
	05190_Cisneros	37	0-4years	490
	05197_Cocorná	38	0-4years	1050
	05206_Concepción	39	0-4years	216
	05209_Concordia	40	0-4years	907
	05212_Copacabana	41	0-4years	3517
	05234_Dabeiba	42	0-4years	2291
	05237_Donmatías	43	0-4years	861
	05240_Ebéjico	44	0-4years	466
	05250_El Bagre	45	0-4years	4288
	05264_Entrerríos	46	0-4years	595
	05266_Envigado	47	0-4years	8087
	05282_Fredonia	48	0-4years	856
	05284_Frontino	49	0-4years	1839
	05306_Giraldo	50	0-4years	367
	05308_Girardota	51	0-4years	2395
	05310_Gómez Plata	52	0-4years	420
	05313_Granada	53	0-4years	736
	05315_Guadalupe	54	0-4years	324
	05318_Guarne	55	0-4years	2232
	05321_Guatapé	56	0-4years	413
	05347_Heliconia	57	0-4years	232
	05353_Hispania	58	0-4years	289
	05360_Itagüí	59	0-4years	12680
	05361_Ituango	60	0-4years	1411
	05364_Jardín	61	0-4years	748
	05368_Jericó	62	0-4years	546
	05376_La Ceja	63	0-4years	3146
	05380_La Estrella	64	0-4years	3298
	05390_La Pintada	65	0-4years	480
	05400_La Unión	66	0-4years	1252
	05411_Liborina	67	0-4years	453
	05425_Maceo	68	0-4years	499
	05440_Marinilla	69	0-4years	3558
	05467_Montebello	70	0-4years	292
	05475_Murindó	71	0-4years	622
	05480_Mutatá	72	0-4years	1225
	05483_Nariño	73	0-4years	544
	05490_Necoclí	74	0-4years	3452
	05495_Nechí	75	0-4years	2156
	05501_Olaya	76	0-4years	157
	05541_Peñol	77	0-4years	1116
	05543_Peque	78	0-4years	577
	05576_Pueblorrico	79	0-4years	422
	05579_Puerto Berrío	80	0-4years	2359
	05585_Puerto Nare	81	0-4years	731
	05591_Puerto Triunfo	82	0-4years	1177
	05604_Remedios	83	0-4years	1827
	05607_Retiro	84	0-4years	994
	05615_Rionegro	85	0-4years	5831
	05628_Sabanalarga	86	0-4years	608
	05631_Sabaneta	87	0-4years	3891
	05642_Salgar	88	0-4years	934
	05647_San Andrés De Cuerquía	89	0-4years	495
	05649_San Carlos	90	0-4years	906
	05652_San Francisco	91	0-4years	415
	05656_San Jerónimo	92	0-4years	754
	05658_San José De La Montaña	93	0-4years	183
	05659_San Juan De Urabá	94	0-4years	1787
	08001_Barranquilla	126	0-4years	79180
	08078_Baranoa	127	0-4years	4693
	08137_Campo De La Cruz	128	0-4years	2049
	08141_Candelaria	129	0-4years	1382
	08296_Galapa	130	0-4years	4862
	08372_Juan De Acosta	131	0-4years	1465
	08421_Luruaco	132	0-4years	2519
	08433_Malambo	133	0-4years	10212
	08436_Manatí	134	0-4years	1985
	08520_Palmar De Varela	135	0-4years	2126
	08549_Piojó	136	0-4years	413
	08558_Polonuevo	137	0-4years	1253
	08560_Ponedera	138	0-4years	2130
	08573_Puerto Colombia	139	0-4years	3372
	08606_Repelón	140	0-4years	2243
	08634_Sabanagrande	141	0-4years	2668
	08638_Sabanalarga	142	0-4years	7840
	08675_Santa Lucía	143	0-4years	1169
	08685_Santo Tomás	144	0-4years	2074
	08758_Soledad	145	0-4years	43349
	08770_Suan	146	0-4years	1054
	08832_Tubará	147	0-4years	977
	08849_Usiacurí	148	0-4years	724
	11001_Bogotá, D.C.	149	0-4years	411396
	13001_Cartagena De Indias	150	0-4years	70224
	13006_Achí	151	0-4years	1774
	13030_Altos Del Rosario	152	0-4years	984
	13042_Arenal	153	0-4years	676
	13052_Arjona	154	0-4years	5814
	13062_Arroyohondo	155	0-4years	733
	13074_Barranco De Loba	156	0-4years	1482
	13140_Calamar	157	0-4years	1870
	13160_Cantagallo	158	0-4years	575
	13188_Cicuco	159	0-4years	1272
	13212_Córdoba	160	0-4years	1192
	13222_Clemencia	161	0-4years	1378
	13244_El Carmen De Bolívar	162	0-4years	5916
	13248_El Guamo	163	0-4years	555
	13268_El Peñón	164	0-4years	709
	13300_Hatillo De Loba	165	0-4years	1184
	13430_Magangué	166	0-4years	11009
	13433_Mahates	167	0-4years	2209
	13440_Margarita	168	0-4years	819
	13442_María La Baja	169	0-4years	4300
	13458_Montecristo	170	0-4years	1486
	13468_Mompós	171	0-4years	3858
	13473_Morales	172	0-4years	1912
	13490_Norosí	173	0-4years	922
	13549_Pinillos	174	0-4years	2312
	13580_Regidor	175	0-4years	572
	13600_Río Viejo	176	0-4years	736
	13620_San Cristóbal	177	0-4years	635
	13647_San Estanislao	178	0-4years	1308
	13650_San Fernando	179	0-4years	842
	13654_San Jacinto	180	0-4years	1794
	13655_San Jacinto Del Cauca	181	0-4years	699
	13657_San Juan Nepomuceno	182	0-4years	2622
	13667_San Martín De Loba	183	0-4years	1435
	13670_San Pablo	184	0-4years	2390
	13673_Santa Catalina	185	0-4years	1256
	13683_Santa Rosa	186	0-4years	1694
	13688_Santa Rosa Del Sur	187	0-4years	2844
	13744_Simití	188	0-4years	1434
	13760_Soplaviento	189	0-4years	649
	13780_Talaigua Nuevo	190	0-4years	1250
	13810_Tiquisio	191	0-4years	2114
	13836_Turbaco	192	0-4years	7700
	13838_Turbaná	193	0-4years	1276
	13873_Villanueva	194	0-4years	1850
	13894_Zambrano	195	0-4years	963
	15001_Tunja	196	0-4years	10750
	15022_Almeida	197	0-4years	67
	15047_Aquitania	198	0-4years	1006
	15051_Arcabuco	199	0-4years	386
	15087_Belén	200	0-4years	459
	15090_Berbeo	201	0-4years	71
	15092_Betéitiva	202	0-4years	93
	15097_Boavita	203	0-4years	284
	15104_Boyacá	204	0-4years	261
	15106_Briceño	205	0-4years	108
	15109_Buenavista	206	0-4years	219
	15114_Busbanzá	207	0-4years	69
	15131_Caldas	208	0-4years	151
	15135_Campohermoso	209	0-4years	201
	15162_Cerinza	210	0-4years	169
	15172_Chinavita	211	0-4years	141
	15176_Chiquinquirá	212	0-4years	3502
	15180_Chiscas	213	0-4years	208
	15183_Chita	214	0-4years	560
	15185_Chitaraque	215	0-4years	354
	15187_Chivatá	216	0-4years	244
	15189_Ciénega	217	0-4years	345
	15204_Cómbita	218	0-4years	575
	15212_Coper	219	0-4years	180
	15215_Corrales	220	0-4years	155
	15218_Covarachía	221	0-4years	159
	15223_Cubará	222	0-4years	1247
	15224_Cucaita	223	0-4years	231
	15226_Cuítiva	224	0-4years	114
	15232_Chíquiza	225	0-4years	291
	15236_Chivor	226	0-4years	79
	15238_Duitama	227	0-4years	7113
	15244_El Cocuy	228	0-4years	263
	15248_El Espino	229	0-4years	157
	15272_Firavitoba	230	0-4years	375
	15276_Floresta	231	0-4years	166
	15293_Gachantivá	232	0-4years	172
	15296_Gámeza	233	0-4years	313
	15299_Garagoa	234	0-4years	815
	15317_Guacamayas	235	0-4years	127
	15322_Guateque	236	0-4years	418
	15325_Guayatá	237	0-4years	114
	15332_Güicán De La Sierra	238	0-4years	342
	15362_Iza	239	0-4years	113
	15367_Jenesano	240	0-4years	412
	15368_Jericó	241	0-4years	230
	15377_Labranzagrande	242	0-4years	181
	15380_La Capilla	243	0-4years	116
	15401_La Victoria	244	0-4years	40
	15403_La Uvita	245	0-4years	166
	15407_Villa De Leyva	246	0-4years	944
	15425_Macanal	247	0-4years	188
	15442_Maripí	248	0-4years	308
	15455_Miraflores	249	0-4years	446
	15464_Mongua	250	0-4years	282
	15466_Monguí	251	0-4years	256
	15469_Moniquirá	252	0-4years	1236
	15476_Motavita	253	0-4years	390
	15480_Muzo	254	0-4years	550
	15491_Nobsa	255	0-4years	905
	15494_Nuevo Colón	256	0-4years	308
	15500_Oicatá	257	0-4years	180
	15507_Otanche	258	0-4years	462
	15511_Pachavita	259	0-4years	99
	15514_Páez	260	0-4years	189
	15516_Paipa	261	0-4years	1960
	15518_Pajarito	262	0-4years	132
	15522_Panqueba	263	0-4years	109
	15531_Pauna	264	0-4years	305
	15533_Paya	265	0-4years	159
	15537_Paz De Río	266	0-4years	250
	15542_Pesca	267	0-4years	437
	15550_Pisba	268	0-4years	133
	15572_Puerto Boyacá	269	0-4years	3397
	15580_Quípama	270	0-4years	219
	15599_Ramiriquí	271	0-4years	567
	15600_Ráquira	272	0-4years	427
	15621_Rondón	273	0-4years	129
	15632_Saboyá	274	0-4years	760
	15638_Sáchica	275	0-4years	379
	15646_Samacá	276	0-4years	1336
	15660_San Eduardo	277	0-4years	81
	15664_San José De Pare	278	0-4years	255
	15667_San Luis De Gaceno	279	0-4years	269
	15673_San Mateo	280	0-4years	211
	15676_San Miguel De Sema	281	0-4years	184
	15681_San Pablo De Borbur	282	0-4years	364
	15686_Santana	283	0-4years	459
	15690_Santa María	284	0-4years	182
	15693_Santa Rosa De Viterbo	285	0-4years	569
	15696_Santa Sofía	286	0-4years	193
	15720_Sativanorte	287	0-4years	93
	15723_Sativasur	288	0-4years	59
	15740_Siachoque	289	0-4years	534
	15753_Soatá	290	0-4years	499
	15755_Socotá	291	0-4years	524
	15757_Socha	292	0-4years	512
	15759_Sogamoso	293	0-4years	7383
	15761_Somondoco	294	0-4years	78
	15762_Sora	295	0-4years	182
	15763_Sotaquirá	296	0-4years	559
	15764_Soracá	297	0-4years	428
	15774_Susacón	298	0-4years	110
	15776_Sutamarchán	299	0-4years	357
	15778_Sutatenza	300	0-4years	171
	15790_Tasco	301	0-4years	319
	15798_Tenza	302	0-4years	141
	15804_Tibaná	303	0-4years	492
	15806_Tibasosa	304	0-4years	681
	15808_Tinjacá	305	0-4years	170
	15810_Tipacoque	306	0-4years	170
	15814_Toca	307	0-4years	716
	15816_Togüí	308	0-4years	298
	15820_Tópaga	309	0-4years	242
	15822_Tota	310	0-4years	336
	15832_Tununguá	311	0-4years	118
	15835_Turmequé	312	0-4years	319
	15837_Tuta	313	0-4years	583
	15839_Tutazá	314	0-4years	114
	15842_Úmbita	315	0-4years	422
	15861_Ventaquemada	316	0-4years	985
	15879_Viracachá	317	0-4years	130
	15897_Zetaquira	318	0-4years	247
	17001_Manizales	319	0-4years	18853
	17013_Aguadas	320	0-4years	1177
	17042_Anserma	321	0-4years	1674
	17050_Aranzazu	322	0-4years	620
	17088_Belalcázar	323	0-4years	674
	17174_Chinchiná	324	0-4years	2483
	17272_Filadelfia	325	0-4years	487
	17380_La Dorada	326	0-4years	4568
	17388_La Merced	327	0-4years	271
	17433_Manzanares	328	0-4years	1021
	17442_Marmato	329	0-4years	608
	17444_Marquetalia	330	0-4years	777
	17446_Marulanda	331	0-4years	132
	17486_Neira	332	0-4years	1169
	17495_Norcasia	333	0-4years	389
	17513_Pácora	334	0-4years	616
	17524_Palestina	335	0-4years	795
	17541_Pensilvania	336	0-4years	1022
	17614_Riosucio	337	0-4years	2848
	17616_Risaralda	338	0-4years	528
	17653_Salamina	339	0-4years	804
	17662_Samaná	340	0-4years	1078
	17665_San José	341	0-4years	267
	17777_Supía	342	0-4years	1645
	17867_Victoria	343	0-4years	496
	17873_Villamaría	344	0-4years	3503
	17877_Viterbo	345	0-4years	616
	18001_Florencia	346	0-4years	12117
	18029_Albania	347	0-4years	329
	18094_Belén De Los Andaquíes	348	0-4years	740
	18150_Cartagena Del Chairá	349	0-4years	2595
	18205_Curillo	350	0-4years	647
	18247_El Doncello	351	0-4years	1394
	18256_El Paujíl	352	0-4years	1114
	18410_La Montañita	353	0-4years	919
	18460_Milán	354	0-4years	666
	18479_Morelia	355	0-4years	279
	18592_Puerto Rico	356	0-4years	1985
	18610_San José Del Fragua	357	0-4years	981
	18753_San Vicente Del Caguán	358	0-4years	3808
	18756_Solano	359	0-4years	980
	18785_Solita	360	0-4years	454
	18860_Valparaíso	361	0-4years	439
	19001_Popayán	362	0-4years	16944
	19022_Almaguer	363	0-4years	1075
	19050_Argelia	364	0-4years	1475
	19075_Balboa	365	0-4years	1339
	19100_Bolívar	366	0-4years	2150
	19110_Buenos Aires	367	0-4years	2133
	19130_Cajibío	368	0-4years	2514
	19137_Caldono	369	0-4years	4054
	19142_Caloto	370	0-4years	2044
	19212_Corinto	371	0-4years	1541
	19256_El Tambo	372	0-4years	2531
	19290_Florencia	373	0-4years	304
	19300_Guachené	374	0-4years	1301
	19318_Guapi	375	0-4years	2378
	19355_Inzá	376	0-4years	2733
	19364_Jambaló	377	0-4years	1712
	19392_La Sierra	378	0-4years	648
	19397_La Vega	379	0-4years	1383
	19418_López De Micay	380	0-4years	1727
	19450_Mercaderes	381	0-4years	843
	19455_Miranda	382	0-4years	1932
	19473_Morales	383	0-4years	2917
	19513_Padilla	384	0-4years	558
	19517_Páez	385	0-4years	4638
	19532_Patía	386	0-4years	1952
	19533_Piamonte	387	0-4years	659
	19548_Piendamó - Tunía	388	0-4years	2498
	19573_Puerto Tejada	389	0-4years	2841
	19585_Puracé	390	0-4years	1298
	19622_Rosas	391	0-4years	511
	19693_San Sebastián	392	0-4years	560
	19698_Santander De Quilichao	393	0-4years	7132
	19701_Santa Rosa	394	0-4years	375
	19743_Silvia	395	0-4years	3186
	19760_Sotará - Paispamba	396	0-4years	812
	19780_Suárez	397	0-4years	1694
	19785_Sucre	398	0-4years	356
	19807_Timbío	399	0-4years	2058
	19809_Timbiquí	400	0-4years	2535
	19821_Toribío	401	0-4years	2907
	19824_Totoró	402	0-4years	2039
	19845_Villa Rica	403	0-4years	1471
	20001_Valledupar	404	0-4years	41804
	20011_Aguachica	405	0-4years	8375
	20013_Agustín Codazzi	406	0-4years	5589
	20032_Astrea	407	0-4years	1881
	20045_Becerril	408	0-4years	2363
	20060_Bosconia	409	0-4years	3514
	20175_Chimichagua	410	0-4years	3026
	20178_Chiriguaná	411	0-4years	2658
	20228_Curumaní	412	0-4years	3262
	20238_El Copey	413	0-4years	2690
	20250_El Paso	414	0-4years	3771
	20295_Gamarra	415	0-4years	1051
	20310_González	416	0-4years	289
	20383_La Gloria	417	0-4years	1331
	20400_La Jagua De Ibirico	418	0-4years	3821
	20443_Manaure Balcón Del Cesar	419	0-4years	811
	20517_Pailitas	420	0-4years	1418
	20550_Pelaya	421	0-4years	1678
	20570_Pueblo Bello	422	0-4years	3106
	20614_Río De Oro	423	0-4years	1098
	20621_La Paz	424	0-4years	2542
	20710_San Alberto	425	0-4years	2127
	20750_San Diego	426	0-4years	1740
	20770_San Martín	427	0-4years	1826
	20787_Tamalameque	428	0-4years	1352
	23001_Montería	429	0-4years	33616
	23068_Ayapel	430	0-4years	3494
	23079_Buenavista	431	0-4years	1464
	23090_Canalete	432	0-4years	1154
	23162_Cereté	433	0-4years	6889
	23168_Chimá	434	0-4years	878
	23182_Chinú	435	0-4years	2852
	23189_Ciénaga De Oro	436	0-4years	3989
	23300_Cotorra	437	0-4years	1120
	23350_La Apartada	438	0-4years	1189
	23417_Lorica	439	0-4years	7572
	23419_Los Córdobas	440	0-4years	1308
	23464_Momil	441	0-4years	1197
	23466_Montelíbano	442	0-4years	6165
	23500_Moñitos	443	0-4years	2135
	23555_Planeta Rica	444	0-4years	4664
	23570_Pueblo Nuevo	445	0-4years	2119
	23574_Puerto Escondido	446	0-4years	1598
	23580_Puerto Libertador	447	0-4years	3294
	23586_Purísima De La Concepción	448	0-4years	1172
	23660_Sahagún	449	0-4years	6713
	23670_San Andrés De Sotavento	450	0-4years	3793
	23672_San Antero	451	0-4years	2619
	23675_San Bernardo Del Viento	452	0-4years	2343
	23678_San Carlos	453	0-4years	1796
	23682_San José De Uré	454	0-4years	1063
	23686_San Pelayo	455	0-4years	2643
	23807_Tierralta	456	0-4years	8960
	23815_Tuchín	457	0-4years	4190
	23855_Valencia	458	0-4years	2308
	25001_Agua De Dios	459	0-4years	493
	25019_Albán	460	0-4years	364
	25035_Anapoima	461	0-4years	715
	25040_Anolaima	462	0-4years	672
	25053_Arbeláez	463	0-4years	486
	25086_Beltrán	464	0-4years	100
	25095_Bituima	465	0-4years	105
	25099_Bojacá	466	0-4years	670
	25120_Cabrera	467	0-4years	322
	25123_Cachipay	468	0-4years	551
	25126_Cajicá	469	0-4years	5287
	25148_Caparrapí	470	0-4years	480
	25151_Cáqueza	471	0-4years	1037
	25154_Carmen De Carupa	472	0-4years	432
	25168_Chaguaní	473	0-4years	163
	25175_Chía	474	0-4years	7268
	25178_Chipaque	475	0-4years	564
	25181_Choachí	476	0-4years	565
	25183_Chocontá	477	0-4years	1442
	25200_Cogua	478	0-4years	1397
	25214_Cota	479	0-4years	1946
	25224_Cucunubá	480	0-4years	562
	25245_El Colegio	481	0-4years	1148
	25258_El Peñón	482	0-4years	170
	25260_El Rosal	483	0-4years	1841
	25269_Facatativá	484	0-4years	9321
	25279_Fómeque	485	0-4years	751
	25281_Fosca	486	0-4years	378
	25286_Funza	487	0-4years	5991
	25288_Fúquene	488	0-4years	298
	25290_Fusagasugá	489	0-4years	7612
	25293_Gachalá	490	0-4years	223
	25295_Gachancipá	491	0-4years	1306
	25297_Gachetá	492	0-4years	408
	25299_Gama	493	0-4years	170
	25307_Girardot	494	0-4years	5564
	25312_Granada	495	0-4years	452
	25317_Guachetá	496	0-4years	1018
	25320_Guaduas	497	0-4years	1380
	25322_Guasca	498	0-4years	970
	25324_Guataquí	499	0-4years	92
	25326_Guatavita	500	0-4years	391
	25328_Guayabal De Síquima	501	0-4years	174
	25335_Guayabetal	502	0-4years	511
	25339_Gutiérrez	503	0-4years	234
	25368_Jerusalén	504	0-4years	109
	25372_Junín	505	0-4years	228
	25377_La Calera	506	0-4years	1549
	25386_La Mesa	507	0-4years	1620
	25394_La Palma	508	0-4years	370
	25398_La Peña	509	0-4years	234
	25402_La Vega	510	0-4years	760
	25407_Lenguazaque	511	0-4years	745
	25426_Machetá	512	0-4years	270
	25430_Madrid	513	0-4years	8478
	25436_Manta	514	0-4years	141
	25438_Medina	515	0-4years	512
	25473_Mosquera	516	0-4years	9071
	25483_Nariño	517	0-4years	119
	25486_Nemocón	518	0-4years	1029
	25488_Nilo	519	0-4years	497
	25489_Nimaima	520	0-4years	136
	25491_Nocaima	521	0-4years	276
	25506_Venecia	522	0-4years	241
	25513_Pacho	523	0-4years	1435
	25518_Paime	524	0-4years	204
	25524_Pandi	525	0-4years	285
	25530_Paratebueno	526	0-4years	651
	25535_Pasca	527	0-4years	559
	25572_Puerto Salgar	528	0-4years	1005
	25580_Pulí	529	0-4years	137
	25592_Quebradanegra	530	0-4years	215
	25594_Quetame	531	0-4years	388
	25596_Quipile	532	0-4years	293
	25599_Apulo	533	0-4years	463
	25612_Ricaurte	534	0-4years	742
	25645_San Antonio Del Tequendama	535	0-4years	519
	25649_San Bernardo	536	0-4years	488
	25653_San Cayetano	537	0-4years	206
	25658_San Francisco	538	0-4years	557
	25662_San Juan De Rioseco	539	0-4years	392
	25718_Sasaima	540	0-4years	473
	25736_Sesquilé	541	0-4years	735
	25740_Sibaté	542	0-4years	2220
	25743_Silvania	543	0-4years	1280
	25745_Simijaca	544	0-4years	800
	25754_Soacha	545	0-4years	46941
	25758_Sopó	546	0-4years	1390
	25769_Subachoque	547	0-4years	886
	25772_Suesca	548	0-4years	1187
	25777_Supatá	549	0-4years	236
	25779_Susa	550	0-4years	415
	25781_Sutatausa	551	0-4years	423
	25785_Tabio	552	0-4years	1265
	25793_Tausa	553	0-4years	533
	25797_Tena	554	0-4years	479
	25799_Tenjo	555	0-4years	1273
	25805_Tibacuy	556	0-4years	190
	25807_Tibirita	557	0-4years	96
	25815_Tocaima	558	0-4years	702
	25817_Tocancipá	559	0-4years	3033
	25823_Topaipí	560	0-4years	182
	25839_Ubalá	561	0-4years	400
	25841_Ubaque	562	0-4years	340
	25843_Villa De San Diego De Ubaté	563	0-4years	2875
	25845_Une	564	0-4years	423
	25851_Útica	565	0-4years	194
	25862_Vergara	566	0-4years	274
	25867_Vianí	567	0-4years	213
	25871_Villagómez	568	0-4years	80
	25873_Villapinzón	569	0-4years	1191
	25875_Villeta	570	0-4years	1497
	25878_Viotá	571	0-4years	705
	25885_Yacopí	572	0-4years	601
	25898_Zipacón	573	0-4years	262
	25899_Zipaquirá	574	0-4years	9099
	27001_Quibdó	575	0-4years	12051
	27006_Acandí	576	0-4years	1218
	27025_Alto Baudó	577	0-4years	3080
	27050_Atrato	578	0-4years	532
	27073_Bagadó	579	0-4years	1602
	27075_Bahía Solano	580	0-4years	980
	27077_Bajo Baudó	581	0-4years	2468
	27099_Bojayá	582	0-4years	1884
	27135_El Cantón Del San Pablo	583	0-4years	627
	27150_Carmen Del Darién	584	0-4years	1741
	27160_Cértegui	585	0-4years	444
	27205_Condoto	586	0-4years	1075
	27245_El Carmen De Atrato	587	0-4years	793
	27250_El Litoral Del San Juan	588	0-4years	1665
	27361_Istmina	589	0-4years	2679
	27372_Juradó	590	0-4years	530
	27413_Lloró	591	0-4years	2053
	27425_Medio Atrato	592	0-4years	1005
	27430_Medio Baudó	593	0-4years	1764
	27450_Medio San Juan	594	0-4years	1023
	27491_Nóvita	595	0-4years	883
	27495_Nuquí	596	0-4years	459
	27580_Río Iró	597	0-4years	485
	27600_Río Quito	598	0-4years	893
	27615_Riosucio	599	0-4years	4259
	27660_San José Del Palmar	600	0-4years	511
	27745_Sipí	601	0-4years	313
	27787_Tadó	602	0-4years	1878
	27800_Unguía	603	0-4years	1293
	27810_Unión Panamericana	604	0-4years	596
	41001_Neiva	605	0-4years	23004
	41006_Acevedo	606	0-4years	2276
	41013_Agrado	607	0-4years	716
	41016_Aipe	608	0-4years	1260
	41020_Algeciras	609	0-4years	1534
	41026_Altamira	610	0-4years	280
	41078_Baraya	611	0-4years	412
	41132_Campoalegre	612	0-4years	2254
	41206_Colombia	613	0-4years	561
	41244_Elías	614	0-4years	246
	41298_Garzón	615	0-4years	5452
	41306_Gigante	616	0-4years	1664
	41319_Guadalupe	617	0-4years	1330
	41349_Hobo	618	0-4years	565
	41357_Íquira	619	0-4years	845
	41359_Isnos	620	0-4years	1938
	41378_La Argentina	621	0-4years	1083
	41396_La Plata	622	0-4years	5034
	41483_Nátaga	623	0-4years	621
	41503_Oporapa	624	0-4years	1101
	41518_Paicol	625	0-4years	528
	41524_Palermo	626	0-4years	1889
	41530_Palestina	627	0-4years	921
	41548_Pital	628	0-4years	1207
	41551_Pitalito	629	0-4years	9692
	41615_Rivera	630	0-4years	1623
	41660_Saladoblanco	631	0-4years	966
	41668_San Agustín	632	0-4years	2559
	41676_Santa María	633	0-4years	976
	41770_Suaza	634	0-4years	1628
	41791_Tarqui	635	0-4years	1364
	41797_Tesalia	636	0-4years	761
	41799_Tello	637	0-4years	826
	41801_Teruel	638	0-4years	627
	41807_Timaná	639	0-4years	1584
	41872_Villavieja	640	0-4years	504
	41885_Yaguará	641	0-4years	532
	44001_Riohacha	642	0-4years	20456
	44035_Albania	643	0-4years	3155
	44078_Barrancas	644	0-4years	3184
	44090_Dibulla	645	0-4years	4545
	44098_Distracción	646	0-4years	1156
	44110_El Molino	647	0-4years	511
	44279_Fonseca	648	0-4years	4221
	44378_Hatonuevo	649	0-4years	1927
	44420_La Jagua Del Pilar	650	0-4years	274
	44430_Maicao	651	0-4years	19024
	44560_Manaure	652	0-4years	11782
	44650_San Juan Del Cesar	653	0-4years	4093
	44847_Uribia	654	0-4years	20012
	44855_Urumita	655	0-4years	867
	44874_Villanueva	656	0-4years	2234
	47001_Santa Marta	657	0-4years	38276
	47030_Algarrobo	658	0-4years	1521
	47053_Aracataca	659	0-4years	3641
	47058_Ariguaní	660	0-4years	2666
	47161_Cerro De San Antonio	661	0-4years	791
	47170_Chivolo	662	0-4years	1730
	47189_Ciénaga	663	0-4years	10622
	47205_Concordia	664	0-4years	682
	47245_El Banco	665	0-4years	5722
	47258_El Piñón	666	0-4years	1478
	47268_El Retén	667	0-4years	1897
	47288_Fundación	668	0-4years	6155
	47318_Guamal	669	0-4years	2297
	47460_Nueva Granada	670	0-4years	1698
	47541_Pedraza	671	0-4years	667
	47545_Pijiño Del Carmen	672	0-4years	1180
	47551_Pivijay	673	0-4years	2934
	47555_Plato	674	0-4years	5231
	47570_Puebloviejo	675	0-4years	2716
	47605_Remolino	676	0-4years	819
	47660_Sabanas De San Ángel	677	0-4years	1443
	47675_Salamina	678	0-4years	729
	47692_San Sebastián De Buenavista	679	0-4years	1818
	47703_San Zenón	680	0-4years	1180
	47707_Santa Ana	681	0-4years	2173
	47720_Santa Bárbara De Pinto	682	0-4years	799
	47745_Sitionuevo	683	0-4years	2377
	47798_Tenerife	684	0-4years	1079
	47960_Zapayán	685	0-4years	697
	47980_Zona Bananera	686	0-4years	6824
	50001_Villavicencio	687	0-4years	30549
	50006_Acacías	688	0-4years	5645
	50110_Barranca De Upía	689	0-4years	533
	50124_Cabuyaro	690	0-4years	469
	50150_Castilla La Nueva	691	0-4years	1087
	50223_Cubarral	692	0-4years	421
	50226_Cumaral	693	0-4years	1558
	50245_El Calvario	694	0-4years	88
	50251_El Castillo	695	0-4years	548
	50270_El Dorado	696	0-4years	252
	50287_Fuente De Oro	697	0-4years	843
	50313_Granada	698	0-4years	4987
	50318_Guamal	699	0-4years	1018
	50325_Mapiripán	700	0-4years	810
	50330_Mesetas	701	0-4years	767
	50350_La Macarena	702	0-4years	2290
	50370_Uribe	703	0-4years	666
	50400_Lejanías	704	0-4years	795
	50450_Puerto Concordia	705	0-4years	728
	50568_Puerto Gaitán	706	0-4years	4759
	50573_Puerto López	707	0-4years	2268
	50577_Puerto Lleras	708	0-4years	721
	50590_Puerto Rico	709	0-4years	919
	50606_Restrepo	710	0-4years	1225
	50680_San Carlos De Guaroa	711	0-4years	1036
	50683_San Juan De Arama	712	0-4years	539
	50686_San Juanito	713	0-4years	94
	50689_San Martín	714	0-4years	1603
	50711_Vistahermosa	715	0-4years	1199
	52001_Pasto	716	0-4years	19414
	52019_Albán	717	0-4years	442
	52022_Aldana	718	0-4years	411
	52036_Ancuya	719	0-4years	328
	52051_Arboleda	720	0-4years	450
	52079_Barbacoas	721	0-4years	3694
	52083_Belén	722	0-4years	320
	52110_Buesaco	723	0-4years	1127
	52203_Colón	724	0-4years	399
	52207_Consacá	725	0-4years	472
	52210_Contadero	726	0-4years	402
	52215_Córdoba	727	0-4years	1045
	52224_Cuaspud Carlosama	728	0-4years	588
	52227_Cumbal	729	0-4years	2254
	52233_Cumbitara	730	0-4years	300
	52240_Chachagüí	731	0-4years	754
	52250_El Charco	732	0-4years	2311
	52254_El Peñol	733	0-4years	250
	52256_El Rosario	734	0-4years	362
	52258_El Tablón De Gómez	735	0-4years	713
	52260_El Tambo	736	0-4years	661
	52287_Funes	737	0-4years	303
	52317_Guachucal	738	0-4years	1099
	52320_Guaitarilla	739	0-4years	555
	52323_Gualmatán	740	0-4years	302
	52352_Iles	741	0-4years	461
	52354_Imués	742	0-4years	303
	52356_Ipiales	743	0-4years	6828
	52378_La Cruz	744	0-4years	887
	52381_La Florida	745	0-4years	477
	52385_La Llanada	746	0-4years	390
	52390_La Tola	747	0-4years	580
	52399_La Unión	748	0-4years	1668
	52405_Leiva	749	0-4years	529
	52411_Linares	750	0-4years	423
	52418_Los Andes	751	0-4years	558
	52427_Magüí	752	0-4years	2417
	52435_Mallama	753	0-4years	514
	52473_Mosquera	754	0-4years	789
	52480_Nariño	755	0-4years	222
	52490_Olaya Herrera	756	0-4years	2221
	52506_Ospina	757	0-4years	361
	52520_Francisco Pizarro	758	0-4years	670
	52540_Policarpa	759	0-4years	455
	52560_Potosí	760	0-4years	720
	52565_Providencia	761	0-4years	316
	52573_Puerres	762	0-4years	497
	52585_Pupiales	763	0-4years	878
	52612_Ricaurte	764	0-4years	1702
	52621_Roberto Payán	765	0-4years	1102
	52678_Samaniego	766	0-4years	1294
	52683_Sandoná	767	0-4years	956
	52685_San Bernardo	768	0-4years	521
	52687_San Lorenzo	769	0-4years	943
	52693_San Pablo	770	0-4years	683
	52694_San Pedro De Cartago	771	0-4years	399
	52696_Santa Bárbara	772	0-4years	903
	52699_Santacruz	773	0-4years	664
	52720_Sapuyes	774	0-4years	386
	52786_Taminango	775	0-4years	736
	52788_Tangua	776	0-4years	594
	52835_San Andrés De Tumaco	777	0-4years	11839
	52838_Túquerres	778	0-4years	2421
	52885_Yacuanquer	779	0-4years	622
	54001_San José De Cúcuta	780	0-4years	44256
	54003_Ábrego	781	0-4years	2537
	54051_Arboledas	782	0-4years	528
	54099_Bochalema	783	0-4years	435
	54109_Bucarasica	784	0-4years	432
	54125_Cácota	785	0-4years	184
	54128_Cáchira	786	0-4years	620
	54172_Chinácota	787	0-4years	1059
	54174_Chitagá	788	0-4years	774
	54206_Convención	789	0-4years	1615
	54223_Cucutilla	790	0-4years	487
	54239_Durania	791	0-4years	286
	54245_El Carmen	792	0-4years	1082
	54250_El Tarra	793	0-4years	2198
	54261_El Zulia	794	0-4years	2151
	54313_Gramalote	795	0-4years	332
	54344_Hacarí	796	0-4years	1048
	54347_Herrán	797	0-4years	320
	54377_Labateca	798	0-4years	373
	54385_La Esperanza	799	0-4years	1069
	54398_La Playa	800	0-4years	595
	54405_Los Patios	801	0-4years	5516
	54418_Lourdes	802	0-4years	282
	54480_Mutiscua	803	0-4years	277
	54498_Ocaña	804	0-4years	7784
	54518_Pamplona	805	0-4years	2695
	54520_Pamplonita	806	0-4years	326
	54553_Puerto Santander	807	0-4years	784
	54599_Ragonvalia	808	0-4years	366
	54660_Salazar	809	0-4years	591
	54670_San Calixto	810	0-4years	997
	54673_San Cayetano	811	0-4years	533
	54680_Santiago	812	0-4years	206
	54720_Sardinata	813	0-4years	1858
	54743_Silos	814	0-4years	428
	54800_Teorama	815	0-4years	1303
	54810_Tibú	816	0-4years	5436
	54820_Toledo	817	0-4years	1061
	54871_Villa Caro	818	0-4years	381
	54874_Villa Del Rosario	819	0-4years	6834
	63001_Armenia	820	0-4years	14161
	63111_Buenavista	821	0-4years	151
	63130_Calarcá	822	0-4years	3670
	63190_Circasia	823	0-4years	1400
	63212_Córdoba	824	0-4years	347
	63272_Filandia	825	0-4years	505
	63302_Génova	826	0-4years	363
	63401_La Tebaida	827	0-4years	1988
	63470_Montenegro	828	0-4years	2044
	63548_Pijao	829	0-4years	256
	63594_Quimbaya	830	0-4years	1629
	63690_Salento	831	0-4years	342
	66001_Pereira	832	0-4years	21264
	66045_Apía	833	0-4years	589
	66075_Balboa	834	0-4years	262
	66088_Belén De Umbría	835	0-4years	1259
	66170_Dosquebradas	836	0-4years	10338
	66318_Guática	837	0-4years	645
	66383_La Celia	838	0-4years	323
	66400_La Virginia	839	0-4years	1384
	66440_Marsella	840	0-4years	925
	66456_Mistrató	841	0-4years	1969
	66572_Pueblo Rico	842	0-4years	2134
	66594_Quinchía	843	0-4years	1680
	66682_Santa Rosa De Cabal	844	0-4years	3804
	66687_Santuario	845	0-4years	679
	68001_Bucaramanga	846	0-4years	32838
	68013_Aguada	847	0-4years	83
	68020_Albania	848	0-4years	162
	68051_Aratoca	849	0-4years	488
	68077_Barbosa	850	0-4years	2006
	68079_Barichara	851	0-4years	456
	68081_Barrancabermeja	852	0-4years	15602
	68092_Betulia	853	0-4years	387
	68101_Bolívar	854	0-4years	583
	68121_Cabrera	855	0-4years	73
	68132_California	856	0-4years	149
	68147_Capitanejo	857	0-4years	308
	68152_Carcasí	858	0-4years	273
	68160_Cepitá	859	0-4years	107
	68162_Cerrito	860	0-4years	455
	68167_Charalá	861	0-4years	761
	68169_Charta	862	0-4years	178
	68176_Chima	863	0-4years	148
	68179_Chipatá	864	0-4years	207
	68190_Cimitarra	865	0-4years	1866
	68207_Concepción	866	0-4years	356
	68209_Confines	867	0-4years	243
	68211_Contratación	868	0-4years	183
	68217_Coromoro	869	0-4years	345
	68229_Curití	870	0-4years	792
	68235_El Carmen De Chucuri	871	0-4years	1268
	68245_El Guacamayo	872	0-4years	81
	68250_El Peñón	873	0-4years	292
	68255_El Playón	874	0-4years	1007
	68264_Encino	875	0-4years	180
	68266_Enciso	876	0-4years	207
	68271_Florián	877	0-4years	285
	68276_Floridablanca	878	0-4years	17249
	68296_Galán	879	0-4years	178
	68298_Gámbita	880	0-4years	266
	68307_Girón	881	0-4years	11013
	68318_Guaca	882	0-4years	393
	68320_Guadalupe	883	0-4years	194
	68322_Guapotá	884	0-4years	126
	68324_Guavatá	885	0-4years	155
	68327_Güepsa	886	0-4years	275
	68344_Hato	887	0-4years	140
	68368_Jesús María	888	0-4years	131
	68370_Jordán	889	0-4years	80
	68377_La Belleza	890	0-4years	306
	68385_Landázuri	891	0-4years	609
	68397_La Paz	892	0-4years	196
	68406_Lebrija	893	0-4years	2724
	68418_Los Santos	894	0-4years	869
	68425_Macaravita	895	0-4years	132
	68432_Málaga	896	0-4years	1340
	68444_Matanza	897	0-4years	262
	68464_Mogotes	898	0-4years	765
	68468_Molagavita	899	0-4years	204
	68498_Ocamonte	900	0-4years	287
	68500_Oiba	901	0-4years	647
	68502_Onzaga	902	0-4years	217
	68522_Palmar	903	0-4years	77
	68524_Palmas Del Socorro	904	0-4years	159
	68533_Páramo	905	0-4years	303
	68547_Piedecuesta	906	0-4years	10950
	68549_Pinchote	907	0-4years	259
	68572_Puente Nacional	908	0-4years	674
	68573_Puerto Parra	909	0-4years	653
	68575_Puerto Wilches	910	0-4years	2673
	68615_Rionegro	911	0-4years	1815
	68655_Sabana De Torres	912	0-4years	2533
	68669_San Andrés	913	0-4years	456
	68673_San Benito	914	0-4years	129
	68679_San Gil	915	0-4years	3628
	68682_San Joaquín	916	0-4years	116
	68684_San José De Miranda	917	0-4years	232
	68686_San Miguel	918	0-4years	159
	68689_San Vicente De Chucurí	919	0-4years	2064
	68705_Santa Bárbara	920	0-4years	149
	68720_Santa Helena Del Opón	921	0-4years	234
	68745_Simacota	922	0-4years	506
	68755_Socorro	923	0-4years	1883
	68770_Suaita	924	0-4years	502
	68773_Sucre	925	0-4years	348
	68780_Suratá	926	0-4years	221
	68820_Tona	927	0-4years	457
	68855_Valle De San José	928	0-4years	390
	68861_Vélez	929	0-4years	1013
	68867_Vetas	930	0-4years	103
	68872_Villanueva	931	0-4years	414
	68895_Zapatoca	932	0-4years	574
	70001_Sincelejo	933	0-4years	21511
	70110_Buenavista	934	0-4years	815
	70124_Caimito	935	0-4years	1091
	70204_Colosó	936	0-4years	637
	70215_Corozal	937	0-4years	4919
	70221_Coveñas	938	0-4years	1341
	70230_Chalán	939	0-4years	321
	70233_El Roble	940	0-4years	793
	70235_Galeras	941	0-4years	1810
	70265_Guaranda	942	0-4years	1496
	70400_La Unión	943	0-4years	839
	70418_Los Palmitos	944	0-4years	1753
	70429_Majagual	945	0-4years	2933
	70473_Morroa	946	0-4years	1231
	70508_Ovejas	947	0-4years	1622
	70523_Palmito	948	0-4years	1119
	70670_Sampués	949	0-4years	3886
	70678_San Benito Abad	950	0-4years	2097
	70702_San Juan De Betulia	951	0-4years	928
	70708_San Marcos	952	0-4years	4569
	70713_San Onofre	953	0-4years	4348
	70717_San Pedro	954	0-4years	1369
	70742_San Luis De Sincé	955	0-4years	2357
	70771_Sucre	956	0-4years	1964
	70820_Santiago De Tolú	957	0-4years	2975
	70823_San José De Toluviejo	958	0-4years	1585
	73001_Ibagué	959	0-4years	29489
	73024_Alpujarra	960	0-4years	223
	73026_Alvarado	961	0-4years	433
	73030_Ambalema	962	0-4years	421
	73043_Anzoátegui	963	0-4years	557
	73055_Armero	964	0-4years	670
	73067_Ataco	965	0-4years	1625
	73124_Cajamarca	966	0-4years	1272
	73148_Carmen De Apicalá	967	0-4years	613
	73152_Casabianca	968	0-4years	375
	73168_Chaparral	969	0-4years	3411
	73200_Coello	970	0-4years	475
	73217_Coyaima	971	0-4years	1381
	73226_Cunday	972	0-4years	481
	73236_Dolores	973	0-4years	438
	73268_Espinal	974	0-4years	4153
	73270_Falan	975	0-4years	397
	73275_Flandes	976	0-4years	1796
	73283_Fresno	977	0-4years	1847
	73319_Guamo	978	0-4years	1894
	73347_Herveo	979	0-4years	362
	73349_Honda	980	0-4years	1347
	73352_Icononzo	981	0-4years	654
	73408_Lérida	982	0-4years	1056
	73411_Líbano	983	0-4years	1925
	73443_San Sebastián De Mariquita	984	0-4years	2171
	73449_Melgar	985	0-4years	2285
	73461_Murillo	986	0-4years	222
	73483_Natagaima	987	0-4years	814
	73504_Ortega	988	0-4years	2153
	73520_Palocabildo	989	0-4years	679
	73547_Piedras	990	0-4years	334
	73555_Planadas	991	0-4years	2076
	73563_Prado	992	0-4years	513
	73585_Purificación	993	0-4years	1455
	73616_Rioblanco	994	0-4years	1887
	73622_Roncesvalles	995	0-4years	386
	73624_Rovira	996	0-4years	1470
	73671_Saldaña	997	0-4years	860
	73675_San Antonio	998	0-4years	900
	73678_San Luis	999	0-4years	693
	73686_Santa Isabel	1000	0-4years	353
	73770_Suárez	1001	0-4years	185
	73854_Valle De San Juan	1002	0-4years	275
	73861_Venadillo	1003	0-4years	766
	73870_Villahermosa	1004	0-4years	610
	73873_Villarrica	1005	0-4years	331
	76001_Cali	1006	0-4years	97711
	76020_Alcalá	1007	0-4years	744
	76036_Andalucía	1008	0-4years	1041
	76041_Ansermanuevo	1009	0-4years	995
	76054_Argelia	1010	0-4years	282
	76100_Bolívar	1011	0-4years	937
	76109_Buenaventura	1012	0-4years	22140
	76111_Guadalajara De Buga	1013	0-4years	6299
	76113_Bugalagrande	1014	0-4years	1172
	76122_Caicedonia	1015	0-4years	1390
	76126_Calima	1016	0-4years	905
	76130_Candelaria	1017	0-4years	5425
	76147_Cartago	1018	0-4years	5866
	76233_Dagua	1019	0-4years	2411
	76243_El Águila	1020	0-4years	442
	76246_El Cairo	1021	0-4years	377
	76248_El Cerrito	1022	0-4years	3118
	76250_El Dovio	1023	0-4years	612
	76275_Florida	1024	0-4years	3342
	76306_Ginebra	1025	0-4years	1004
	76318_Guacarí	1026	0-4years	1865
	76364_Jamundí	1027	0-4years	7759
	76377_La Cumbre	1028	0-4years	619
	76400_La Unión	1029	0-4years	1672
	76403_La Victoria	1030	0-4years	552
	76497_Obando	1031	0-4years	658
	76520_Palmira	1032	0-4years	16520
	76563_Pradera	1033	0-4years	2651
	76606_Restrepo	1034	0-4years	775
	76616_Riofrío	1035	0-4years	904
	76622_Roldanillo	1036	0-4years	1705
	76670_San Pedro	1037	0-4years	920
	76736_Sevilla	1038	0-4years	1860
	76823_Toro	1039	0-4years	685
	76828_Trujillo	1040	0-4years	1042
	76834_Tuluá	1041	0-4years	10328
	76845_Ulloa	1042	0-4years	273
	76863_Versalles	1043	0-4years	346
	76869_Vijes	1044	0-4years	582
	76890_Yotoco	1045	0-4years	859
	76892_Yumbo	1046	0-4years	5674
	76895_Zarzal	1047	0-4years	2343
	81001_Arauca	1048	0-4years	6123
	81065_Arauquita	1049	0-4years	4096
	81220_Cravo Norte	1050	0-4years	313
	81300_Fortul	1051	0-4years	1642
	81591_Puerto Rondón	1052	0-4years	312
	81736_Saravena	1053	0-4years	4710
	81794_Tame	1054	0-4years	3692
	85001_Yopal	1055	0-4years	12298
	85010_Aguazul	1056	0-4years	2603
	85015_Chámeza	1057	0-4years	152
	85125_Hato Corozal	1058	0-4years	1091
	85136_La Salina	1059	0-4years	112
	85139_Maní	1060	0-4years	1167
	85162_Monterrey	1061	0-4years	1147
	85225_Nunchía	1062	0-4years	707
	85230_Orocué	1063	0-4years	711
	85250_Paz De Ariporo	1064	0-4years	3180
	85263_Pore	1065	0-4years	973
	85279_Recetor	1066	0-4years	87
	85300_Sabanalarga	1067	0-4years	186
	85315_Sácama	1068	0-4years	150
	85325_San Luis De Palenque	1069	0-4years	638
	85400_Támara	1070	0-4years	524
	85410_Tauramena	1071	0-4years	1786
	85430_Trinidad	1072	0-4years	1049
	85440_Villanueva	1073	0-4years	2520
	86001_Mocoa	1074	0-4years	3503
	86219_Colón	1075	0-4years	404
	86320_Orito	1076	0-4years	2694
	86568_Puerto Asís	1077	0-4years	4236
	86569_Puerto Caicedo	1078	0-4years	902
	86571_Puerto Guzmán	1079	0-4years	1597
	86573_Puerto Leguízamo	1080	0-4years	1829
	86749_Sibundoy	1081	0-4years	938
	86755_San Francisco	1082	0-4years	357
	86757_San Miguel	1083	0-4years	1194
	86760_Santiago	1084	0-4years	569
	86865_Valle Del Guamuez	1085	0-4years	2000
	86885_Villagarzón	1086	0-4years	1904
	88001_San Andrés	1087	0-4years	3056
	88564_Providencia	1088	0-4years	294
	91001_Leticia	1089	0-4years	4393
	91263_El Encanto	1090	0-4years	198
	91405_La Chorrera	1091	0-4years	252
	91407_La Pedrera	1092	0-4years	438
	91430_La Victoria	1093	0-4years	18
	91460_Mirití - Paraná	1094	0-4years	119
	91530_Puerto Alegría	1095	0-4years	97
	91536_Puerto Arica	1096	0-4years	97
	91540_Puerto Nariño	1097	0-4years	912
	91669_Puerto Santander	1098	0-4years	164
	91798_Tarapacá	1099	0-4years	383
	94001_Inírida	1100	0-4years	2797
	05148_El Carmen De Viboral	33	10-14years	4226
	05150_Carolina	34	10-14years	231
	05154_Caucasia	35	10-14years	8963
	05172_Chigorodó	36	10-14years	6180
	05190_Cisneros	37	10-14years	719
	05197_Cocorná	38	10-14years	1230
	05206_Concepción	39	10-14years	291
	05209_Concordia	40	10-14years	1397
	05212_Copacabana	41	10-14years	4788
	05234_Dabeiba	42	10-14years	2665
	05237_Donmatías	43	10-14years	1208
	05240_Ebéjico	44	10-14years	787
	05250_El Bagre	45	10-14years	5932
	05264_Entrerríos	46	10-14years	783
	05266_Envigado	47	10-14years	10528
	05282_Fredonia	48	10-14years	1412
	05284_Frontino	49	10-14years	2026
	05306_Giraldo	50	10-14years	479
	05308_Girardota	51	10-14years	3281
	05310_Gómez Plata	52	10-14years	672
	05313_Granada	53	10-14years	856
	05315_Guadalupe	54	10-14years	492
	05318_Guarne	55	10-14years	2589
	05321_Guatapé	56	10-14years	520
	05347_Heliconia	57	10-14years	393
	05353_Hispania	58	10-14years	417
	05360_Itagüí	59	10-14years	15795
	05361_Ituango	60	10-14years	2015
	05364_Jardín	61	10-14years	1086
	05368_Jericó	62	10-14years	785
	05376_La Ceja	63	10-14years	4163
	05380_La Estrella	64	10-14years	4233
	05390_La Pintada	65	10-14years	659
	05400_La Unión	66	10-14years	1717
	05411_Liborina	67	10-14years	742
	05425_Maceo	68	10-14years	691
	05440_Marinilla	69	10-14years	4239
	05467_Montebello	70	10-14years	470
	05475_Murindó	71	10-14years	644
	05480_Mutatá	72	10-14years	1504
	05483_Nariño	73	10-14years	835
	05490_Necoclí	74	10-14years	5026
	05495_Nechí	75	10-14years	3054
	05501_Olaya	76	10-14years	238
	05541_Peñol	77	10-14years	1309
	05543_Peque	78	10-14years	735
	05576_Pueblorrico	79	10-14years	626
	05579_Puerto Berrío	80	10-14years	3259
	05585_Puerto Nare	81	10-14years	1149
	05591_Puerto Triunfo	82	10-14years	1478
	05604_Remedios	83	10-14years	2423
	05607_Retiro	84	10-14years	1296
	05615_Rionegro	85	10-14years	7441
	05628_Sabanalarga	86	10-14years	722
	05631_Sabaneta	87	10-14years	3905
	05642_Salgar	88	10-14years	1457
	05647_San Andrés De Cuerquía	89	10-14years	619
	05649_San Carlos	90	10-14years	1318
	05652_San Francisco	91	10-14years	545
	05656_San Jerónimo	92	10-14years	1036
	05658_San José De La Montaña	93	10-14years	338
	05659_San Juan De Urabá	94	10-14years	2538
	08001_Barranquilla	126	10-14years	84618
	08078_Baranoa	127	10-14years	5285
	08137_Campo De La Cruz	128	10-14years	2219
	08141_Candelaria	129	10-14years	1475
	08296_Galapa	130	10-14years	4945
	08372_Juan De Acosta	131	10-14years	1558
	08421_Luruaco	132	10-14years	2778
	08433_Malambo	133	10-14years	11087
	08436_Manatí	134	10-14years	1881
	08520_Palmar De Varela	135	10-14years	2210
	08549_Piojó	136	10-14years	530
	08558_Polonuevo	137	10-14years	1539
	08560_Ponedera	138	10-14years	2230
	08573_Puerto Colombia	139	10-14years	3609
	08606_Repelón	140	10-14years	2392
	08634_Sabanagrande	141	10-14years	2778
	08638_Sabanalarga	142	10-14years	8188
	08675_Santa Lucía	143	10-14years	1309
	08685_Santo Tomás	144	10-14years	2232
	08758_Soledad	145	10-14years	44169
	08770_Suan	146	10-14years	1065
	08832_Tubará	147	10-14years	1045
	08849_Usiacurí	148	10-14years	736
	11001_Bogotá, D.C.	149	10-14years	472531
	13001_Cartagena De Indias	150	10-14years	72324
	13006_Achí	151	10-14years	2055
	13030_Altos Del Rosario	152	10-14years	1126
	13042_Arenal	153	10-14years	824
	13052_Arjona	154	10-14years	6343
	13062_Arroyohondo	155	10-14years	754
	13074_Barranco De Loba	156	10-14years	1689
	13140_Calamar	157	10-14years	2290
	13160_Cantagallo	158	10-14years	790
	13188_Cicuco	159	10-14years	1553
	13212_Córdoba	160	10-14years	1504
	13222_Clemencia	161	10-14years	1329
	13244_El Carmen De Bolívar	162	10-14years	6602
	13248_El Guamo	163	10-14years	702
	13268_El Peñón	164	10-14years	899
	13300_Hatillo De Loba	165	10-14years	1460
	13430_Magangué	166	10-14years	13192
	13433_Mahates	167	10-14years	2570
	13440_Margarita	168	10-14years	1070
	13442_María La Baja	169	10-14years	4933
	13458_Montecristo	170	10-14years	1473
	13468_Mompós	171	10-14years	4617
	13473_Morales	172	10-14years	2028
	13490_Norosí	173	10-14years	852
	13549_Pinillos	174	10-14years	2829
	13580_Regidor	175	10-14years	573
	13600_Río Viejo	176	10-14years	844
	13620_San Cristóbal	177	10-14years	673
	13647_San Estanislao	178	10-14years	1600
	13650_San Fernando	179	10-14years	1162
	13654_San Jacinto	180	10-14years	2227
	13655_San Jacinto Del Cauca	181	10-14years	967
	13657_San Juan Nepomuceno	182	10-14years	3226
	13667_San Martín De Loba	183	10-14years	1751
	13670_San Pablo	184	10-14years	2811
	13673_Santa Catalina	185	10-14years	1469
	13683_Santa Rosa	186	10-14years	1718
	13688_Santa Rosa Del Sur	187	10-14years	2968
	13744_Simití	188	10-14years	1692
	13760_Soplaviento	189	10-14years	734
	13780_Talaigua Nuevo	190	10-14years	1383
	13810_Tiquisio	191	10-14years	2368
	13836_Turbaco	192	10-14years	8571
	13838_Turbaná	193	10-14years	1445
	13873_Villanueva	194	10-14years	2115
	13894_Zambrano	195	10-14years	1103
	15001_Tunja	196	10-14years	13294
	15022_Almeida	197	10-14years	104
	15047_Aquitania	198	10-14years	1312
	15051_Arcabuco	199	10-14years	495
	15087_Belén	200	10-14years	620
	15090_Berbeo	201	10-14years	123
	15092_Betéitiva	202	10-14years	115
	15097_Boavita	203	10-14years	373
	15104_Boyacá	204	10-14years	418
	15106_Briceño	205	10-14years	163
	15109_Buenavista	206	10-14years	404
	15114_Busbanzá	207	10-14years	76
	15131_Caldas	208	10-14years	273
	15135_Campohermoso	209	10-14years	219
	15162_Cerinza	210	10-14years	269
	15172_Chinavita	211	10-14years	217
	15176_Chiquinquirá	212	10-14years	4747
	15180_Chiscas	213	10-14years	315
	15183_Chita	214	10-14years	924
	15185_Chitaraque	215	10-14years	474
	15187_Chivatá	216	10-14years	259
	15189_Ciénega	217	10-14years	378
	15204_Cómbita	218	10-14years	789
	15212_Coper	219	10-14years	249
	15215_Corrales	220	10-14years	188
	15218_Covarachía	221	10-14years	244
	15223_Cubará	222	10-14years	1096
	15224_Cucaita	223	10-14years	327
	15226_Cuítiva	224	10-14years	155
	15232_Chíquiza	225	10-14years	413
	15236_Chivor	226	10-14years	130
	15238_Duitama	227	10-14years	9400
	15244_El Cocuy	228	10-14years	419
	15248_El Espino	229	10-14years	214
	15272_Firavitoba	230	10-14years	534
	15276_Floresta	231	10-14years	241
	15293_Gachantivá	232	10-14years	253
	15296_Gámeza	233	10-14years	415
	15299_Garagoa	234	10-14years	1046
	15317_Guacamayas	235	10-14years	136
	15322_Guateque	236	10-14years	649
	15325_Guayatá	237	10-14years	228
	15332_Güicán De La Sierra	238	10-14years	404
	15362_Iza	239	10-14years	157
	15367_Jenesano	240	10-14years	558
	15368_Jericó	241	10-14years	320
	15377_Labranzagrande	242	10-14years	192
	15380_La Capilla	243	10-14years	162
	15401_La Victoria	244	10-14years	69
	15403_La Uvita	245	10-14years	198
	15407_Villa De Leyva	246	10-14years	1137
	15425_Macanal	247	10-14years	288
	15442_Maripí	248	10-14years	497
	15455_Miraflores	249	10-14years	615
	15464_Mongua	250	10-14years	407
	15466_Monguí	251	10-14years	324
	15469_Moniquirá	252	10-14years	1769
	15476_Motavita	253	10-14years	488
	15480_Muzo	254	10-14years	712
	15491_Nobsa	255	10-14years	1175
	15494_Nuevo Colón	256	10-14years	479
	15500_Oicatá	257	10-14years	239
	15507_Otanche	258	10-14years	709
	15511_Pachavita	259	10-14years	174
	15514_Páez	260	10-14years	246
	15516_Paipa	261	10-14years	2693
	15518_Pajarito	262	10-14years	159
	15522_Panqueba	263	10-14years	145
	15531_Pauna	264	10-14years	601
	15533_Paya	265	10-14years	208
	15537_Paz De Río	266	10-14years	306
	15542_Pesca	267	10-14years	630
	15550_Pisba	268	10-14years	164
	15572_Puerto Boyacá	269	10-14years	4256
	15580_Quípama	270	10-14years	384
	15599_Ramiriquí	271	10-14years	861
	15600_Ráquira	272	10-14years	630
	15621_Rondón	273	10-14years	203
	15632_Saboyá	274	10-14years	1069
	15638_Sáchica	275	10-14years	449
	15646_Samacá	276	10-14years	1695
	15660_San Eduardo	277	10-14years	126
	15664_San José De Pare	278	10-14years	350
	15667_San Luis De Gaceno	279	10-14years	434
	15673_San Mateo	280	10-14years	236
	15676_San Miguel De Sema	281	10-14years	296
	15681_San Pablo De Borbur	282	10-14years	591
	15686_Santana	283	10-14years	648
	15690_Santa María	284	10-14years	222
	15693_Santa Rosa De Viterbo	285	10-14years	831
	15696_Santa Sofía	286	10-14years	224
	15720_Sativanorte	287	10-14years	152
	15723_Sativasur	288	10-14years	87
	15740_Siachoque	289	10-14years	682
	15753_Soatá	290	10-14years	635
	15755_Socotá	291	10-14years	639
	15757_Socha	292	10-14years	691
	15759_Sogamoso	293	10-14years	9326
	15761_Somondoco	294	10-14years	140
	15762_Sora	295	10-14years	219
	15763_Sotaquirá	296	10-14years	761
	15764_Soracá	297	10-14years	616
	15774_Susacón	298	10-14years	175
	15776_Sutamarchán	299	10-14years	508
	15778_Sutatenza	300	10-14years	259
	15790_Tasco	301	10-14years	477
	15798_Tenza	302	10-14years	257
	15804_Tibaná	303	10-14years	673
	15806_Tibasosa	304	10-14years	888
	15808_Tinjacá	305	10-14years	247
	15810_Tipacoque	306	10-14years	272
	15814_Toca	307	10-14years	773
	15816_Togüí	308	10-14years	414
	15820_Tópaga	309	10-14years	311
	15822_Tota	310	10-14years	479
	15832_Tununguá	311	10-14years	137
	15835_Turmequé	312	10-14years	526
	15837_Tuta	313	10-14years	725
	15839_Tutazá	314	10-14years	134
	15842_Úmbita	315	10-14years	577
	15861_Ventaquemada	316	10-14years	1320
	15879_Viracachá	317	10-14years	215
	15897_Zetaquira	318	10-14years	413
	17001_Manizales	319	10-14years	24226
	17013_Aguadas	320	10-14years	1619
	17042_Anserma	321	10-14years	2483
	17050_Aranzazu	322	10-14years	815
	17088_Belalcázar	323	10-14years	828
	17174_Chinchiná	324	10-14years	3582
	17272_Filadelfia	325	10-14years	737
	17380_La Dorada	326	10-14years	5943
	17388_La Merced	327	10-14years	403
	17433_Manzanares	328	10-14years	1324
	17442_Marmato	329	10-14years	697
	17444_Marquetalia	330	10-14years	1048
	17446_Marulanda	331	10-14years	166
	17486_Neira	332	10-14years	1674
	17495_Norcasia	333	10-14years	572
	17513_Pácora	334	10-14years	918
	17524_Palestina	335	10-14years	1102
	17541_Pensilvania	336	10-14years	1481
	17614_Riosucio	337	10-14years	3663
	17616_Risaralda	338	10-14years	822
	17653_Salamina	339	10-14years	1219
	17662_Samaná	340	10-14years	1549
	17665_San José	341	10-14years	336
	17777_Supía	342	10-14years	2059
	17867_Victoria	343	10-14years	738
	17873_Villamaría	344	10-14years	4433
	17877_Viterbo	345	10-14years	941
	18001_Florencia	346	10-14years	14161
	18029_Albania	347	10-14years	420
	18094_Belén De Los Andaquíes	348	10-14years	1006
	18150_Cartagena Del Chairá	349	10-14years	3489
	18205_Curillo	350	10-14years	843
	18247_El Doncello	351	10-14years	1868
	18256_El Paujíl	352	10-14years	1437
	18410_La Montañita	353	10-14years	1345
	18460_Milán	354	10-14years	828
	18479_Morelia	355	10-14years	350
	18592_Puerto Rico	356	10-14years	2714
	18610_San José Del Fragua	357	10-14years	1250
	18753_San Vicente Del Caguán	358	10-14years	4724
	18756_Solano	359	10-14years	1202
	18785_Solita	360	10-14years	614
	18860_Valparaíso	361	10-14years	629
	19001_Popayán	362	10-14years	18975
	19022_Almaguer	363	10-14years	1421
	19050_Argelia	364	10-14years	1869
	19075_Balboa	365	10-14years	1796
	19100_Bolívar	366	10-14years	2846
	19110_Buenos Aires	367	10-14years	2426
	19130_Cajibío	368	10-14years	3038
	19137_Caldono	369	10-14years	3639
	19142_Caloto	370	10-14years	2300
	19212_Corinto	371	10-14years	1945
	19256_El Tambo	372	10-14years	3368
	19290_Florencia	373	10-14years	442
	19300_Guachené	374	10-14years	1636
	19318_Guapi	375	10-14years	3100
	19355_Inzá	376	10-14years	2728
	19364_Jambaló	377	10-14years	1733
	19392_La Sierra	378	10-14years	789
	19397_La Vega	379	10-14years	1495
	19418_López De Micay	380	10-14years	1908
	19450_Mercaderes	381	10-14years	1306
	19455_Miranda	382	10-14years	2458
	19473_Morales	383	10-14years	2773
	19513_Padilla	384	10-14years	760
	19517_Páez	385	10-14years	4132
	19532_Patía	386	10-14years	2694
	19533_Piamonte	387	10-14years	850
	19548_Piendamó - Tunía	388	10-14years	2860
	19573_Puerto Tejada	389	10-14years	3447
	19585_Puracé	390	10-14years	1283
	19622_Rosas	391	10-14years	687
	19693_San Sebastián	392	10-14years	766
	19698_Santander De Quilichao	393	10-14years	7898
	19701_Santa Rosa	394	10-14years	479
	19743_Silvia	395	10-14years	3039
	19760_Sotará - Paispamba	396	10-14years	915
	19780_Suárez	397	10-14years	1909
	19785_Sucre	398	10-14years	572
	19807_Timbío	399	10-14years	2484
	19809_Timbiquí	400	10-14years	2800
	19821_Toribío	401	10-14years	3118
	19824_Totoró	402	10-14years	2139
	19845_Villa Rica	403	10-14years	1501
	20001_Valledupar	404	10-14years	42896
	20011_Aguachica	405	10-14years	8994
	20013_Agustín Codazzi	406	10-14years	6085
	20032_Astrea	407	10-14years	2108
	20045_Becerril	408	10-14years	2301
	20060_Bosconia	409	10-14years	4218
	20175_Chimichagua	410	10-14years	3682
	20178_Chiriguaná	411	10-14years	2955
	20228_Curumaní	412	10-14years	3919
	20238_El Copey	413	10-14years	3148
	20250_El Paso	414	10-14years	4115
	20295_Gamarra	415	10-14years	1157
	20310_González	416	10-14years	414
	20383_La Gloria	417	10-14years	1550
	20400_La Jagua De Ibirico	418	10-14years	4076
	20443_Manaure Balcón Del Cesar	419	10-14years	950
	20517_Pailitas	420	10-14years	1853
	20550_Pelaya	421	10-14years	2123
	20570_Pueblo Bello	422	10-14years	2878
	20614_Río De Oro	423	10-14years	1280
	20621_La Paz	424	10-14years	2776
	20710_San Alberto	425	10-14years	2193
	20750_San Diego	426	10-14years	1854
	20770_San Martín	427	10-14years	2159
	20787_Tamalameque	428	10-14years	1728
	23001_Montería	429	10-14years	38443
	23068_Ayapel	430	10-14years	4552
	23079_Buenavista	431	10-14years	2106
	23090_Canalete	432	10-14years	1752
	23162_Cereté	433	10-14years	8468
	23168_Chimá	434	10-14years	1262
	23182_Chinú	435	10-14years	3761
	23189_Ciénaga De Oro	436	10-14years	5462
	23300_Cotorra	437	10-14years	1382
	23350_La Apartada	438	10-14years	1440
	23417_Lorica	439	10-14years	9084
	23419_Los Córdobas	440	10-14years	1896
	23464_Momil	441	10-14years	1543
	23466_Montelíbano	442	10-14years	7998
	23500_Moñitos	443	10-14years	2927
	23555_Planeta Rica	444	10-14years	6211
	23570_Pueblo Nuevo	445	10-14years	2926
	23574_Puerto Escondido	446	10-14years	2379
	23580_Puerto Libertador	447	10-14years	4427
	23586_Purísima De La Concepción	448	10-14years	1446
	23660_Sahagún	449	10-14years	8767
	23670_San Andrés De Sotavento	450	10-14years	4578
	23672_San Antero	451	10-14years	2890
	23675_San Bernardo Del Viento	452	10-14years	3220
	23678_San Carlos	453	10-14years	2450
	23682_San José De Uré	454	10-14years	1440
	23686_San Pelayo	455	10-14years	3686
	23807_Tierralta	456	10-14years	10582
	23815_Tuchín	457	10-14years	4628
	23855_Valencia	458	10-14years	3649
	25001_Agua De Dios	459	10-14years	691
	25019_Albán	460	10-14years	464
	25035_Anapoima	461	10-14years	918
	25040_Anolaima	462	10-14years	944
	25053_Arbeláez	463	10-14years	799
	25086_Beltrán	464	10-14years	130
	25095_Bituima	465	10-14years	151
	25099_Bojacá	466	10-14years	859
	25120_Cabrera	467	10-14years	416
	25123_Cachipay	468	10-14years	746
	25126_Cajicá	469	10-14years	6180
	25148_Caparrapí	470	10-14years	875
	25151_Cáqueza	471	10-14years	1268
	25154_Carmen De Carupa	472	10-14years	692
	25168_Chaguaní	473	10-14years	223
	25175_Chía	474	10-14years	9605
	25178_Chipaque	475	10-14years	690
	25181_Choachí	476	10-14years	892
	25183_Chocontá	477	10-14years	1908
	25200_Cogua	478	10-14years	1720
	25214_Cota	479	10-14years	2587
	25224_Cucunubá	480	10-14years	683
	25245_El Colegio	481	10-14years	1755
	25258_El Peñón	482	10-14years	278
	25260_El Rosal	483	10-14years	1853
	25269_Facatativá	484	10-14years	10961
	25279_Fómeque	485	10-14years	890
	25281_Fosca	486	10-14years	531
	25286_Funza	487	10-14years	7179
	25288_Fúquene	488	10-14years	405
	25290_Fusagasugá	489	10-14years	9623
	25293_Gachalá	490	10-14years	332
	25295_Gachancipá	491	10-14years	1389
	25297_Gachetá	492	10-14years	598
	25299_Gama	493	10-14years	247
	25307_Girardot	494	10-14years	6386
	25312_Granada	495	10-14years	655
	25317_Guachetá	496	10-14years	1206
	25320_Guaduas	497	10-14years	1870
	25322_Guasca	498	10-14years	1206
	25324_Guataquí	499	10-14years	162
	25326_Guatavita	500	10-14years	504
	25328_Guayabal De Síquima	501	10-14years	274
	25335_Guayabetal	502	10-14years	487
	25339_Gutiérrez	503	10-14years	270
	25368_Jerusalén	504	10-14years	161
	25372_Junín	505	10-14years	402
	25377_La Calera	506	10-14years	2099
	25386_La Mesa	507	10-14years	2112
	25394_La Palma	508	10-14years	551
	25398_La Peña	509	10-14years	407
	25402_La Vega	510	10-14years	983
	25407_Lenguazaque	511	10-14years	885
	25426_Machetá	512	10-14years	475
	25430_Madrid	513	10-14years	8628
	25436_Manta	514	10-14years	199
	25438_Medina	515	10-14years	758
	25473_Mosquera	516	10-14years	10533
	25483_Nariño	517	10-14years	164
	25486_Nemocón	518	10-14years	1050
	25488_Nilo	519	10-14years	558
	25489_Nimaima	520	10-14years	205
	25491_Nocaima	521	10-14years	337
	25506_Venecia	522	10-14years	372
	25513_Pacho	523	10-14years	1931
	25518_Paime	524	10-14years	348
	25524_Pandi	525	10-14years	389
	25530_Paratebueno	526	10-14years	830
	25535_Pasca	527	10-14years	730
	25572_Puerto Salgar	528	10-14years	1251
	25580_Pulí	529	10-14years	200
	25592_Quebradanegra	530	10-14years	336
	25594_Quetame	531	10-14years	408
	25596_Quipile	532	10-14years	483
	25599_Apulo	533	10-14years	558
	25612_Ricaurte	534	10-14years	831
	25645_San Antonio Del Tequendama	535	10-14years	751
	25649_San Bernardo	536	10-14years	640
	25653_San Cayetano	537	10-14years	378
	25658_San Francisco	538	10-14years	699
	25662_San Juan De Rioseco	539	10-14years	615
	25718_Sasaima	540	10-14years	761
	25736_Sesquilé	541	10-14years	956
	25740_Sibaté	542	10-14years	2625
	25743_Silvania	543	10-14years	1652
	25745_Simijaca	544	10-14years	1167
	25754_Soacha	545	10-14years	53922
	25758_Sopó	546	10-14years	2027
	25769_Subachoque	547	10-14years	1183
	25772_Suesca	548	10-14years	1296
	25777_Supatá	549	10-14years	399
	25779_Susa	550	10-14years	552
	25781_Sutatausa	551	10-14years	523
	25785_Tabio	552	10-14years	1589
	25793_Tausa	553	10-14years	604
	25797_Tena	554	10-14years	630
	25799_Tenjo	555	10-14years	1615
	25805_Tibacuy	556	10-14years	316
	25807_Tibirita	557	10-14years	200
	25815_Tocaima	558	10-14years	1005
	25817_Tocancipá	559	10-14years	3375
	25823_Topaipí	560	10-14years	269
	25839_Ubalá	561	10-14years	657
	25841_Ubaque	562	10-14years	532
	25843_Villa De San Diego De Ubaté	563	10-14years	3602
	25845_Une	564	10-14years	547
	25851_Útica	565	10-14years	270
	25862_Vergara	566	10-14years	460
	25867_Vianí	567	10-14years	276
	25871_Villagómez	568	10-14years	148
	25873_Villapinzón	569	10-14years	1555
	25875_Villeta	570	10-14years	2000
	25878_Viotá	571	10-14years	1078
	25885_Yacopí	572	10-14years	931
	25898_Zipacón	573	10-14years	344
	25899_Zipaquirá	574	10-14years	9806
	27001_Quibdó	575	10-14years	11699
	27006_Acandí	576	10-14years	1423
	27025_Alto Baudó	577	10-14years	3133
	27050_Atrato	578	10-14years	563
	27073_Bagadó	579	10-14years	1237
	27075_Bahía Solano	580	10-14years	997
	27077_Bajo Baudó	581	10-14years	2581
	27099_Bojayá	582	10-14years	1644
	27135_El Cantón Del San Pablo	583	10-14years	680
	27150_Carmen Del Darién	584	10-14years	1748
	27160_Cértegui	585	10-14years	495
	27205_Condoto	586	10-14years	1427
	27245_El Carmen De Atrato	587	10-14years	774
	27250_El Litoral Del San Juan	588	10-14years	1509
	27361_Istmina	589	10-14years	3270
	27372_Juradó	590	10-14years	569
	27413_Lloró	591	10-14years	839
	27425_Medio Atrato	592	10-14years	1303
	27430_Medio Baudó	593	10-14years	1770
	27450_Medio San Juan	594	10-14years	1041
	27491_Nóvita	595	10-14years	901
	27495_Nuquí	596	10-14years	456
	27580_Río Iró	597	10-14years	612
	27600_Río Quito	598	10-14years	916
	27615_Riosucio	599	10-14years	5474
	27660_San José Del Palmar	600	10-14years	572
	27745_Sipí	601	10-14years	377
	27787_Tadó	602	10-14years	1901
	27800_Unguía	603	10-14years	1573
	27810_Unión Panamericana	604	10-14years	704
	41001_Neiva	605	10-14years	23616
	41006_Acevedo	606	10-14years	2915
	41013_Agrado	607	10-14years	830
	41016_Aipe	608	10-14years	1283
	41020_Algeciras	609	10-14years	2116
	41026_Altamira	610	10-14years	327
	41078_Baraya	611	10-14years	605
	41132_Campoalegre	612	10-14years	2662
	41206_Colombia	613	10-14years	597
	41244_Elías	614	10-14years	361
	41298_Garzón	615	10-14years	6389
	41306_Gigante	616	10-14years	2196
	41319_Guadalupe	617	10-14years	1682
	41349_Hobo	618	10-14years	618
	41357_Íquira	619	10-14years	949
	41359_Isnos	620	10-14years	2318
	41378_La Argentina	621	10-14years	1297
	41396_La Plata	622	10-14years	5637
	41483_Nátaga	623	10-14years	628
	41503_Oporapa	624	10-14years	1276
	41518_Paicol	625	10-14years	644
	41524_Palermo	626	10-14years	2085
	41530_Palestina	627	10-14years	1072
	41548_Pital	628	10-14years	1244
	41551_Pitalito	629	10-14years	11128
	41615_Rivera	630	10-14years	1905
	41660_Saladoblanco	631	10-14years	1069
	41668_San Agustín	632	10-14years	2825
	41676_Santa María	633	10-14years	970
	41770_Suaza	634	10-14years	1688
	41791_Tarqui	635	10-14years	1761
	41797_Tesalia	636	10-14years	934
	41799_Tello	637	10-14years	912
	41801_Teruel	638	10-14years	661
	41807_Timaná	639	10-14years	1930
	41872_Villavieja	640	10-14years	555
	41885_Yaguará	641	10-14years	569
	44001_Riohacha	642	10-14years	18438
	44035_Albania	643	10-14years	2900
	44078_Barrancas	644	10-14years	2901
	44090_Dibulla	645	10-14years	4273
	44098_Distracción	646	10-14years	1209
	44110_El Molino	647	10-14years	623
	44279_Fonseca	648	10-14years	4017
	44378_Hatonuevo	649	10-14years	1950
	44420_La Jagua Del Pilar	650	10-14years	337
	44430_Maicao	651	10-14years	16859
	44560_Manaure	652	10-14years	9045
	44650_San Juan Del Cesar	653	10-14years	4332
	44847_Uribia	654	10-14years	18337
	44855_Urumita	655	10-14years	911
	44874_Villanueva	656	10-14years	2519
	47001_Santa Marta	657	10-14years	42486
	47030_Algarrobo	658	10-14years	1712
	47053_Aracataca	659	10-14years	4194
	47058_Ariguaní	660	10-14years	3226
	47161_Cerro De San Antonio	661	10-14years	959
	47170_Chivolo	662	10-14years	2095
	47189_Ciénaga	663	10-14years	11558
	47205_Concordia	664	10-14years	965
	47245_El Banco	665	10-14years	6299
	47258_El Piñón	666	10-14years	1603
	47268_El Retén	667	10-14years	2255
	47288_Fundación	668	10-14years	7433
	47318_Guamal	669	10-14years	2897
	47460_Nueva Granada	670	10-14years	2127
	47541_Pedraza	671	10-14years	792
	47545_Pijiño Del Carmen	672	10-14years	1357
	47551_Pivijay	673	10-14years	3406
	47555_Plato	674	10-14years	6159
	47570_Puebloviejo	675	10-14years	2711
	47605_Remolino	676	10-14years	919
	47660_Sabanas De San Ángel	677	10-14years	1700
	47675_Salamina	678	10-14years	811
	47692_San Sebastián De Buenavista	679	10-14years	2121
	47703_San Zenón	680	10-14years	1367
	47707_Santa Ana	681	10-14years	2614
	47720_Santa Bárbara De Pinto	682	10-14years	1041
	47745_Sitionuevo	683	10-14years	2815
	47798_Tenerife	684	10-14years	1352
	47960_Zapayán	685	10-14years	997
	47980_Zona Bananera	686	10-14years	7570
	50001_Villavicencio	687	10-14years	37049
	50006_Acacías	688	10-14years	6532
	50110_Barranca De Upía	689	10-14years	603
	50124_Cabuyaro	690	10-14years	497
	50150_Castilla La Nueva	691	10-14years	1253
	50223_Cubarral	692	10-14years	594
	50226_Cumaral	693	10-14years	1942
	50245_El Calvario	694	10-14years	141
	50251_El Castillo	695	10-14years	782
	50270_El Dorado	696	10-14years	372
	50287_Fuente De Oro	697	10-14years	1143
	50313_Granada	698	10-14years	6221
	50318_Guamal	699	10-14years	1192
	50325_Mapiripán	700	10-14years	598
	50330_Mesetas	701	10-14years	1015
	50350_La Macarena	702	10-14years	2592
	50370_Uribe	703	10-14years	860
	50400_Lejanías	704	10-14years	1039
	50450_Puerto Concordia	705	10-14years	928
	50568_Puerto Gaitán	706	10-14years	4128
	50573_Puerto López	707	10-14years	2764
	50577_Puerto Lleras	708	10-14years	859
	50590_Puerto Rico	709	10-14years	1113
	50606_Restrepo	710	10-14years	1540
	50680_San Carlos De Guaroa	711	10-14years	1208
	50683_San Juan De Arama	712	10-14years	762
	50686_San Juanito	713	10-14years	114
	50689_San Martín	714	10-14years	1999
	50711_Vistahermosa	715	10-14years	1806
	52001_Pasto	716	10-14years	23949
	52019_Albán	717	10-14years	633
	52022_Aldana	718	10-14years	547
	52036_Ancuya	719	10-14years	498
	52051_Arboleda	720	10-14years	654
	52079_Barbacoas	721	10-14years	4490
	52083_Belén	722	10-14years	416
	52110_Buesaco	723	10-14years	1663
	52203_Colón	724	10-14years	598
	52207_Consacá	725	10-14years	746
	52210_Contadero	726	10-14years	472
	52215_Córdoba	727	10-14years	1256
	52224_Cuaspud Carlosama	728	10-14years	743
	52227_Cumbal	729	10-14years	2673
	52233_Cumbitara	730	10-14years	474
	52240_Chachagüí	731	10-14years	947
	52250_El Charco	732	10-14years	2726
	52254_El Peñol	733	10-14years	496
	52256_El Rosario	734	10-14years	529
	52258_El Tablón De Gómez	735	10-14years	1126
	52260_El Tambo	736	10-14years	936
	52287_Funes	737	10-14years	467
	52317_Guachucal	738	10-14years	1198
	52320_Guaitarilla	739	10-14years	734
	52323_Gualmatán	740	10-14years	502
	52352_Iles	741	10-14years	543
	52354_Imués	742	10-14years	433
	52356_Ipiales	743	10-14years	8831
	52378_La Cruz	744	10-14years	1174
	52381_La Florida	745	10-14years	635
	52385_La Llanada	746	10-14years	431
	52390_La Tola	747	10-14years	697
	52399_La Unión	748	10-14years	2110
	52405_Leiva	749	10-14years	826
	52411_Linares	750	10-14years	689
	52418_Los Andes	751	10-14years	774
	52427_Magüí	752	10-14years	2196
	52435_Mallama	753	10-14years	646
	52473_Mosquera	754	10-14years	1126
	52480_Nariño	755	10-14years	287
	52490_Olaya Herrera	756	10-14years	2752
	52506_Ospina	757	10-14years	449
	52520_Francisco Pizarro	758	10-14years	1029
	52540_Policarpa	759	10-14years	830
	52560_Potosí	760	10-14years	758
	52565_Providencia	761	10-14years	395
	52573_Puerres	762	10-14years	619
	52585_Pupiales	763	10-14years	1211
	52612_Ricaurte	764	10-14years	2148
	52621_Roberto Payán	765	10-14years	1365
	52678_Samaniego	766	10-14years	1824
	52683_Sandoná	767	10-14years	1394
	52685_San Bernardo	768	10-14years	639
	52687_San Lorenzo	769	10-14years	1445
	52693_San Pablo	770	10-14years	974
	52694_San Pedro De Cartago	771	10-14years	520
	52696_Santa Bárbara	772	10-14years	1123
	52699_Santacruz	773	10-14years	860
	52720_Sapuyes	774	10-14years	522
	52786_Taminango	775	10-14years	1233
	52788_Tangua	776	10-14years	752
	52835_San Andrés De Tumaco	777	10-14years	15313
	52838_Túquerres	778	10-14years	3198
	52885_Yacuanquer	779	10-14years	796
	54001_San José De Cúcuta	780	10-14years	51191
	54003_Ábrego	781	10-14years	2914
	54051_Arboledas	782	10-14years	710
	54099_Bochalema	783	10-14years	633
	54109_Bucarasica	784	10-14years	497
	54125_Cácota	785	10-14years	201
	54128_Cáchira	786	10-14years	896
	54172_Chinácota	787	10-14years	1359
	54174_Chitagá	788	10-14years	1034
	54206_Convención	789	10-14years	2008
	54223_Cucutilla	790	10-14years	689
	54239_Durania	791	10-14years	348
	54245_El Carmen	792	10-14years	1281
	54250_El Tarra	793	10-14years	2193
	54261_El Zulia	794	10-14years	2505
	54313_Gramalote	795	10-14years	495
	54344_Hacarí	796	10-14years	1117
	54347_Herrán	797	10-14years	292
	54377_Labateca	798	10-14years	497
	54385_La Esperanza	799	10-14years	1304
	54398_La Playa	800	10-14years	702
	54405_Los Patios	801	10-14years	6695
	54418_Lourdes	802	10-14years	334
	54480_Mutiscua	803	10-14years	354
	54498_Ocaña	804	10-14years	9308
	54518_Pamplona	805	10-14years	3379
	54520_Pamplonita	806	10-14years	398
	54553_Puerto Santander	807	10-14years	771
	54599_Ragonvalia	808	10-14years	469
	54660_Salazar	809	10-14years	874
	54670_San Calixto	810	10-14years	1166
	54673_San Cayetano	811	10-14years	627
	54680_Santiago	812	10-14years	322
	54720_Sardinata	813	10-14years	2219
	54743_Silos	814	10-14years	494
	54800_Teorama	815	10-14years	1471
	54810_Tibú	816	10-14years	5490
	54820_Toledo	817	10-14years	1387
	54871_Villa Caro	818	10-14years	453
	54874_Villa Del Rosario	819	10-14years	7666
	63001_Armenia	820	10-14years	17334
	63111_Buenavista	821	10-14years	217
	63130_Calarcá	822	10-14years	4787
	63190_Circasia	823	10-14years	1881
	63212_Córdoba	824	10-14years	425
	63272_Filandia	825	10-14years	803
	63302_Génova	826	10-14years	583
	63401_La Tebaida	827	10-14years	2461
	63470_Montenegro	828	10-14years	2503
	63548_Pijao	829	10-14years	360
	63594_Quimbaya	830	10-14years	1994
	63690_Salento	831	10-14years	497
	66001_Pereira	832	10-14years	27142
	66045_Apía	833	10-14years	860
	66075_Balboa	834	10-14years	399
	66088_Belén De Umbría	835	10-14years	1832
	66170_Dosquebradas	836	10-14years	13291
	66318_Guática	837	10-14years	985
	66383_La Celia	838	10-14years	495
	66400_La Virginia	839	10-14years	1918
	66440_Marsella	840	10-14years	1343
	66456_Mistrató	841	10-14years	1772
	66572_Pueblo Rico	842	10-14years	1610
	66594_Quinchía	843	10-14years	2226
	66682_Santa Rosa De Cabal	844	10-14years	5153
	66687_Santuario	845	10-14years	975
	68001_Bucaramanga	846	10-14years	35199
	68013_Aguada	847	10-14years	111
	68020_Albania	848	10-14years	259
	68051_Aratoca	849	10-14years	702
	68077_Barbosa	850	10-14years	2450
	68079_Barichara	851	10-14years	611
	68081_Barrancabermeja	852	10-14years	16550
	68092_Betulia	853	10-14years	469
	68101_Bolívar	854	10-14years	922
	68121_Cabrera	855	10-14years	129
	68132_California	856	10-14years	152
	68147_Capitanejo	857	10-14years	410
	68152_Carcasí	858	10-14years	407
	68160_Cepitá	859	10-14years	175
	68162_Cerrito	860	10-14years	551
	68167_Charalá	861	10-14years	965
	68169_Charta	862	10-14years	201
	68176_Chima	863	10-14years	203
	68179_Chipatá	864	10-14years	352
	68190_Cimitarra	865	10-14years	2556
	68207_Concepción	866	10-14years	446
	68209_Confines	867	10-14years	248
	68211_Contratación	868	10-14years	284
	68217_Coromoro	869	10-14years	425
	68229_Curití	870	10-14years	972
	68235_El Carmen De Chucuri	871	10-14years	1780
	68245_El Guacamayo	872	10-14years	142
	68250_El Peñón	873	10-14years	460
	68255_El Playón	874	10-14years	1223
	68264_Encino	875	10-14years	200
	68266_Enciso	876	10-14years	285
	68271_Florián	877	10-14years	451
	68276_Floridablanca	878	10-14years	19089
	68296_Galán	879	10-14years	199
	68298_Gámbita	880	10-14years	363
	68307_Girón	881	10-14years	11447
	68318_Guaca	882	10-14years	558
	68320_Guadalupe	883	10-14years	347
	68322_Guapotá	884	10-14years	176
	68324_Guavatá	885	10-14years	270
	68327_Güepsa	886	10-14years	363
	68344_Hato	887	10-14years	196
	68368_Jesús María	888	10-14years	258
	68370_Jordán	889	10-14years	116
	68377_La Belleza	890	10-14years	522
	68385_Landázuri	891	10-14years	897
	68397_La Paz	892	10-14years	318
	68406_Lebrija	893	10-14years	3167
	68418_Los Santos	894	10-14years	1101
	68425_Macaravita	895	10-14years	170
	68432_Málaga	896	10-14years	1629
	68444_Matanza	897	10-14years	371
	68464_Mogotes	898	10-14years	984
	68468_Molagavita	899	10-14years	344
	68498_Ocamonte	900	10-14years	423
	68500_Oiba	901	10-14years	916
	68502_Onzaga	902	10-14years	320
	68522_Palmar	903	10-14years	117
	68524_Palmas Del Socorro	904	10-14years	207
	68533_Páramo	905	10-14years	375
	68547_Piedecuesta	906	10-14years	12227
	68549_Pinchote	907	10-14years	323
	68572_Puente Nacional	908	10-14years	1028
	68573_Puerto Parra	909	10-14years	736
	68575_Puerto Wilches	910	10-14years	3299
	68615_Rionegro	911	10-14years	2286
	68655_Sabana De Torres	912	10-14years	2720
	68669_San Andrés	913	10-14years	666
	68673_San Benito	914	10-14years	202
	68679_San Gil	915	10-14years	4218
	68682_San Joaquín	916	10-14years	198
	68684_San José De Miranda	917	10-14years	347
	68686_San Miguel	918	10-14years	191
	68689_San Vicente De Chucurí	919	10-14years	2521
	68705_Santa Bárbara	920	10-14years	182
	68720_Santa Helena Del Opón	921	10-14years	353
	68745_Simacota	922	10-14years	725
	68755_Socorro	923	10-14years	2170
	68770_Suaita	924	10-14years	760
	68773_Sucre	925	10-14years	588
	68780_Suratá	926	10-14years	288
	68820_Tona	927	10-14years	590
	68855_Valle De San José	928	10-14years	462
	68861_Vélez	929	10-14years	1447
	68867_Vetas	930	10-14years	142
	68872_Villanueva	931	10-14years	537
	68895_Zapatoca	932	10-14years	773
	70001_Sincelejo	933	10-14years	23631
	70110_Buenavista	934	10-14years	970
	70124_Caimito	935	10-14years	1480
	70204_Colosó	936	10-14years	741
	70215_Corozal	937	10-14years	5875
	70221_Coveñas	938	10-14years	1395
	70230_Chalán	939	10-14years	425
	70233_El Roble	940	10-14years	985
	70235_Galeras	941	10-14years	2068
	70265_Guaranda	942	10-14years	1735
	70400_La Unión	943	10-14years	1169
	70418_Los Palmitos	944	10-14years	1907
	70429_Majagual	945	10-14years	3417
	70473_Morroa	946	10-14years	1306
	70508_Ovejas	947	10-14years	2048
	70523_Palmito	948	10-14years	1365
	70670_Sampués	949	10-14years	4398
	70678_San Benito Abad	950	10-14years	2780
	70702_San Juan De Betulia	951	10-14years	1204
	70708_San Marcos	952	10-14years	5826
	70713_San Onofre	953	10-14years	5583
	70717_San Pedro	954	10-14years	1694
	70742_San Luis De Sincé	955	10-14years	2686
	70771_Sucre	956	10-14years	2352
	70820_Santiago De Tolú	957	10-14years	3135
	70823_San José De Toluviejo	958	10-14years	2018
	73001_Ibagué	959	10-14years	35865
	73024_Alpujarra	960	10-14years	328
	73026_Alvarado	961	10-14years	598
	73030_Ambalema	962	10-14years	527
	73043_Anzoátegui	963	10-14years	778
	73055_Armero	964	10-14years	966
	73067_Ataco	965	10-14years	1988
	73124_Cajamarca	966	10-14years	1541
	73148_Carmen De Apicalá	967	10-14years	761
	73152_Casabianca	968	10-14years	526
	73168_Chaparral	969	10-14years	4399
	73200_Coello	970	10-14years	596
	73217_Coyaima	971	10-14years	1902
	73226_Cunday	972	10-14years	762
	73236_Dolores	973	10-14years	635
	73268_Espinal	974	10-14years	5104
	73270_Falan	975	10-14years	627
	73275_Flandes	976	10-14years	2153
	73283_Fresno	977	10-14years	2684
	73319_Guamo	978	10-14years	2474
	73347_Herveo	979	10-14years	600
	73349_Honda	980	10-14years	1633
	73352_Icononzo	981	10-14years	861
	73408_Lérida	982	10-14years	1400
	73411_Líbano	983	10-14years	2832
	73443_San Sebastián De Mariquita	984	10-14years	2909
	73449_Melgar	985	10-14years	2864
	73461_Murillo	986	10-14years	320
	73483_Natagaima	987	10-14years	1161
	73504_Ortega	988	10-14years	3030
	73520_Palocabildo	989	10-14years	911
	73547_Piedras	990	10-14years	421
	73555_Planadas	991	10-14years	2467
	73563_Prado	992	10-14years	672
	73585_Purificación	993	10-14years	1830
	73616_Rioblanco	994	10-14years	2139
	73622_Roncesvalles	995	10-14years	529
	73624_Rovira	996	10-14years	2120
	73671_Saldaña	997	10-14years	1239
	73675_San Antonio	998	10-14years	1276
	73678_San Luis	999	10-14years	1053
	73686_Santa Isabel	1000	10-14years	533
	73770_Suárez	1001	10-14years	249
	73854_Valle De San Juan	1002	10-14years	415
	73861_Venadillo	1003	10-14years	1136
	73870_Villahermosa	1004	10-14years	822
	73873_Villarrica	1005	10-14years	432
	76001_Cali	1006	10-14years	117816
	76020_Alcalá	1007	10-14years	983
	76036_Andalucía	1008	10-14years	1246
	76041_Ansermanuevo	1009	10-14years	1304
	76054_Argelia	1010	10-14years	435
	76100_Bolívar	1011	10-14years	1190
	76109_Buenaventura	1012	10-14years	26806
	76111_Guadalajara De Buga	1013	10-14years	8043
	76113_Bugalagrande	1014	10-14years	1690
	76122_Caicedonia	1015	10-14years	1974
	76126_Calima	1016	10-14years	1267
	76130_Candelaria	1017	10-14years	6520
	76147_Cartago	1018	10-14years	8200
	76233_Dagua	1019	10-14years	3041
	76243_El Águila	1020	10-14years	671
	76246_El Cairo	1021	10-14years	492
	76248_El Cerrito	1022	10-14years	4035
	76250_El Dovio	1023	10-14years	789
	76275_Florida	1024	10-14years	4349
	76306_Ginebra	1025	10-14years	1445
[truncated: 18,039 more rows]

## Sheet: Census extrapol 2024 81-85years
Municipality	Position	Age 2024	Total People
11001_Bogotá, D.C.	1	81-85years	111397
05001_Medellín	2	81-85years	43495
76001_Cali	3	81-85years	37986
08001_Barranquilla	4	81-85years	19090
13001_Cartagena De Indias	5	81-85years	11783
73001_Ibagué	6	81-85years	10208
68001_Bucaramanga	7	81-85years	9869
54001_San José De Cúcuta	8	81-85years	9663
17001_Manizales	9	81-85years	8915
66001_Pereira	10	81-85years	8763
52001_Pasto	11	81-85years	6617
76520_Palmira	12	81-85years	6542
05088_Bello	13	81-85years	6502
63001_Armenia	14	81-85years	6337
50001_Villavicencio	15	81-85years	6044
08758_Soledad	16	81-85years	5841
47001_Santa Marta	17	81-85years	5826
23001_Montería	18	81-85years	5753
25754_Soacha	19	81-85years	5383
19001_Popayán	20	81-85years	5070
68276_Floridablanca	21	81-85years	4988
20001_Valledupar	22	81-85years	4918
41001_Neiva	23	81-85years	4831
05266_Envigado	24	81-85years	4758
05360_Itagüí	25	81-85years	4533
76834_Tuluá	26	81-85years	3958
70001_Sincelejo	27	81-85years	3921
25290_Fusagasugá	28	81-85years	3903
66170_Dosquebradas	29	81-85years	3861
76147_Cartago	30	81-85years	2893
76109_Buenaventura	31	81-85years	2880
68081_Barrancabermeja	32	81-85years	2683
76111_Guadalajara De Buga	33	81-85years	2573
13430_Magangué	34	81-85years	2371
15759_Sogamoso	35	81-85years	2295
15001_Tunja	36	81-85years	2198
25307_Girardot	37	81-85years	2165
68547_Piedecuesta	38	81-85years	2151
05615_Rionegro	39	81-85years	2120
76364_Jamundí	40	81-85years	2061
68307_Girón	41	81-85years	2060
15238_Duitama	42	81-85years	2020
25175_Chía	43	81-85years	2014
18001_Florencia	44	81-85years	1933
54498_Ocaña	45	81-85years	1849
23660_Sahagún	46	81-85years	1765
25899_Zipaquirá	47	81-85years	1756
23162_Cereté	48	81-85years	1737
23417_Lorica	49	81-85years	1719
41551_Pitalito	50	81-85years	1656
52356_Ipiales	51	81-85years	1654
63130_Calarcá	52	81-85years	1599
52835_San Andrés De Tumaco	53	81-85years	1565
76892_Yumbo	54	81-85years	1558
66682_Santa Rosa De Cabal	55	81-85years	1555
44847_Uribia	56	81-85years	1541
19698_Santander De Quilichao	57	81-85years	1478
25269_Facatativá	58	81-85years	1477
08638_Sabanalarga	59	81-85years	1467
47189_Ciénaga	60	81-85years	1432
73268_Espinal	61	81-85years	1413
27001_Quibdó	62	81-85years	1385
08433_Malambo	63	81-85years	1361
44001_Riohacha	64	81-85years	1350
05631_Sabaneta	65	81-85years	1347
76130_Candelaria	66	81-85years	1342
05212_Copacabana	67	81-85years	1320
05129_Caldas	68	81-85years	1316
17380_La Dorada	69	81-85years	1310
13836_Turbaco	70	81-85years	1272
44430_Maicao	71	81-85years	1266
17614_Riosucio	72	81-85years	1253
54874_Villa Del Rosario	73	81-85years	1250
70215_Corozal	74	81-85years	1244
85001_Yopal	75	81-85years	1234
25473_Mosquera	76	81-85years	1162
05837_Turbo	77	81-85years	1155
54405_Los Patios	78	81-85years	1153
20011_Aguachica	79	81-85years	1137
17873_Villamaría	80	81-85years	1129
76248_El Cerrito	81	81-85years	1127
76275_Florida	82	81-85years	1114
23555_Planeta Rica	83	81-85years	1090
17174_Chinchiná	84	81-85years	1073
50006_Acacías	85	81-85years	1055
23189_Ciénaga De Oro	86	81-85years	1053
23807_Tierralta	87	81-85years	1045
08078_Baranoa	88	81-85years	1032
05380_La Estrella	89	81-85years	1031
76736_Sevilla	90	81-85years	1015
25286_Funza	91	81-85years	1011
25386_La Mesa	92	81-85years	1007
13244_El Carmen De Bolívar	93	81-85years	1003
25430_Madrid	94	81-85years	992
25126_Cajicá	95	81-85years	988
68679_San Gil	96	81-85years	977
05376_La Ceja	97	81-85years	973
05154_Caucasia	98	81-85years	971
05045_Apartadó	99	81-85years	969
13052_Arjona	100	81-85years	968
47245_El Banco	101	81-85years	965
76233_Dagua	102	81-85years	959
41298_Garzón	103	81-85years	937
23686_San Pelayo	104	81-85years	898
50313_Granada	105	81-85years	893
05079_Barbosa	106	81-85years	889
52838_Túquerres	107	81-85years	889
73411_Líbano	108	81-85years	879
73168_Chaparral	109	81-85years	873
25245_El Colegio	110	81-85years	869
23182_Chinú	111	81-85years	867
54518_Pamplona	112	81-85years	867
19100_Bolívar	113	81-85years	864
20013_Agustín Codazzi	114	81-85years	846
05440_Marinilla	115	81-85years	845
73319_Guamo	116	81-85years	843
13468_Mompós	117	81-85years	841
70708_San Marcos	118	81-85years	833
19256_El Tambo	119	81-85years	830
05318_Guarne	120	81-85years	829
70713_San Onofre	121	81-85years	827
23466_Montelíbano	122	81-85years	822
76563_Pradera	123	81-85years	822
15176_Chiquinquirá	124	81-85years	819
47555_Plato	125	81-85years	814
76895_Zarzal	126	81-85years	800
05308_Girardota	127	81-85years	787
76622_Roldanillo	128	81-85years	787
63470_Montenegro	129	81-85years	781
19807_Timbío	130	81-85years	763
05148_El Carmen De Viboral	131	81-85years	757
41396_La Plata	132	81-85years	756
47288_Fundación	133	81-85years	751
63594_Quimbaya	134	81-85years	744
73443_San Sebastián De Mariquita	135	81-85years	741
13657_San Juan Nepomuceno	136	81-85years	736
81001_Arauca	137	81-85years	723
17042_Anserma	138	81-85years	716
25513_Pacho	139	81-85years	715
73504_Ortega	140	81-85years	692
08573_Puerto Colombia	141	81-85years	682
25320_Guaduas	142	81-85years	672
19548_Piendamó - Tunía	143	81-85years	670
73349_Honda	144	81-85years	669
76122_Caicedonia	145	81-85years	668
44650_San Juan Del Cesar	146	81-85years	660
05034_Andes	147	81-85years	652
15516_Paipa	148	81-85years	652
70670_Sampués	149	81-85years	652
13442_María La Baja	150	81-85years	648
81736_Saravena	151	81-85years	647
15572_Puerto Boyacá	152	81-85years	638
47980_Zona Bananera	153	81-85years	637
63190_Circasia	154	81-85years	636
47551_Pivijay	155	81-85years	631
63401_La Tebaida	156	81-85years	629
23068_Ayapel	157	81-85years	628
05756_Sonsón	158	81-85years	623
86568_Puerto Asís	159	81-85years	619
76400_La Unión	160	81-85years	618
76318_Guacarí	161	81-85years	617
66594_Quinchía	162	81-85years	610
19130_Cajibío	163	81-85years	608
47318_Guamal	164	81-85years	607
52399_La Unión	165	81-85years	605
25875_Villeta	166	81-85years	603
73275_Flandes	167	81-85years	599
86001_Mocoa	168	81-85years	591
68755_Socorro	169	81-85years	588
70742_San Luis De Sincé	170	81-85years	587
19573_Puerto Tejada	171	81-85years	585
25843_Villa De San Diego De Ubaté	172	81-85years	583
73585_Purificación	173	81-85years	583
23670_San Andrés De Sotavento	174	81-85years	582
41668_San Agustín	175	81-85years	579
76113_Bugalagrande	176	81-85years	579
08296_Galapa	177	81-85years	577
05172_Chigorodó	178	81-85years	575
73217_Coyaima	179	81-85years	567
15469_Moniquirá	180	81-85years	564
23675_San Bernardo Del Viento	181	81-85years	563
41132_Campoalegre	182	81-85years	563
52227_Cumbal	183	81-85years	557
05887_Yarumal	184	81-85years	553
25743_Silvania	185	81-85years	550
19532_Patía	186	81-85years	543
88001_San Andrés	187	81-85years	542
05579_Puerto Berrío	188	81-85years	541
17777_Supía	189	81-85years	540
05679_Santa Bárbara	190	81-85years	538
81065_Arauquita	191	81-85years	536
05847_Urrao	192	81-85years	532
73449_Melgar	193	81-85years	532
05697_El Santuario	194	81-85years	529
44560_Manaure	195	81-85years	529
70771_Sucre	196	81-85years	526
73283_Fresno	197	81-85years	522
52678_Samaniego	198	81-85years	519
68077_Barbosa	199	81-85years	516
70429_Majagual	200	81-85years	515
23855_Valencia	201	81-85years	513
23570_Pueblo Nuevo	202	81-85years	502
68689_San Vicente De Chucurí	203	81-85years	502
66400_La Virginia	204	81-85years	499
05282_Fredonia	205	81-85years	497
17486_Neira	206	81-85years	496
13654_San Jacinto	207	81-85years	495
19397_La Vega	208	81-85years	492
19137_Caldono	209	81-85years	490
52110_Buesaco	210	81-85years	484
23815_Tuchín	211	81-85years	481
19455_Miranda	212	81-85years	477
19473_Morales	213	81-85years	475
52683_Sandoná	214	81-85years	475
70820_Santiago De Tolú	215	81-85years	475
20228_Curumaní	216	81-85years	474
73483_Natagaima	217	81-85years	467
05490_Necoclí	218	81-85years	465
13433_Mahates	219	81-85years	461
05686_Santa Rosa De Osos	220	81-85years	458
68615_Rionegro	221	81-85years	457
05030_Amagá	222	81-85years	456
19517_Páez	223	81-85years	456
19743_Silvia	224	81-85years	455
76306_Ginebra	225	81-85years	455
08685_Santo Tomás	226	81-85years	453
27615_Riosucio	227	81-85years	452
05101_Ciudad Bolívar	228	81-85years	451
68861_Vélez	229	81-85years	451
20175_Chimichagua	230	81-85years	450
70508_Ovejas	231	81-85years	449
25740_Sibaté	232	81-85years	448
68406_Lebrija	233	81-85years	448
05607_Retiro	234	81-85years	447
17013_Aguadas	235	81-85years	447
68572_Puente Nacional	236	81-85years	446
17541_Pensilvania	237	81-85years	444
23580_Puerto Libertador	238	81-85years	443
23678_San Carlos	239	81-85years	443
08137_Campo De La Cruz	240	81-85years	441
81794_Tame	241	81-85years	440
95001_San José Del Guaviare	242	81-85years	438
13549_Pinillos	243	81-85years	436
25878_Viotá	244	81-85years	434
70678_San Benito Abad	245	81-85years	434
08520_Palmar De Varela	246	81-85years	433
17653_Salamina	247	81-85years	433
25377_La Calera	248	81-85years	432
50689_San Martín	249	81-85years	432
44279_Fonseca	250	81-85years	431
68575_Puerto Wilches	251	81-85years	430
08421_Luruaco	252	81-85years	429
05002_Abejorral	253	81-85years	427
05250_El Bagre	254	81-85years	426
54003_Ábrego	255	81-85years	426
25040_Anolaima	256	81-85years	425
66088_Belén De Umbría	257	81-85years	424
08606_Repelón	258	81-85years	421
47053_Aracataca	259	81-85years	420
73408_Lérida	260	81-85years	419
41524_Palermo	261	81-85years	418
19355_Inzá	262	81-85years	415
25815_Tocaima	263	81-85years	415
15299_Garagoa	264	81-85years	414
68432_Málaga	265	81-85years	413
41306_Gigante	266	81-85years	411
52585_Pupiales	267	81-85years	410
76036_Andalucía	268	81-85years	409
23672_San Antero	269	81-85years	408
05665_San Pedro De Urabá	270	81-85years	406
73678_San Luis	271	81-85years	403
05789_Támesis	272	81-85years	400
85250_Paz De Ariporo	273	81-85years	398
41807_Timaná	274	81-85years	397
05890_Yolombó	275	81-85years	392
73624_Rovira	276	81-85years	392
52378_La Cruz	277	81-85years	391
52317_Guachucal	278	81-85years	389
20060_Bosconia	279	81-85years	388
25151_Cáqueza	280	81-85years	388
08634_Sabanagrande	281	81-85years	387
05051_Arboletes	282	81-85years	386
41359_Isnos	283	81-85years	386
13140_Calamar	284	81-85years	385
66440_Marsella	285	81-85years	383
54810_Tibú	286	81-85years	380
25214_Cota	287	81-85years	379
76377_La Cumbre	288	81-85years	379
17433_Manzanares	289	81-85years	378
25645_San Antonio Del Tequendama	290	81-85years	377
05147_Carepa	291	81-85years	374
19022_Almaguer	292	81-85years	373
41615_Rivera	293	81-85years	373
44874_Villanueva	294	81-85years	373
25885_Yacopí	295	81-85years	372
52687_San Lorenzo	296	81-85years	370
05042_Santa Fé De Antioquia	297	81-85years	367
19142_Caloto	298	81-85years	367
19821_Toribío	299	81-85years	367
25001_Agua De Dios	300	81-85years	367
17662_Samaná	301	81-85years	365
76828_Trujillo	302	81-85years	364
76890_Yotoco	303	81-85years	364
18753_San Vicente Del Caguán	304	81-85years	363
19075_Balboa	305	81-85years	361
19450_Mercaderes	306	81-85years	361
20238_El Copey	307	81-85years	361
23500_Moñitos	308	81-85years	360
76100_Bolívar	309	81-85years	360
25035_Anapoima	310	81-85years	359
05674_San Vicente Ferrer	311	81-85years	357
19110_Buenos Aires	312	81-85years	357
86320_Orito	313	81-85years	356
05541_Peñol	314	81-85years	355
25402_La Vega	315	81-85years	353
52693_San Pablo	316	81-85years	353
17513_Pácora	317	81-85years	352
17877_Viterbo	318	81-85years	352
23168_Chimá	319	81-85years	352
68190_Cimitarra	320	81-85years	352
05209_Concordia	321	81-85years	350
47692_San Sebastián De Buenavista	322	81-85years	350
50573_Puerto López	323	81-85years	350
73067_Ataco	324	81-85years	349
13006_Achí	325	81-85years	348
70418_Los Palmitos	326	81-85years	346
05120_Cáceres	327	81-85years	345
70823_San José De Toluviejo	328	81-85years	342
54172_Chinácota	329	81-85years	340
76403_La Victoria	330	81-85years	339
05670_San Roque	331	81-85years	337
50226_Cumaral	332	81-85years	337
52260_El Tambo	333	81-85years	336
05284_Frontino	334	81-85years	333
52786_Taminango	335	81-85years	333
70717_San Pedro	336	81-85years	333
47058_Ariguaní	337	81-85years	332
05234_Dabeiba	338	81-85years	330
85440_Villanueva	339	81-85years	330
23574_Puerto Escondido	340	81-85years	329
70235_Galeras	341	81-85years	328
23586_Purísima De La Concepción	342	81-85years	327
73124_Cajamarca	343	81-85years	327
91001_Leticia	344	81-85years	327
18592_Puerto Rico	345	81-85years	325
25200_Cogua	346	81-85years	325
47745_Sitionuevo	347	81-85years	325
85010_Aguazul	348	81-85years	325
76041_Ansermanuevo	349	81-85years	323
68655_Sabana De Torres	350	81-85years	322
08560_Ponedera	351	81-85years	321
41020_Algeciras	352	81-85years	321
25148_Caparrapí	353	81-85years	319
76126_Calima	354	81-85years	318
05197_Cocorná	355	81-85years	316
23300_Cotorra	356	81-85years	316
25297_Gachetá	357	81-85years	316
73861_Venadillo	358	81-85years	316
18247_El Doncello	359	81-85years	315
05361_Ituango	360	81-85years	314
23464_Momil	361	81-85years	314
19212_Corinto	362	81-85years	313
20621_La Paz	363	81-85years	311
25785_Tabio	364	81-85years	311
52079_Barbacoas	365	81-85years	311
52207_Consacá	366	81-85years	311
54820_Toledo	367	81-85years	311
73671_Saldaña	368	81-85years	311
76616_Riofrío	369	81-85years	311
05364_Jardín	370	81-85years	309
05736_Segovia	371	81-85years	307
47570_Puebloviejo	372	81-85years	307
05138_Cañasgordas	373	81-85years	306
25181_Choachí	374	81-85years	306
25817_Tocancipá	375	81-85years	305
76670_San Pedro	376	81-85years	305
13440_Margarita	377	81-85years	303
47258_El Piñón	378	81-85years	303
76823_Toro	379	81-85years	302
25183_Chocontá	380	81-85years	300
15861_Ventaquemada	381	81-85years	298
05400_La Unión	382	81-85years	297
05642_Salgar	383	81-85years	296
52240_Chachagüí	384	81-85years	296
15632_Saboyá	385	81-85years	294
20250_El Paso	386	81-85years	294
25658_San Francisco	387	81-85years	294
73352_Icononzo	388	81-85years	294
13647_San Estanislao	389	81-85years	293
47707_Santa Ana	390	81-85years	291
13873_Villanueva	391	81-85years	290
23079_Buenavista	392	81-85years	290
05031_Amalfi	393	81-85years	289
05240_Ebéjico	394	81-85years	289
05495_Nechí	395	81-85years	289
05667_San Rafael	396	81-85years	289
20178_Chiriguaná	397	81-85years	289
54261_El Zulia	398	81-85years	289
73055_Armero	399	81-85years	289
52215_Córdoba	400	81-85years	288
19760_Sotará - Paispamba	401	81-85years	287
27361_Istmina	402	81-85years	287
63272_Filandia	403	81-85years	285
19318_Guapi	404	81-85years	284
25394_La Palma	405	81-85years	282
86865_Valle Del Guamuez	406	81-85years	282
05368_Jericó	407	81-85years	280
17050_Aranzazu	408	81-85years	280
52320_Guaitarilla	409	81-85years	278
76606_Restrepo	410	81-85years	278
25718_Sasaima	411	81-85years	277
68770_Suaita	412	81-85years	277
15491_Nobsa	413	81-85years	276
17444_Marquetalia	414	81-85years	275
25053_Arbeláez	415	81-85years	275
25123_Cachipay	416	81-85years	275
52258_El Tablón De Gómez	417	81-85years	275
05649_San Carlos	418	81-85years	274
05761_Sopetrán	419	81-85years	274
13670_San Pablo	420	81-85years	274
15047_Aquitania	421	81-85years	274
15183_Chita	422	81-85years	274
15804_Tibaná	423	81-85years	274
44078_Barrancas	424	81-85years	274
25758_Sopó	425	81-85years	273
15693_Santa Rosa De Viterbo	426	81-85years	271
47205_Concordia	427	81-85years	271
68167_Charalá	428	81-85years	271
08372_Juan De Acosta	429	81-85years	270
19824_Totoró	430	81-85years	269
52788_Tangua	431	81-85years	268
15407_Villa De Leyva	432	81-85years	267
19780_Suárez	433	81-85years	267
66045_Apía	434	81-85years	266
73555_Planadas	435	81-85years	266
76020_Alcalá	436	81-85years	266
13188_Cicuco	437	81-85years	265
52411_Linares	438	81-85years	265
25279_Fómeque	439	81-85years	264
54720_Sardinata	440	81-85years	264
20032_Astrea	441	81-85years	261
73226_Cunday	442	81-85years	260
41319_Guadalupe	443	81-85years	259
25572_Puerto Salgar	444	81-85years	258
17524_Palestina	445	81-85years	257
13212_Córdoba	446	81-85years	256
15753_Soatá	447	81-85years	256
19300_Guachené	448	81-85years	256
25596_Quipile	449	81-85years	256
25769_Subachoque	450	81-85years	255
25799_Tenjo	451	81-85years	255
52573_Puerres	452	81-85years	255
86749_Sibundoy	453	81-85years	255
25797_Tena	454	81-85years	254
66687_Santuario	455	81-85years	254
15322_Guateque	456	81-85years	253
18150_Cartagena Del Chairá	457	81-85years	252
76497_Obando	458	81-85years	251
20614_Río De Oro	459	81-85years	249
19392_La Sierra	460	81-85years	248
19622_Rosas	461	81-85years	247
76869_Vijes	462	81-85years	247
05604_Remedios	463	81-85years	245
25662_San Juan De Rioseco	464	81-85years	245
25612_Ricaurte	465	81-85years	244
50606_Restrepo	466	81-85years	244
52036_Ancuya	467	81-85years	244
68669_San Andrés	468	81-85years	244
15842_Úmbita	469	81-85years	243
08436_Manatí	470	81-85years	242
13688_Santa Rosa Del Sur	471	81-85years	242
13780_Talaigua Nuevo	472	81-85years	242
52612_Ricaurte	473	81-85years	242
68101_Bolívar	474	81-85years	242
05790_Tarazá	475	81-85years	241
08558_Polonuevo	476	81-85years	241
20400_La Jagua De Ibirico	477	81-85years	241
41006_Acevedo	478	81-85years	241
05190_Cisneros	479	81-85years	240
52381_La Florida	480	81-85years	240
52885_Yacuanquer	481	81-85years	240
68895_Zapatoca	482	81-85years	240
73616_Rioblanco	483	81-85years	240
17272_Filadelfia	484	81-85years	239
19693_San Sebastián	485	81-85years	238
13810_Tiquisio	486	81-85years	237
19845_Villa Rica	487	81-85years	237
25745_Simijaca	488	81-85years	237
25839_Ubalá	489	81-85years	237
23419_Los Córdobas	490	81-85years	236
25873_Villapinzón	491	81-85years	236
41791_Tarqui	492	81-85years	236
70702_San Juan De Betulia	493	81-85years	236
52560_Potosí	494	81-85years	235
05893_Yondó	495	81-85years	233
13650_San Fernando	496	81-85years	233
41770_Suaza	497	81-85years	233
13300_Hatillo De Loba	498	81-85years	232
66318_Guática	499	81-85years	232
94001_Inírida	500	81-85years	232
05093_Betulia	501	81-85years	231
15204_Cómbita	502	81-85years	231
15646_Samacá	503	81-85years	231
20710_San Alberto	504	81-85years	231
25322_Guasca	505	81-85years	231
70265_Guaranda	506	81-85years	230
25398_La Peña	507	81-85years	229
44090_Dibulla	508	81-85years	229
15455_Miraflores	509	81-85years	228
25599_Apulo	510	81-85years	228
20517_Pailitas	511	81-85years	227
20750_San Diego	512	81-85years	227
97001_Mitú	513	81-85years	227
05664_San Pedro De Los Milagros	514	81-85years	226
27787_Tadó	515	81-85years	226
47798_Tenerife	516	81-85years	226
13667_San Martín De Loba	517	81-85years	225
19050_Argelia	518	81-85years	225
50711_Vistahermosa	519	81-85years	225
05809_Titiribí	520	81-85years	224
13683_Santa Rosa	521	81-85years	224
27025_Alto Baudó	522	81-85years	224
47268_El Retén	523	81-85years	224
68229_Curití	524	81-85years	223
70473_Morroa	525	81-85years	223
08141_Candelaria	526	81-85years	222
13744_Simití	527	81-85years	222
70400_La Unión	528	81-85years	222
05895_Zaragoza	529	81-85years	221
15835_Turmequé	530	81-85years	221
41016_Aipe	531	81-85years	221
99773_Cumaribo	532	81-85years	221
05861_Venecia	533	81-85years	219
08832_Tubará	534	81-85years	219
20550_Pelaya	535	81-85years	218
25372_Junín	536	81-85years	218
73675_San Antonio	537	81-85years	217
13473_Morales	538	81-85years	216
70523_Palmito	539	81-85years	215
52203_Colón	540	81-85years	214
13894_Zambrano	541	81-85years	213
13838_Turbaná	542	81-85years	212
86885_Villagarzón	543	81-85years	212
05310_Gómez Plata	544	81-85years	211
05690_Santo Domingo	545	81-85years	211
15806_Tibasosa	546	81-85years	211
05237_Donmatías	547	81-85years	210
23090_Canalete	548	81-85years	210
05659_San Juan De Urabá	549	81-85years	209
54206_Convención	550	81-85years	209
68464_Mogotes	551	81-85years	209
25426_Machetá	552	81-85years	208
25772_Suesca	553	81-85years	208
05585_Puerto Nare	554	81-85years	207
41799_Tello	555	81-85years	207
70233_El Roble	556	81-85years	207
73236_Dolores	557	81-85years	207
73563_Prado	558	81-85years	207
13074_Barranco De Loba	559	81-85years	206
13248_El Guamo	560	81-85years	206
15097_Boavita	561	81-85years	206
17616_Risaralda	562	81-85years	206
20787_Tamalameque	563	81-85years	206
47170_Chivolo	564	81-85years	206
05656_San Jerónimo	565	81-85years	205
15367_Jenesano	566	81-85years	205
52685_San Bernardo	567	81-85years	205
20295_Gamarra	568	81-85years	203
05660_San Luis	569	81-85years	202
15599_Ramiriquí	570	81-85years	202
50287_Fuente De Oro	571	81-85years	202
73148_Carmen De Apicalá	572	81-85years	202
08675_Santa Lucía	573	81-85years	201
23350_La Apartada	574	81-85years	201
47460_Nueva Granada	575	81-85years	201
52019_Albán	576	81-85years	201
73200_Coello	577	81-85years	201
25178_Chipaque	578	81-85years	200
15531_Pauna	579	81-85years	199
54174_Chitagá	580	81-85years	199
13673_Santa Catalina	581	81-85years	198
15837_Tuta	582	81-85years	198
68385_Landázuri	583	81-85years	198
81300_Fortul	584	81-85years	196
15763_Sotaquirá	585	81-85years	195
17867_Victoria	586	81-85years	195
20045_Becerril	587	81-85years	195
25862_Vergara	588	81-85years	195
19585_Puracé	589	81-85years	194
68255_El Playón	590	81-85years	194
85410_Tauramena	591	81-85years	194
15087_Belén	592	81-85years	193
17088_Belalcázar	593	81-85years	193
52490_Olaya Herrera	594	81-85years	193
15755_Socotá	595	81-85years	192
19809_Timbiquí	596	81-85years	192
25260_El Rosal	597	81-85years	191
47161_Cerro De San Antonio	598	81-85years	191
54128_Cáchira	599	81-85years	191
27430_Medio Baudó	600	81-85years	190
52418_Los Andes	601	81-85years	190
66456_Mistrató	602	81-85years	190
25535_Pasca	603	81-85years	189
50568_Puerto Gaitán	604	81-85years	189
68079_Barichara	605	81-85years	189
68872_Villanueva	606	81-85years	189
05483_Nariño	607	81-85years	188
20770_San Martín	608	81-85years	188
25154_Carmen De Carupa	609	81-85years	188
25841_Ubaque	610	81-85years	188
54245_El Carmen	611	81-85years	188
05591_Puerto Triunfo	612	81-85years	187
41797_Tesalia	613	81-85years	187
52323_Gualmatán	614	81-85years	187
68235_El Carmen De Chucuri	615	81-85years	185
52287_Funes	616	81-85years	184
05313_Granada	617	81-85years	183
86573_Puerto Leguízamo	618	81-85years	183
20383_La Gloria	619	81-85years	182
41548_Pital	620	81-85years	182
47605_Remolino	621	81-85years	182
50318_Guamal	622	81-85years	182
68500_Oiba	623	81-85years	181
70124_Caimito	624	81-85years	181
52051_Arboleda	625	81-85years	180
52250_El Charco	626	81-85years	180
52435_Mallama	627	81-85years	180
68418_Los Santos	628	81-85years	179
25649_San Bernardo	629	81-85years	178
15542_Pesca	630	81-85years	177
54223_Cucutilla	631	81-85years	177
73520_Palocabildo	632	81-85years	177
76250_El Dovio	633	81-85years	177
73870_Villahermosa	634	81-85years	176
15272_Firavitoba	635	81-85years	175
70110_Buenavista	636	81-85years	175
13760_Soplaviento	637	81-85years	174
50400_Lejanías	638	81-85years	174
52699_Santacruz	639	81-85years	174
18256_El Paujíl	640	81-85years	173
25317_Guachetá	641	81-85years	173
47660_Sabanas De San Ángel	642	81-85years	173
73270_Falan	643	81-85years	173
73873_Villarrica	644	81-85years	173
52224_Cuaspud Carlosama	645	81-85years	172
19513_Padilla	646	81-85years	171
27077_Bajo Baudó	647	81-85years	171
52210_Contadero	648	81-85years	171
52506_Ospina	649	81-85years	171
68147_Capitanejo	650	81-85years	171
76863_Versalles	651	81-85years	171
47675_Salamina	652	81-85years	170
05858_Vegachí	653	81-85years	168
13062_Arroyohondo	654	81-85years	168
54099_Bochalema	655	81-85years	168
85162_Monterrey	656	81-85years	168
08770_Suan	657	81-85years	167
15757_Socha	658	81-85years	167
25293_Gachalá	659	81-85years	167
25777_Supatá	660	81-85years	167
05411_Liborina	661	81-85years	166
54660_Salazar	662	81-85years	166
15798_Tenza	663	81-85years	165
41378_La Argentina	664	81-85years	165
47703_San Zenón	665	81-85years	165
73030_Ambalema	666	81-85years	165
76243_El Águila	667	81-85years	165
05321_Guatapé	668	81-85years	164
05543_Peque	669	81-85years	163
08849_Usiacurí	670	81-85years	163
15814_Toca	671	81-85years	163
52354_Imués	672	81-85years	163
68377_La Belleza	673	81-85years	163
25438_Medina	674	81-85years	162
25019_Albán	675	81-85years	161
52720_Sapuyes	676	81-85years	161
66572_Pueblo Rico	677	81-85years	161
05038_Angostura	678	81-85years	160
05040_Anorí	679	81-85years	160
68773_Sucre	680	81-85years	160
05425_Maceo	681	81-85years	159
25845_Une	682	81-85years	159
25592_Quebradanegra	683	81-85years	158
25736_Sesquilé	684	81-85years	158
52352_Iles	685	81-85years	158
25779_Susa	686	81-85years	157
25851_Útica	687	81-85years	157
50350_La Macarena	688	81-85years	157
05113_Buriticá	689	81-85years	156
15276_Floresta	690	81-85years	156
15480_Muzo	691	81-85years	156
15600_Ráquira	692	81-85years	155
19364_Jambaló	693	81-85years	155
73547_Piedras	694	81-85years	155
20570_Pueblo Bello	695	81-85years	154
68207_Concepción	696	81-85years	154
05091_Betania	697	81-85years	153
15664_San José De Pare	698	81-85years	153
68745_Simacota	699	81-85years	153
70221_Coveñas	700	81-85years	153
15325_Guayatá	701	81-85years	152
15667_San Luis De Gaceno	702	81-85years	152
15778_Sutatenza	703	81-85years	152
25407_Lenguazaque	704	81-85years	152
25436_Manta	705	81-85years	152
44855_Urumita	706	81-85years	152
63690_Salento	707	81-85years	152
05467_Montebello	708	81-85years	151
05576_Pueblorrico	709	81-85years	151
13620_San Cristóbal	710	81-85years	151
15686_Santana	711	81-85years	151
25491_Nocaima	712	81-85years	151
68051_Aratoca	713	81-85years	151
13222_Clemencia	714	81-85years	150
15673_San Mateo	715	81-85years	150
25524_Pandi	716	81-85years	150
27205_Condoto	717	81-85years	150
50251_El Castillo	718	81-85years	150
52256_El Rosario	719	81-85years	150
52427_Magüí	720	81-85years	150
41357_Íquira	721	81-85years	149
54313_Gramalote	722	81-85years	149
63302_Génova	723	81-85years	149
70204_Colosó	724	81-85years	149
15897_Zetaquira	725	81-85years	148
25281_Fosca	726	81-85years	148
44098_Distracción	727	81-85years	148
52405_Leiva	728	81-85years	148
73026_Alvarado	729	81-85years	148
41013_Agrado	730	81-85years	147
47030_Algarrobo	731	81-85years	147
50683_San Juan De Arama	732	81-85years	147
52254_El Peñol	733	81-85years	147
86757_San Miguel	734	81-85years	146
47545_Pijiño Del Carmen	735	81-85years	145
54377_Labateca	736	81-85years	145
13268_El Peñón	737	81-85years	144
25258_El Peñón	738	81-85years	144
25486_Nemocón	739	81-85years	144
54385_La Esperanza	740	81-85years	144
05854_Valdivia	741	81-85years	143
13030_Altos Del Rosario	742	81-85years	143
15109_Buenavista	743	81-85years	143
17388_La Merced	744	81-85years	143
25867_Vianí	745	81-85years	143
25898_Zipacón	746	81-85years	143
27450_Medio San Juan	747	81-85years	143
41206_Colombia	748	81-85years	143
52540_Policarpa	749	81-85years	143
68324_Guavatá	750	81-85years	143
68502_Onzaga	751	81-85years	143
52083_Belén	752	81-85years	142
25168_Chaguaní	753	81-85years	141
41660_Saladoblanco	754	81-85years	141
68684_San José De Miranda	755	81-85years	141
15104_Boyacá	756	81-85years	140
52233_Cumbitara	757	81-85years	140
54051_Arboledas	758	81-85years	140
68152_Carcasí	759	81-85years	140
76246_El Cairo	760	81-85years	140
15180_Chiscas	761	81-85years	139
15442_Maripí	762	81-85years	139
15507_Otanche	763	81-85years	139
15761_Somondoco	764	81-85years	139
25805_Tibacuy	765	81-85years	139
73854_Valle De San Juan	766	81-85years	139
13458_Montecristo	767	81-85years	138
15162_Cerinza	768	81-85years	138
19418_López De Micay	769	81-85years	138
19785_Sucre	770	81-85years	138
68179_Chipatá	771	81-85years	138
05628_Sabanalarga	772	81-85years	137
15537_Paz De Río	773	81-85years	137
17442_Marmato	774	81-85years	137
25295_Gachancipá	775	81-85years	137
25653_San Cayetano	776	81-85years	137
41503_Oporapa	777	81-85years	137
85430_Trinidad	778	81-85years	137
25488_Nilo	779	81-85years	136
41872_Villavieja	780	81-85years	136
66383_La Celia	781	81-85years	136
25823_Topaipí	782	81-85years	134
41676_Santa María	783	81-85years	134
52022_Aldana	784	81-85years	134
73043_Anzoátegui	785	81-85years	134
15790_Tasco	786	81-85years	133
68162_Cerrito	787	81-85years	132
41885_Yaguará	788	81-85years	131
86760_Santiago	789	81-85years	131
15776_Sutamarchán	790	81-85years	130
25288_Fúquene	791	81-85years	130
27800_Unguía	792	81-85years	130
68020_Albania	793	81-85years	130
05059_Armenia	794	81-85years	129
05347_Heliconia	795	81-85years	129
15740_Siachoque	796	81-85years	129
25489_Nimaima	797	81-85years	129
25506_Venecia	798	81-85years	129
41349_Hobo	799	81-85years	129
41530_Palestina	800	81-85years	129
68397_La Paz	801	81-85years	129
86571_Puerto Guzmán	802	81-85years	129
05652_San Francisco	803	81-85years	128
15185_Chitaraque	804	81-85years	128
20443_Manaure Balcón Del Cesar	805	81-85years	128
47541_Pedraza	806	81-85years	128
50577_Puerto Lleras	807	81-85years	128
54800_Teorama	808	81-85years	128
15494_Nuevo Colón	809	81-85years	127
18410_La Montañita	810	81-85years	127
85139_Maní	811	81-85years	127
99001_Puerto Carreño	812	81-85years	127
05134_Campamento	813	81-85years	126
05842_Uramita	814	81-85years	126
13600_Río Viejo	815	81-85years	126
41078_Baraya	816	81-85years	126
47720_Santa Bárbara De Pinto	817	81-85years	126
50590_Puerto Rico	818	81-85years	126
68820_Tona	819	81-85years	126
76054_Argelia	820	81-85years	126
50150_Castilla La Nueva	821	81-85years	125
47960_Zapayán	822	81-85years	124
50330_Mesetas	823	81-85years	124
52694_San Pedro De Cartago	824	81-85years	124
54398_La Playa	825	81-85years	124
54520_Pamplonita	826	81-85years	124
54599_Ragonvalia	827	81-85years	124
05055_Argelia	828	81-85years	123
05856_Valparaíso	829	81-85years	123
44378_Hatonuevo	830	81-85years	123
41801_Teruel	831	81-85years	122
50223_Cubarral	832	81-85years	122
68468_Molagavita	833	81-85years	121
73347_Herveo	834	81-85years	121
05873_Vigía Del Fuerte	835	81-85years	120
25328_Guayabal De Síquima	836	81-85years	120
68318_Guaca	837	81-85years	120
05353_Hispania	838	81-85years	119
44035_Albania	839	81-85years	119
68271_Florián	840	81-85years	119
15681_San Pablo De Borbur	841	81-85years	118
86569_Puerto Caicedo	842	81-85years	118
15296_Gámeza	843	81-85years	117
15368_Jericó	844	81-85years	117
27075_Bahía Solano	845	81-85years	117
54250_El Tarra	846	81-85years	117
05125_Caicedo	847	81-85years	116
85225_Nunchía	848	81-85years	116
15425_Macanal	849	81-85years	115
25099_Bojacá	850	81-85years	115
05480_Mutatá	851	81-85years	114
25530_Paratebueno	852	81-85years	114
27245_El Carmen De Atrato	853	81-85years	114
44110_El Molino	854	81-85years	114
63212_Córdoba	855	81-85years	114
86755_San Francisco	856	81-85years	114
15764_Soracá	857	81-85years	113
68217_Coromoro	858	81-85years	113
85125_Hato Corozal	859	81-85years	113
18094_Belén De Los Andaquíes	860	81-85years	112
19701_Santa Rosa	861	81-85years	112
23682_San José De Uré	862	81-85years	112
05036_Angelópolis	863	81-85years	111
25299_Gama	864	81-85years	111
25326_Guatavita	865	81-85years	111
25807_Tibirita	866	81-85years	111
68444_Matanza	867	81-85years	111
05792_Tarso	868	81-85years	110
15189_Ciénega	869	81-85years	110
15511_Pachavita	870	81-85years	110
27006_Acandí	871	81-85years	110
68211_Contratación	872	81-85years	110
68855_Valle De San José	873	81-85years	110
85263_Pore	874	81-85years	110
05390_La Pintada	875	81-85years	109
13655_San Jacinto Del Cauca	876	81-85years	109
27425_Medio Atrato	877	81-85years	109
85325_San Luis De Palenque	878	81-85years	109
05885_Yalí	879	81-85years	108
15051_Arcabuco	880	81-85years	108
15816_Togüí	881	81-85years	108
52473_Mosquera	882	81-85years	108
73152_Casabianca	883	81-85years	108
95025_El Retorno	884	81-85years	108
15223_Cubará	885	81-85years	107
15466_Monguí	886	81-85years	107
19290_Florencia	887	81-85years	107
05021_Alejandría	888	81-85years	106
15822_Tota	889	81-85years	106
54347_Herrán	890	81-85years	106
18610_San José Del Fragua	891	81-85years	105
41518_Paicol	892	81-85years	105
63548_Pijao	893	81-85years	105
68320_Guadalupe	894	81-85years	105
05044_Anzá	895	81-85years	104
05142_Caracolí	896	81-85years	104
13042_Arenal	897	81-85years	104
15380_La Capilla	898	81-85years	104
15464_Mongua	899	81-85years	104
15476_Motavita	900	81-85years	104
15696_Santa Sofía	901	81-85years	104
25518_Paime	902	81-85years	104
52565_Providencia	903	81-85years	104
73770_Suárez	904	81-85years	104
05306_Giraldo	905	81-85years	103
17495_Norcasia	906	81-85years	103
27050_Atrato	907	81-85years	102
52621_Roberto Payán	908	81-85years	102
05264_Entrerríos	909	81-85years	101
15774_Susacón	910	81-85years	101
15879_Viracachá	911	81-85years	101
66075_Balboa	912	81-85years	101
76845_Ulloa	913	81-85years	101
15172_Chinavita	914	81-85years	100
15580_Quípama	915	81-85years	100
68549_Pinchote	916	81-85years	100
86219_Colón	917	81-85years	100
25095_Bituima	918	81-85years	99
25312_Granada	919	81-85years	99
27150_Carmen Del Darién	920	81-85years	99
54239_Durania	921	81-85years	99
73686_Santa Isabel	922	81-85years	99
05206_Concepción	923	81-85years	98
15403_La Uvita	924	81-85years	97
73024_Alpujarra	925	81-85years	97
05315_Guadalupe	926	81-85years	96
15332_Güicán De La Sierra	927	81-85years	96
68780_Suratá	928	81-85years	96
27099_Bojayá	929	81-85years	95
15248_El Espino	930	81-85years	94
27491_Nóvita	931	81-85years	94
85400_Támara	932	81-85years	94
15131_Caldas	933	81-85years	93
15808_Tinjacá	934	81-85years	93
17665_San José	935	81-85years	93
25224_Cucunubá	936	81-85years	93
27600_Río Quito	937	81-85years	93
41244_Elías	938	81-85years	93
05647_San Andrés De Cuerquía	939	81-85years	92
15244_El Cocuy	940	81-85years	92
25793_Tausa	941	81-85years	92
27250_El Litoral Del San Juan	942	81-85years	92
50450_Puerto Concordia	943	81-85years	92
50680_San Carlos De Guaroa	944	81-85years	92
68368_Jesús María	945	81-85years	92
15232_Chíquiza	946	81-85years	91
27073_Bagadó	947	81-85years	91
68498_Ocamonte	948	81-85years	91
15377_Labranzagrande	949	81-85years	90
50370_Uribe	950	81-85years	89
54743_Silos	951	81-85years	89
68327_Güepsa	952	81-85years	89
08549_Piojó	953	81-85years	88
25580_Pulí	954	81-85years	88
15212_Coper	955	81-85years	87
27135_El Cantón Del San Pablo	956	81-85years	87
27413_Lloró	957	81-85years	87
41483_Nátaga	958	81-85years	87
05145_Caramanta	959	81-85years	86
05150_Carolina	960	81-85years	86
15135_Campohermoso	961	81-85years	86
15810_Tipacoque	962	81-85years	86
54553_Puerto Santander	963	81-85years	86
13160_Cantagallo	964	81-85years	85
15218_Covarachía	965	81-85years	85
15676_San Miguel De Sema	966	81-85years	85
15690_Santa María	967	81-85years	85
18205_Curillo	968	81-85years	85
54344_Hacarí	969	81-85years	85
68686_San Miguel	970	81-85years	85
05086_Belmira	971	81-85years	84
25594_Quetame	972	81-85years	84
25781_Sutatausa	973	81-85years	84
18756_Solano	974	81-85years	83
18460_Milán	975	81-85years	82
15621_Rondón	976	81-85years	81
25324_Guataquí	977	81-85years	81
27580_Río Iró	978	81-85years	80
54670_San Calixto	979	81-85years	80
68573_Puerto Parra	980	81-85years	80
85230_Orocué	981	81-85years	80
05819_Toledo	982	81-85years	79
15293_Gachantivá	983	81-85years	79
25335_Guayabetal	984	81-85years	79
52385_La Llanada	985	81-85years	79
41026_Altamira	986	81-85years	78
52520_Francisco Pizarro	987	81-85years	78
15638_Sáchica	988	81-85years	77
15820_Tópaga	989	81-85years	76
27160_Cértegui	990	81-85years	76
52480_Nariño	991	81-85years	76
68266_Enciso	992	81-85years	76
50124_Cabuyaro	993	81-85years	75
54673_San Cayetano	994	81-85years	75
68533_Páramo	995	81-85years	75
05107_Briceño	996	81-85years	74
15317_Guacamayas	997	81-85years	74
15720_Sativanorte	998	81-85years	74
18860_Valparaíso	999	81-85years	74
52696_Santa Bárbara	1000	81-85years	74
68092_Betulia	1001	81-85years	74
15022_Almeida	1002	81-85years	73
15092_Betéitiva	1003	81-85years	73
68296_Galán	1004	81-85years	73
99524_La Primavera	1005	81-85years	73
05501_Olaya	1006	81-85years	72
27810_Unión Panamericana	1007	81-85years	72
54480_Mutiscua	1008	81-85years	72
68682_San Joaquín	1009	81-85years	72
13580_Regidor	1010	81-85years	71
20310_González	1011	81-85years	71
52390_La Tola	1012	81-85years	71
68298_Gámbita	1013	81-85years	71
50270_El Dorado	1014	81-85years	70
70230_Chalán	1015	81-85years	70
54871_Villa Caro	1016	81-85years	69
63111_Buenavista	1017	81-85years	69
68169_Charta	1018	81-85years	69
68425_Macaravita	1019	81-85years	68
15224_Cucaita	1020	81-85years	67
19533_Piamonte	1021	81-85years	67
54418_Lourdes	1022	81-85years	66
68250_El Peñón	1023	81-85years	66
25120_Cabrera	1024	81-85years	65
25368_Jerusalén	1025	81-85years	65
68245_El Guacamayo	1026	81-85years	65
73622_Roncesvalles	1027	81-85years	65
88564_Providencia	1028	81-85years	65
95015_Calamar	1029	81-85years	65
15187_Chivatá	1030	81-85years	64
15514_Páez	1031	81-85years	64
25339_Gutiérrez	1032	81-85years	63
25483_Nariño	1033	81-85years	63
68673_San Benito	1034	81-85years	63
91540_Puerto Nariño	1035	81-85years	63
18785_Solita	1036	81-85years	62
15500_Oicatá	1037	81-85years	60
27660_San José Del Palmar	1038	81-85years	60
15090_Berbeo	1039	81-85years	59
85300_Sabanalarga	1040	81-85years	59
15106_Briceño	1041	81-85years	58
18029_Albania	1042	81-85years	58
73461_Murillo	1043	81-85years	57
68524_Palmas Del Socorro	1044	81-85years	56
05004_Abriaquí	1045	81-85years	55
15660_San Eduardo	1046	81-85years	55
81591_Puerto Rondón	1047	81-85years	55
15236_Chivor	1048	81-85years	54
15215_Corrales	1049	81-85years	53
17446_Marulanda	1050	81-85years	53
18479_Morelia	1051	81-85years	53
25871_Villagómez	1052	81-85years	53
50110_Barranca De Upía	1053	81-85years	53
15226_Cuítiva	1054	81-85years	52
54680_Santiago	1055	81-85years	52
81220_Cravo Norte	1056	81-85years	52
54109_Bucarasica	1057	81-85years	51
13490_Norosí	1058	81-85years	49
15522_Panqueba	1059	81-85years	49
15839_Tutazá	1060	81-85years	49
68705_Santa Bárbara	1061	81-85years	49
15762_Sora	1062	81-85years	48
68209_Confines	1063	81-85years	48
05658_San José De La Montaña	1064	81-85years	47
15723_Sativasur	1065	81-85years	46
95200_Miraflores	1066	81-85years	46
15832_Tununguá	1067	81-85years	45
54125_Cácota	1068	81-85years	45
68013_Aguada	1069	81-85years	45
91407_La Pedrera	1070	81-85years	44
68121_Cabrera	1071	81-85years	43
68176_Chima	1072	81-85years	43
68264_Encino	1073	81-85years	43
50245_El Calvario	1074	81-85years	42
15362_Iza	1075	81-85years	41
68160_Cepitá	1076	81-85years	41
68322_Guapotá	1077	81-85years	40
25086_Beltrán	1078	81-85years	39
44420_La Jagua Del Pilar	1079	81-85years	39
05475_Murindó	1080	81-85years	38
68720_Santa Helena Del Opón	1081	81-85years	38
27372_Juradó	1082	81-85years	36
27495_Nuquí	1083	81-85years	36
68867_Vetas	1084	81-85years	36
91405_La Chorrera	1085	81-85years	36
15401_La Victoria	1086	81-85years	35
68344_Hato	1087	81-85years	35
91798_Tarapacá	1088	81-85years	35
50325_Mapiripán	1089	81-85years	34
15518_Pajarito	1090	81-85years	32
68522_Palmar	1091	81-85years	32
99624_Santa Rosalía	1092	81-85years	31
15533_Paya	1093	81-85years	29
68370_Jordán	1094	81-85years	28
85315_Sácama	1095	81-85years	28
15114_Busbanzá	1096	81-85years	27
85015_Chámeza	1097	81-85years	26
68132_California	1098	81-85years	25
91263_El Encanto	1099	81-85years	25
85136_La Salina	1100	81-85years	24
50686_San Juanito	1101	81-85years	23
27745_Sipí	1102	81-85years	21
94343_Barrancominas	1103	81-85years	21
15550_Pisba	1104	81-85years	20
91460_Mirití - Paraná	1105	81-85years	20
97161_Carurú	1106	81-85years	20
85279_Recetor	1107	81-85years	18
91669_Puerto Santander	1108	81-85years	14
97511_Pacoa	1109	81-85years	14
91536_Puerto Arica	1110	81-85years	12
94884_Puerto Colombia	1111	81-85years	10
97666_Taraira	1112	81-85years	9
94883_San Felipe	1113	81-85years	8
94887_Pana Pana	1114	81-85years	8
94663_Mapiripana	1115	81-85years	6
91530_Puerto Alegría	1116	81-85years	5
97889_Yavaraté	1117	81-85years	5
94888_Morichal	1118	81-85years	4
97777_Papunahua	1119	81-85years	4
91430_La Victoria	1120	81-85years	3
94886_Cacahual	1121	81-85years	2

## Sheet: Mun 81-84years by Rate 
Municipality	Position Rate	Total Rate	Rate
15761_Somondoco	1	139	0.0587986
15325_Guayatá	2	152	0.0492069
15276_Floresta	3	156	0.048995
15511_Pachavita	4	110	0.048651
15798_Tenza	5	165	0.0481611
15022_Almeida	6	73	0.0461441
25436_Manta	7	152	0.0456731
25807_Tibirita	8	111	0.0455852
15380_La Capilla	9	104	0.0455342
15673_San Mateo	10	150	0.0453583
25095_Bituima	11	99	0.0445344
15723_Sativasur	12	46	0.0440613
15778_Sutatenza	13	152	0.0436656
25168_Chaguaní	14	141	0.0424315
25398_La Peña	15	229	0.0423603
25489_Nimaima	16	129	0.0421706
15317_Guacamayas	17	74	0.0419501
25372_Junín	18	218	0.0419473
25596_Quipile	19	256	0.0418985
15097_Boavita	20	206	0.041768
25258_El Peñón	21	144	0.0416426
25324_Guataquí	22	81	0.0410334
15090_Berbeo	23	59	0.0409154
68245_El Guacamayo	24	65	0.0395859
15774_Susacón	25	101	0.0395303
68020_Albania	26	130	0.0393106
25297_Gachetá	27	316	0.0391816
15879_Viracachá	28	101	0.039117
25851_Útica	29	157	0.0390644
15180_Chiscas	30	139	0.038751
25245_El Colegio	31	869	0.0385725
15092_Betéitiva	32	73	0.0385224
25293_Gachalá	33	167	0.0384527
68324_Guavatá	34	143	0.0381537
25823_Topaipí	35	134	0.0380358
15720_Sativanorte	36	74	0.0380072
15162_Cerinza	37	138	0.0379538
15835_Turmequé	38	221	0.0378749
25867_Vianí	39	143	0.0375723
25645_San Antonio Del Tequendama	40	377	0.0369535
15621_Rondón	41	81	0.0366184
15401_La Victoria	42	35	0.0366109
25299_Gama	43	111	0.0366095
25394_La Palma	44	282	0.0365854
68502_Onzaga	45	143	0.0364053
15248_El Espino	46	94	0.0361956
68572_Puente Nacional	47	446	0.0358204
15696_Santa Sofía	48	104	0.0355677
25592_Quebradanegra	49	158	0.0355296
15172_Chinavita	50	100	0.0354359
15183_Chita	51	274	0.0354234
25777_Supatá	52	167	0.0353364
15660_San Eduardo	53	55	0.0353017
25805_Tibacuy	54	139	0.0352523
25001_Agua De Dios	55	367	0.0352173
15842_Úmbita	56	243	0.0351919
25040_Anolaima	57	425	0.035066
15403_La Uvita	58	97	0.0349676
68686_San Miguel	59	85	0.0349363
25580_Pulí	60	88	0.0348653
25386_La Mesa	61	1007	0.0347697
15897_Zetaquira	62	148	0.0346442
25878_Viotá	63	434	0.0346148
68211_Contratación	64	110	0.0346021
73873_Villarrica	65	173	0.0345654
25426_Machetá	66	208	0.03454
15804_Tibaná	67	274	0.0344871
25885_Yacopí	68	372	0.0341692
68684_San José De Miranda	69	141	0.0341239
25898_Zipacón	70	143	0.0339587
15537_Paz De Río	71	137	0.0339109
68152_Carcasí	72	140	0.0338983
25653_San Cayetano	73	137	0.0338857
05059_Armenia	74	129	0.0337962
15109_Buenavista	75	143	0.0337264
15667_San Luis De Gaceno	76	152	0.0335245
73226_Cunday	77	260	0.0334965
25328_Guayabal De Síquima	78	120	0.0332963
68682_San Joaquín	79	72	0.0332257
73678_San Luis	80	403	0.0331988
15368_Jericó	81	117	0.0330508
25839_Ubalá	82	237	0.0329075
15664_San José De Pare	83	153	0.0328467
15218_Covarachía	84	85	0.0327679
73483_Natagaima	85	467	0.0327168
15425_Macanal	86	115	0.0327076
25662_San Juan De Rioseco	87	245	0.0326928
52036_Ancuya	88	244	0.032616
15367_Jenesano	89	205	0.0324984
15808_Tinjacá	90	93	0.0324155
68147_Capitanejo	91	171	0.0324109
68397_La Paz	92	129	0.0323633
15236_Chivor	93	54	0.0323547
25862_Vergara	94	195	0.0323062
25368_Jerusalén	95	65	0.0321146
15226_Cuítiva	96	52	0.031941
68425_Macaravita	97	68	0.0319249
68179_Chipatá	98	138	0.0318266
15135_Campohermoso	99	86	0.031793
68770_Suaita	100	277	0.031697
25524_Pandi	101	150	0.0316857
15322_Guateque	102	253	0.0315265
25797_Tena	103	254	0.0315058
25506_Venecia	104	129	0.0314174
25658_San Francisco	105	294	0.0313567
15531_Pauna	106	199	0.0313139
15104_Boyacá	107	140	0.0313059
25871_Villagómez	108	53	0.0312684
13440_Margarita	109	303	0.0311728
25148_Caparrapí	110	319	0.0310734
68468_Molagavita	111	121	0.0309068
73854_Valle De San Juan	112	139	0.0308752
25815_Tocaima	113	415	0.0308665
68368_Jesús María	114	92	0.0308001
52207_Consacá	115	311	0.0307982
76403_La Victoria	116	339	0.0306898
68669_San Andrés	117	244	0.0305573
50245_El Calvario	118	42	0.0302812
25599_Apulo	119	228	0.0302789
15753_Soatá	120	256	0.0302744
15522_Panqueba	121	49	0.0302656
52573_Puerres	122	255	0.0302527
25513_Pacho	123	715	0.0302364
73770_Suárez	124	104	0.0301799
15131_Caldas	125	93	0.0301459
15114_Busbanzá	126	27	0.0301339
25483_Nariño	127	63	0.03
73217_Coyaima	128	567	0.0298437
25718_Sasaima	129	277	0.0297881
52287_Funes	130	184	0.0297638
52323_Gualmatán	131	187	0.0297297
25123_Cachipay	132	275	0.0296752
25290_Fusagasugá	133	3903	0.0296443
68377_La Belleza	134	163	0.0296364
15299_Garagoa	135	414	0.0296201
52411_Linares	136	265	0.0296122
25035_Anapoima	137	359	0.029596
25181_Choachí	138	306	0.0295196
76377_La Cumbre	139	379	0.0295194
15832_Tununguá	140	45	0.0294889
73352_Icononzo	141	294	0.0294619
25841_Ubaque	142	188	0.029421
73349_Honda	143	669	0.0294027
15676_San Miguel De Sema	144	85	0.0293002
15377_Labranzagrande	145	90	0.0292683
25491_Nocaima	146	151	0.029072
68207_Concepción	147	154	0.0290566
15212_Coper	148	87	0.0288175
15293_Gachantivá	149	79	0.0287901
25053_Arbeláez	150	275	0.0286071
73236_Dolores	151	207	0.0285045
17050_Aranzazu	152	280	0.0284149
15106_Briceño	153	58	0.0283896
17877_Viterbo	154	352	0.02833
68872_Villanueva	155	189	0.0281041
73547_Piedras	156	155	0.0280899
05240_Ebéjico	157	289	0.0279957
47205_Concordia	158	271	0.027993
15455_Miraflores	159	228	0.0278083
76736_Sevilla	160	1015	0.0277687
73319_Guamo	161	843	0.0277631
05021_Alejandría	162	106	0.0277052
52203_Colón	163	214	0.0275631
68320_Guadalupe	164	105	0.0275013
15690_Santa María	165	85	0.0274814
52233_Cumbitara	166	140	0.0274779
15466_Monguí	167	107	0.0274711
76863_Versalles	168	171	0.0274346
25320_Guaduas	169	672	0.0274129
05347_Heliconia	170	129	0.0273944
05809_Titiribí	171	224	0.0273872
68296_Galán	172	73	0.0273818
52693_San Pablo	173	353	0.0273537
15839_Tutazá	174	49	0.0273133
15469_Moniquirá	175	564	0.0272899
68013_Aguada	176	45	0.0272893
68780_Suratá	177	96	0.0272727
15810_Tipacoque	178	86	0.027267
25019_Albán	179	161	0.0271959
68895_Zapatoca	180	240	0.0270728
25402_La Vega	181	353	0.0270415
05789_Támesis	182	400	0.0270015
05190_Cisneros	183	240	0.0269936
25518_Paime	184	104	0.026985
52260_El Tambo	185	336	0.0269836
15755_Socotá	186	192	0.0269587
17513_Pácora	187	352	0.0269237
17388_La Merced	188	143	0.0268595
15272_Firavitoba	189	175	0.0268281
73200_Coello	190	201	0.0268179
25288_Fúquene	191	130	0.0268152
15542_Pesca	192	177	0.0268019
68121_Cabrera	193	43	0.0267913
25743_Silvania	194	550	0.0267666
73411_Líbano	195	879	0.0267287
52210_Contadero	196	171	0.0266314
15296_Gámeza	197	117	0.0266212
25281_Fosca	198	148	0.0266139
52381_La Florida	199	240	0.0265281
05282_Fredonia	200	497	0.0265152
68773_Sucre	201	160	0.0264988
05501_Olaya	202	72	0.0264803
19622_Rosas	203	247	0.0264567
15087_Belén	204	193	0.0263589
52506_Ospina	205	171	0.0263564
15632_Saboyá	206	294	0.0263417
17653_Salamina	207	433	0.0263366
05142_Caracolí	208	104	0.0262958
76113_Bugalagrande	209	579	0.0262823
73563_Prado	210	207	0.0262258
13248_El Guamo	211	206	0.0262053
54377_Labateca	212	145	0.0261827
73270_Falan	213	173	0.0261645
17614_Riosucio	214	1253	0.0260976
23168_Chimá	215	352	0.0260895
73861_Venadillo	216	316	0.0260855
15442_Maripí	217	139	0.0259619
73585_Purificación	218	583	0.0259561
17541_Pensilvania	219	444	0.0259543
52788_Tangua	220	268	0.0259413
05150_Carolina	221	86	0.0259036
76100_Bolívar	222	360	0.0259011
68271_Florián	223	119	0.0258921
15790_Tasco	224	133	0.0258755
25779_Susa	225	157	0.0258521
52320_Guaitarilla	226	278	0.0258029
63111_Buenavista	227	69	0.0257367
68522_Palmar	228	32	0.0257235
05310_Gómez Plata	229	211	0.0256941
05004_Abriaquí	230	55	0.0256889
05467_Montebello	231	151	0.0256759
63594_Quimbaya	232	744	0.0256702
25154_Carmen De Carupa	233	188	0.0256655
52354_Imués	234	163	0.0256652
68101_Bolívar	235	242	0.0256437
15816_Togüí	236	108	0.0255682
76122_Caicedonia	237	668	0.0255625
15185_Chitaraque	238	128	0.0255336
73055_Armero	239	289	0.0255165
63272_Filandia	240	285	0.0254851
17446_Marulanda	241	53	0.0254685
15494_Nuevo Colón	242	127	0.0253594
05368_Jericó	243	280	0.0253485
73030_Ambalema	244	165	0.0252912
52683_Sandoná	245	475	0.0252163
54313_Gramalote	246	149	0.0251902
76054_Argelia	247	126	0.0251597
54520_Pamplonita	248	124	0.0251572
25151_Cáqueza	249	388	0.0251377
05206_Concepción	250	98	0.0251218
76823_Toro	251	302	0.0250249
76622_Roldanillo	252	787	0.0250111
15693_Santa Rosa De Viterbo	253	271	0.0249793
68079_Barichara	254	189	0.0249637
19392_La Sierra	255	248	0.0249623
52585_Pupiales	256	410	0.0249528
66045_Apía	257	266	0.0249484
41244_Elías	258	93	0.0249129
19397_La Vega	259	492	0.0248774
17272_Filadelfia	260	239	0.0248622
66440_Marsella	261	383	0.0248347
68444_Matanza	262	111	0.0248322
68167_Charalá	263	271	0.0247851
15204_Cómbita	264	231	0.0247297
73408_Lérida	265	419	0.0246892
76147_Cartago	266	2893	0.0246433
05679_Santa Bárbara	267	538	0.0246382
25279_Fómeque	268	264	0.0245604
52019_Albán	269	201	0.0245391
68861_Vélez	270	451	0.0245349
68169_Charta	271	69	0.0245203
15763_Sotaquirá	272	195	0.024519
05652_San Francisco	273	128	0.024507
15332_Güicán De La Sierra	274	96	0.0244898
15189_Ciénega	275	110	0.024488
54099_Bochalema	276	168	0.0244648
19450_Mercaderes	277	361	0.024382
17486_Neira	278	496	0.0243675
19693_San Sebastián	279	238	0.0243628
15837_Tuta	280	198	0.0243154
05002_Abejorral	281	427	0.0242986
52110_Buesaco	282	484	0.0242801
19100_Bolívar	283	864	0.0242526
76233_Dagua	284	959	0.0242478
66594_Quinchía	285	610	0.0242237
15464_Mongua	286	104	0.024186
68370_Jordán	287	28	0.0240757
19760_Sotará - Paispamba	288	287	0.0240752
25649_San Bernardo	289	178	0.0240411
05353_Hispania	290	119	0.0240404
76306_Ginebra	291	455	0.024003
47318_Guamal	292	607	0.0239845
52240_Chachagüí	293	296	0.023954
17867_Victoria	294	195	0.0239323
15580_Quípama	295	100	0.0238436
13650_San Fernando	296	233	0.0238339
52083_Belén	297	142	0.0238215
73024_Alpujarra	298	97	0.0238212
76890_Yotoco	299	364	0.0237613
52254_El Peñol	300	147	0.0237288
19807_Timbío	301	763	0.0237177
68217_Coromoro	302	113	0.0236649
25307_Girardot	303	2165	0.0236496
52051_Arboleda	304	180	0.0236035
91460_Mirití - Paraná	305	20	0.0235294
25875_Villeta	306	603	0.0234914
63190_Circasia	307	636	0.0234773
52378_La Cruz	308	391	0.023468
05321_Guatapé	309	164	0.0234353
15822_Tota	310	106	0.0233996
52720_Sapuyes	311	161	0.0233536
73504_Ortega	312	692	0.0233295
68673_San Benito	313	63	0.0232902
15244_El Cocuy	314	92	0.0232794
15599_Ramiriquí	315	202	0.0232451
25178_Chipaque	316	200	0.0231911
63001_Armenia	317	6337	0.0231473
54223_Cucutilla	318	177	0.0231433
52685_San Bernardo	319	205	0.0231012
52560_Potosí	320	235	0.0230867
52256_El Rosario	321	150	0.023084
63130_Calarcá	322	1599	0.0230516
54599_Ragonvalia	323	124	0.023044
25845_Une	324	159	0.0230401
68524_Palmas Del Socorro	325	56	0.0230263
05667_San Rafael	326	289	0.0230151
15187_Chivatá	327	64	0.0229968
76869_Vijes	328	247	0.022996
05364_Jardín	329	309	0.0229689
17433_Manzanares	330	378	0.0229063
76497_Obando	331	251	0.0228806
05543_Peque	332	163	0.0228259
17042_Anserma	333	716	0.022775
17444_Marquetalia	334	275	0.0227668
05856_Valparaíso	335	123	0.0227189
25086_Beltrán	336	39	0.0226876
52885_Yacuanquer	337	240	0.0226865
54239_Durania	338	99	0.02267
76246_El Cairo	339	140	0.0226574
25612_Ricaurte	340	244	0.0226198
54347_Herrán	341	106	0.0226061
15776_Sutamarchán	342	130	0.0225891
52435_Mallama	343	180	0.022579
76036_Andalucía	344	409	0.0225755
19022_Almaguer	345	373	0.0225746
05138_Cañasgordas	346	306	0.022563
76111_Guadalajara De Buga	347	2573	0.0225542
17001_Manizales	348	8915	0.022523
52565_Providencia	349	104	0.0225157
19701_Santa Rosa	350	112	0.0225126
05266_Envigado	351	4758	0.0224903
68266_Enciso	352	76	0.0224719
68549_Pinchote	353	100	0.0224366
76243_El Águila	354	165	0.022379
25438_Medina	355	162	0.0222864
15757_Socha	356	167	0.0222756
19785_Sucre	357	138	0.0222545
52687_San Lorenzo	358	370	0.0222543
23586_Purísima De La Concepción	359	327	0.0222419
63470_Montenegro	360	781	0.0222266
17174_Chinchiná	361	1073	0.0222162
52352_Iles	362	158	0.022216
76616_Riofrío	363	311	0.0221715
15686_Santana	364	151	0.02217
05690_Santo Domingo	365	211	0.0221639
05036_Angelópolis	366	111	0.0221424
23686_San Pelayo	367	898	0.0221106
54128_Cáchira	368	191	0.0221014
66383_La Celia	369	136	0.0220994
73671_Saldaña	370	311	0.0220912
73026_Alvarado	371	148	0.0220501
66682_Santa Rosa De Cabal	372	1555	0.0220299
70771_Sucre	373	526	0.0219432
68160_Cepitá	374	41	0.0219369
73275_Flandes	375	599	0.0219342
52678_Samaniego	376	519	0.0219015
68705_Santa Bárbara	377	49	0.0218848
52418_Los Andes	378	190	0.0218818
15514_Páez	379	64	0.0218803
76828_Trujillo	380	364	0.0218671
76520_Palmira	381	6542	0.0218669
76020_Alcalá	382	266	0.021866
05483_Nariño	383	188	0.021863
05425_Maceo	384	159	0.0218047
05209_Concordia	385	350	0.0217892
17013_Aguadas	386	447	0.0217783
25535_Pasca	387	189	0.0217592
05607_Retiro	388	447	0.0217328
76606_Restrepo	389	278	0.0217221
66687_Santuario	390	254	0.0216465
63548_Pijao	391	105	0.0216316
52786_Taminango	392	333	0.0216065
19256_El Tambo	393	830	0.0215534
66001_Pereira	394	8763	0.0215454
73443_San Sebastián De Mariquita	395	741	0.021542
15820_Tópaga	396	76	0.0215236
05197_Cocorná	397	316	0.0214922
15500_Oicatá	398	60	0.0214516
68385_Landázuri	399	198	0.0214495
05861_Venecia	400	219	0.0214265
15215_Corrales	401	53	0.0213796
15861_Ventaquemada	402	298	0.0213253
54172_Chinácota	403	340	0.0213086
76834_Tuluá	404	3958	0.0213068
15600_Ráquira	405	155	0.0212271
52399_La Unión	406	605	0.0212154
52838_Túquerres	407	889	0.0212126
05113_Buriticá	408	156	0.0211726
76845_Ulloa	409	101	0.0211651
70233_El Roble	410	207	0.0211527
63302_Génova	411	149	0.0211348
68432_Málaga	412	413	0.021107
15362_Iza	413	41	0.0210905
54820_Toledo	414	311	0.0210662
76400_La Unión	415	618	0.021044
73268_Espinal	416	1413	0.0210349
19290_Florencia	417	107	0.0210257
13654_San Jacinto	418	495	0.0210182
73148_Carmen De Apicalá	419	202	0.021011
05411_Liborina	420	166	0.0210073
76001_Cali	421	37986	0.0209707
15516_Paipa	422	652	0.0209667
05576_Pueblorrico	423	151	0.0209664
17662_Samaná	424	365	0.0209481
17616_Risaralda	425	206	0.020935
15232_Chíquiza	426	91	0.020934
68318_Guaca	427	120	0.0208986
76248_El Cerrito	428	1127	0.0208978
13062_Arroyohondo	429	168	0.0208488
76250_El Dovio	430	177	0.0208333
50686_San Juanito	431	23	0.0207957
13657_San Juan Nepomuceno	432	736	0.0207839
52258_El Tablón De Gómez	433	275	0.0207782
05890_Yolombó	434	392	0.0207243
47161_Cerro De San Antonio	435	191	0.0207046
50251_El Castillo	436	150	0.0206811
63212_Córdoba	437	114	0.0206672
68464_Mogotes	438	209	0.0206665
73001_Ibagué	439	10208	0.0206615
73870_Villahermosa	440	176	0.0206573
52317_Guachucal	441	389	0.0206421
76041_Ansermanuevo	442	323	0.0206377
25745_Simijaca	443	237	0.0206284
17665_San José	444	93	0.0205934
76275_Florida	445	1114	0.0205509
41206_Colombia	446	143	0.0205312
76318_Guacarí	447	617	0.0205052
86755_San Francisco	448	114	0.0205036
41026_Altamira	449	78	0.0204724
91405_La Chorrera	450	36	0.0204662
85136_La Salina	451	24	0.0204429
68162_Cerrito	452	132	0.0204334
68867_Vetas	453	36	0.0204313
05306_Giraldo	454	103	0.0203678
76895_Zarzal	455	800	0.0203588
17777_Supía	456	540	0.0203229
23182_Chinú	457	867	0.0203159
66075_Balboa	458	101	0.0202974
63690_Salento	459	152	0.0202937
68755_Socorro	460	588	0.0202934
41799_Tello	461	207	0.0202643
13620_San Cristóbal	462	151	0.0202576
15681_San Pablo De Borbur	463	118	0.0202506
68298_Gámbita	464	71	0.0202395
68327_Güepsa	465	89	0.0202181
73168_Chaparral	466	873	0.0201985
13188_Cicuco	467	265	0.0201982
66318_Guática	468	232	0.0201459
05145_Caramanta	469	86	0.0201452
19548_Piendamó - Tunía	470	670	0.0200924
70508_Ovejas	471	449	0.020059
68498_Ocamonte	472	91	0.0200573
05761_Sopetrán	473	274	0.0199869
17088_Belalcázar	474	193	0.0199772
05079_Barbosa	475	889	0.0199234
13268_El Peñón	476	144	0.019906
15476_Motavita	477	104	0.0199005
50689_San Martín	478	432	0.0198904
15507_Otanche	479	139	0.0198884
05313_Granada	480	183	0.0198848
66170_Dosquebradas	481	3861	0.0198786
76126_Calima	482	318	0.0198551
15224_Cucaita	483	67	0.0198519
05674_San Vicente Ferrer	484	357	0.0198477
15051_Arcabuco	485	108	0.0198274
66088_Belén De Umbría	486	424	0.0198149
15047_Aquitania	487	274	0.0197691
76670_San Pedro	488	305	0.0197411
05541_Peñol	489	355	0.0197266
05318_Guarne	490	829	0.0197221
68745_Simacota	491	153	0.019719
05756_Sonsón	492	623	0.0197164
13300_Hatillo De Loba	493	232	0.0197111
73686_Santa Isabel	494	99	0.0196976
41078_Baraya	495	126	0.0196967
73152_Casabianca	496	108	0.0196507
85300_Sabanalarga	497	59	0.0196339
15480_Muzo	498	156	0.0195955
41872_Villavieja	499	136	0.0195881
25488_Nilo	500	136	0.0195402
05101_Ciudad Bolívar	501	451	0.0195356
19513_Padilla	502	171	0.0195139
52022_Aldana	503	134	0.0194994
68322_Guapotá	504	40	0.0194932
23300_Cotorra	505	316	0.0194881
05792_Tarso	506	110	0.0194828
68855_Valle De San José	507	110	0.0194759
13468_Mompós	508	841	0.0194635
70742_San Luis De Sincé	509	587	0.0194448
50223_Cubarral	510	122	0.0194391
50270_El Dorado	511	70	0.0194336
52215_Córdoba	512	288	0.019424
15740_Siachoque	513	129	0.0194014
73624_Rovira	514	392	0.0193867
63401_La Tebaida	515	629	0.0193592
54518_Pamplona	516	867	0.0193505
08137_Campo De La Cruz	517	441	0.0193336
66400_La Virginia	518	499	0.0193194
05842_Uramita	519	126	0.0193163
23464_Momil	520	314	0.0193064
41349_Hobo	521	129	0.019294
15764_Soracá	522	113	0.0192899
70400_La Unión	523	222	0.0192876
73520_Palocabildo	524	177	0.0192643
86219_Colón	525	100	0.0192345
68229_Curití	526	223	0.0192241
86760_Santiago	527	131	0.019211
68051_Aratoca	528	151	0.0192088
15759_Sogamoso	529	2295	0.0192045
52224_Cuaspud Carlosama	530	172	0.0191643
73067_Ataco	531	349	0.0191569
15806_Tibasosa	532	211	0.0191487
41797_Tesalia	533	187	0.0191461
19532_Patía	534	543	0.019146
23675_San Bernardo Del Viento	535	563	0.0191256
19075_Balboa	536	361	0.0190965
70204_Colosó	537	149	0.0190952
05649_San Carlos	538	274	0.0190635
17524_Palestina	539	257	0.0190511
47605_Remolino	540	182	0.0190476
54660_Salazar	541	166	0.019028
25339_Gutiérrez	542	63	0.0190275
73347_Herveo	543	121	0.0190222
41807_Timaná	544	397	0.0190007
05670_San Roque	545	337	0.0189859
52480_Nariño	546	76	0.0189668
17380_La Dorada	547	1310	0.0189619
73124_Cajamarca	548	327	0.0189455
52001_Pasto	549	6617	0.0189408
13760_Soplaviento	550	174	0.0189398
73675_San Antonio	551	217	0.0189057
76563_Pradera	552	822	0.0188939
70215_Corozal	553	1244	0.018892
52694_San Pedro De Cartago	554	124	0.0188679
68820_Tona	555	126	0.0188623
19130_Cajibío	556	608	0.0188615
54174_Chitagá	557	199	0.0188554
68001_Bucaramanga	558	9869	0.0188546
13780_Talaigua Nuevo	559	242	0.01884
15491_Nobsa	560	276	0.0188383
23678_San Carlos	561	443	0.0188254
05642_Salgar	562	296	0.0188187
23660_Sahagún	563	1765	0.0187746
13894_Zambrano	564	213	0.0187385
15814_Toca	565	163	0.0187206
41132_Campoalegre	566	563	0.0187155
15407_Villa De Leyva	567	267	0.0187145
23189_Ciénaga De Oro	568	1053	0.0187107
13549_Pinillos	569	436	0.0186732
50683_San Juan De Arama	570	147	0.0186454
23570_Pueblo Nuevo	571	502	0.0186147
13430_Magangué	572	2371	0.0186003
19001_Popayán	573	5070	0.0185782
27050_Atrato	574	102	0.0185657
15762_Sora	575	48	0.0185615
47692_San Sebastián De Buenavista	576	350	0.0185529
54480_Mutiscua	577	72	0.0185042
70717_San Pedro	578	333	0.0184897
68264_Encino	579	43	0.0184708
05615_Rionegro	580	2120	0.0184587
13006_Achí	581	348	0.0184478
05847_Urrao	582	532	0.0184338
05001_Medellín	583	43495	0.0184316
47551_Pivijay	584	631	0.018358
54418_Lourdes	585	66	0.0183232
47798_Tenerife	586	226	0.0182789
05055_Argelia	587	123	0.0182682
05660_San Luis	588	202	0.0181998
68176_Chima	589	43	0.0181895
41306_Gigante	590	411	0.0181682
68276_Floridablanca	591	4988	0.0181641
47675_Salamina	592	170	0.0181624
73283_Fresno	593	522	0.0181401
86749_Sibundoy	594	255	0.0181237
68615_Rionegro	595	457	0.0181112
68533_Páramo	596	75	0.0180985
23555_Planeta Rica	597	1090	0.0180928
91430_La Victoria	598	3	0.0180723
68679_San Gil	599	977	0.0180705
25326_Guatavita	600	111	0.0180635
23162_Cereté	601	1737	0.0180627
52405_Leiva	602	148	0.0180466
17873_Villamaría	603	1129	0.0180147
68077_Barbosa	604	516	0.0179547
18247_El Doncello	605	315	0.0179262
68500_Oiba	606	181	0.0178907
13433_Mahates	607	461	0.0178876
41668_San Agustín	608	579	0.0178814
05091_Betania	609	153	0.0178135
41885_Yaguará	610	131	0.0177965
13647_San Estanislao	611	293	0.0177382
41615_Rivera	612	373	0.0177071
27580_Río Iró	613	80	0.0176796
73043_Anzoátegui	614	134	0.0176525
52699_Santacruz	615	174	0.017631
05034_Andes	616	652	0.0176088
05315_Guadalupe	617	96	0.0176082
20310_González	618	71	0.0176004
70702_San Juan De Betulia	619	236	0.0175661
25572_Puerto Salgar	620	258	0.0175618
52540_Policarpa	621	143	0.0175482
05628_Sabanalarga	622	137	0.0175349
50287_Fuente De Oro	623	202	0.0175104
47258_El Piñón	624	303	0.0175064
70110_Buenavista	625	175	0.0174913
05697_El Santuario	626	529	0.0174847
23417_Lorica	627	1719	0.0174631
68689_San Vicente De Chucurí	628	502	0.0174548
54398_La Playa	629	124	0.0173524
05212_Copacabana	630	1320	0.0173506
13140_Calamar	631	385	0.0173408
05360_Itagüí	632	4533	0.0173296
05885_Yalí	633	108	0.0173244
17495_Norcasia	634	103	0.0173226
05129_Caldas	635	1316	0.0173224
41524_Palermo	636	418	0.0173114
15238_Duitama	637	2020	0.0173039
20614_Río De Oro	638	249	0.0172821
54051_Arboledas	639	140	0.0172797
70713_San Onofre	640	827	0.0172464
08832_Tubará	641	219	0.0172197
25769_Subachoque	642	255	0.0171602
70523_Palmito	643	215	0.0171533
41013_Agrado	644	147	0.0171369
08001_Barranquilla	645	19090	0.0171136
05030_Amagá	646	456	0.017087
08849_Usiacurí	647	163	0.0170806
13212_Córdoba	648	256	0.0170758
70823_San José De Toluviejo	649	342	0.0170718
05585_Puerto Nare	650	207	0.0170693
52227_Cumbal	651	557	0.0170482
25594_Quetame	652	84	0.0170455
05361_Ituango	653	314	0.0170254
73461_Murillo	654	57	0.0170251
05134_Campamento	655	126	0.0170224
70678_San Benito Abad	656	434	0.0170123
47541_Pedraza	657	128	0.0169111
23574_Puerto Escondido	658	329	0.0168943
54680_Santiago	659	52	0.0168886
23855_Valencia	660	513	0.016802
08078_Baranoa	661	1032	0.0167952
85315_Sácama	662	28	0.0167164
19455_Miranda	663	477	0.0167134
54498_Ocaña	664	1849	0.0167072
50400_Lejanías	665	174	0.0166031
41801_Teruel	666	122	0.0165986
15518_Pajarito	667	32	0.0165803
05284_Frontino	668	333	0.0165581
05376_La Ceja	669	973	0.0165513
68209_Confines	670	48	0.0165403
05125_Caicedo	671	116	0.016536
08606_Repelón	672	421	0.0165312
54125_Cácota	673	45	0.0165259
68344_Hato	674	35	0.0165094
05631_Sabaneta	675	1347	0.0165013
41357_Íquira	676	149	0.016475
76892_Yumbo	677	1558	0.0164228
41518_Paicol	678	105	0.0163986
44110_El Molino	679	114	0.0163723
41319_Guadalupe	680	259	0.016315
20295_Gamarra	681	203	0.0163131
05308_Girardota	682	787	0.0162906
05044_Anzá	683	104	0.0162856
47245_El Banco	684	965	0.0162567
27160_Cértegui	685	76	0.0162289
76364_Jamundí	686	2061	0.0162124
70235_Galeras	687	328	0.0162063
23068_Ayapel	688	628	0.0161789
25407_Lenguazaque	689	152	0.0161462
17442_Marmato	690	137	0.0161461
68250_El Peñón	691	66	0.0161172
05819_Toledo	692	79	0.0160504
41020_Algeciras	693	321	0.016038
08520_Palmar De Varela	694	433	0.0159855
05042_Santa Fé De Antioquia	695	367	0.0159801
25781_Sutatausa	696	84	0.0159757
19473_Morales	697	475	0.0159734
15638_Sáchica	698	77	0.0159652
15176_Chiquinquirá	699	819	0.0159295
50226_Cumaral	700	337	0.0159293
05658_San José De La Montaña	701	47	0.0159214
08638_Sabanalarga	702	1467	0.0158968
08675_Santa Lucía	703	201	0.0158893
13030_Altos Del Rosario	704	143	0.015873
76130_Candelaria	705	1342	0.015858
70418_Los Palmitos	706	346	0.015849
52356_Ipiales	707	1654	0.0158258
18479_Morelia	708	53	0.0158209
08685_Santo Tomás	709	453	0.0158198
70230_Chalán	710	70	0.0158192
23079_Buenavista	711	290	0.015809
27450_Medio San Juan	712	143	0.0157994
70429_Majagual	713	515	0.0157869
73449_Melgar	714	532	0.0157522
54245_El Carmen	715	188	0.0157204
41359_Isnos	716	386	0.0157096
05086_Belmira	717	84	0.0157039
19355_Inzá	718	415	0.0156663
91536_Puerto Arica	719	12	0.0156658
25175_Chía	720	2014	0.0156424
25200_Cogua	721	325	0.0156242
70708_San Marcos	722	833	0.0156241
08549_Piojó	723	88	0.0156139
05656_San Jerónimo	724	205	0.0156095
11001_Bogotá, D.C.	725	111397	0.015581
54743_Silos	726	89	0.0155785
08421_Luruaco	727	429	0.0155171
13667_San Martín De Loba	728	225	0.0155162
13600_Río Viejo	729	126	0.0155077
19698_Santander De Quilichao	730	1478	0.0155011
54001_San José De Cúcuta	731	9663	0.0154675
25322_Guasca	732	231	0.0154474
05887_Yarumal	733	553	0.0154288
85400_Támara	734	94	0.0154225
41001_Neiva	735	4831	0.0154192
05380_La Estrella	736	1031	0.0153876
27135_El Cantón Del San Pablo	737	87	0.015371
05093_Betulia	738	231	0.0153295
05440_Marinilla	739	845	0.015301
25183_Chocontá	740	300	0.0152975
91263_El Encanto	741	25	0.0152718
05038_Angostura	742	160	0.0152381
25120_Cabrera	743	65	0.0152225
25377_La Calera	744	432	0.0152086
25785_Tabio	745	311	0.0151228
05579_Puerto Berrío	746	541	0.0151155
68255_El Playón	747	194	0.015109
41016_Aipe	748	221	0.0151018
05686_Santa Rosa De Osos	749	458	0.0150906
05858_Vegachí	750	168	0.0150889
70473_Morroa	751	223	0.0150788
54871_Villa Caro	752	69	0.0149935
44874_Villanueva	753	373	0.0149403
25873_Villapinzón	754	236	0.0149235
44855_Urumita	755	152	0.014921
41548_Pital	756	182	0.0148912
13244_El Carmen De Bolívar	757	1003	0.0148866
20175_Chimichagua	758	450	0.0148652
08558_Polonuevo	759	241	0.0148573
23419_Los Córdobas	760	236	0.0148558
52385_La Llanada	761	79	0.0148468
70820_Santiago De Tolú	762	475	0.0148382
05237_Donmatías	763	210	0.0148274
50124_Cabuyaro	764	75	0.0147754
05873_Vigía Del Fuerte	765	120	0.0147674
70265_Guaranda	766	230	0.0147266
50577_Puerto Lleras	767	128	0.0147262
05051_Arboletes	768	386	0.0146885
25843_Villa De San Diego De Ubaté	769	583	0.0146789
85325_San Luis De Palenque	770	109	0.0146584
41791_Tarqui	771	236	0.0146511
20787_Tamalameque	772	206	0.0146484
23350_La Apartada	773	201	0.0146363
85279_Recetor	774	18	0.0146341
47703_San Zenón	775	165	0.0146316
19573_Puerto Tejada	776	585	0.0146177
05647_San Andrés De Cuerquía	777	92	0.0146148
70670_Sampués	778	652	0.0146133
05234_Dabeiba	779	330	0.0145515
13744_Simití	780	222	0.014544
19142_Caloto	781	367	0.0145266
13042_Arenal	782	104	0.0145069
47555_Plato	783	814	0.0144961
15572_Puerto Boyacá	784	638	0.014475
19212_Corinto	785	313	0.0144686
20013_Agustín Codazzi	786	846	0.0144677
27245_El Carmen De Atrato	787	114	0.014434
68418_Los Santos	788	179	0.014432
13052_Arjona	789	968	0.0144262
44650_San Juan Del Cesar	790	660	0.0144247
47960_Zapayán	791	124	0.0144086
08770_Suan	792	167	0.0143879
70001_Sincelejo	793	3921	0.0143508
25312_Granada	794	99	0.0143499
05031_Amalfi	795	289	0.0143488
23500_Moñitos	796	360	0.0143455
41298_Garzón	797	937	0.014345
08372_Juan De Acosta	798	270	0.0143403
05400_La Unión	799	297	0.0143215
88564_Providencia	800	65	0.0143014
25736_Sesquilé	801	158	0.0143012
13442_María La Baja	802	648	0.014298
08573_Puerto Colombia	803	682	0.0142851
68092_Betulia	804	74	0.0142719
50006_Acacías	805	1055	0.0142712
13074_Barranco De Loba	806	206	0.0142709
81220_Cravo Norte	807	52	0.01427
25530_Paratebueno	808	114	0.0142482
25740_Sibaté	809	448	0.0142173
54405_Los Patios	810	1153	0.0142149
08141_Candelaria	811	222	0.0142025
68190_Cimitarra	812	352	0.014169
23090_Canalete	813	210	0.0141595
20032_Astrea	814	261	0.0141586
27430_Medio Baudó	815	190	0.0141548
19110_Buenos Aires	816	357	0.0141465
54003_Ábrego	817	426	0.0141444
41483_Nátaga	818	87	0.0141303
05148_El Carmen De Viboral	819	757	0.0141216
50606_Restrepo	820	244	0.0141155
13673_Santa Catalina	821	198	0.0141036
15533_Paya	822	29	0.0140708
23672_San Antero	823	408	0.0140554
68132_California	824	25	0.0140135
41660_Saladoblanco	825	141	0.0140089
41396_La Plata	826	756	0.0140086
50313_Granada	827	893	0.0139621
25317_Guachetá	828	173	0.0139482
41551_Pitalito	829	1656	0.013917
68307_Girón	830	2060	0.0138496
50711_Vistahermosa	831	225	0.013847
23670_San Andrés De Sotavento	832	582	0.0138436
19300_Guachené	833	256	0.0138281
85225_Nunchía	834	116	0.0138062
18592_Puerto Rico	835	325	0.0137619
20443_Manaure Balcón Del Cesar	836	128	0.0137605
25793_Tausa	837	92	0.0137437
68547_Piedecuesta	838	2151	0.0137304
13873_Villanueva	839	290	0.0137213
08560_Ponedera	840	321	0.0137109
05390_La Pintada	841	109	0.0136694
19137_Caldono	842	490	0.0136543
13838_Turbaná	843	212	0.0136387
19743_Silvia	844	455	0.0136309
25899_Zipaquirá	845	1756	0.0136158
05088_Bello	846	6502	0.0136122
20228_Curumaní	847	474	0.0136078
19780_Suárez	848	267	0.0136058
25335_Guayabetal	849	79	0.0135996
70124_Caimito	850	181	0.0135774
68575_Puerto Wilches	851	430	0.0135655
68081_Barrancabermeja	852	2683	0.0135523
50001_Villavicencio	853	6044	0.0135353
20517_Pailitas	854	227	0.0135119
25772_Suesca	855	208	0.0135109
05665_San Pedro De Urabá	856	406	0.0135045
18256_El Paujíl	857	173	0.0134924
13655_San Jacinto Del Cauca	858	109	0.0134918
47720_Santa Bárbara De Pinto	859	126	0.0134831
41770_Suaza	860	233	0.0134201
52612_Ricaurte	861	242	0.0133946
54874_Villa Del Rosario	862	1250	0.0133618
23001_Montería	863	5753	0.0133394
27787_Tadó	864	226	0.0133373
13001_Cartagena De Indias	865	11783	0.0133279
05893_Yondó	866	233	0.0133196
13580_Regidor	867	71	0.0133083
18029_Albania	868	58	0.0132936
85015_Chámeza	869	26	0.0132856
25224_Cucunubá	870	93	0.0132819
05664_San Pedro De Los Milagros	871	226	0.0132785
81591_Puerto Rondón	872	55	0.013269
13810_Tiquisio	873	237	0.0132269
41378_La Argentina	874	165	0.0132265
44420_La Jagua Del Pilar	875	39	0.0132114
15646_Samacá	876	231	0.0132113
05120_Cáceres	877	345	0.0132083
15001_Tunja	878	2198	0.0131735
50318_Guamal	879	182	0.0131512
41676_Santa María	880	134	0.013118
47545_Pijiño Del Carmen	881	145	0.0130973
54385_La Esperanza	882	144	0.0130435
18860_Valparaíso	883	74	0.0130328
19585_Puracé	884	194	0.0129983
13836_Turbaco	885	1272	0.0129295
19824_Totoró	886	269	0.0128893
50330_Mesetas	887	124	0.0128778
18094_Belén De Los Andaquíes	888	112	0.0128308
47707_Santa Ana	889	291	0.0128166
27075_Bahía Solano	890	117	0.0128079
73622_Roncesvalles	891	65	0.0127626
44098_Distracción	892	148	0.0127202
27660_San José Del Palmar	893	60	0.0127092
18001_Florencia	894	1933	0.0126776
20238_El Copey	895	361	0.0126445
15550_Pisba	896	20	0.0126422
19845_Villa Rica	897	237	0.0126326
47745_Sitionuevo	898	325	0.0125949
73616_Rioblanco	899	240	0.0125885
08436_Manatí	900	242	0.0125825
23580_Puerto Libertador	901	443	0.0125485
91407_La Pedrera	902	44	0.0125356
88001_San Andrés	903	542	0.0125205
25799_Tenjo	904	255	0.0125196
50573_Puerto López	905	350	0.0125139
54720_Sardinata	906	264	0.012477
05107_Briceño	907	74	0.0124453
05854_Valdivia	908	143	0.0124229
81736_Saravena	909	647	0.0123761
73555_Planadas	910	266	0.0123704
13160_Cantagallo	911	85	0.0123654
91798_Tarapacá	912	35	0.0123631
86001_Mocoa	913	591	0.0123545
41530_Palestina	914	129	0.0123398
41503_Oporapa	915	137	0.0123301
47660_Sabanas De San Ángel	916	173	0.0123158
20383_La Gloria	917	182	0.0123148
97889_Yavaraté	918	5	0.012285
25126_Cajicá	919	988	0.0122681
27205_Condoto	920	150	0.0122629
20750_San Diego	921	227	0.0122504
47001_Santa Marta	922	5826	0.0122073
13683_Santa Rosa	923	224	0.0121905
23807_Tierralta	924	1045	0.0121776
52390_La Tola	925	71	0.012143
19517_Páez	926	456	0.012128
47189_Ciénaga	927	1432	0.012109
05490_Necoclí	928	465	0.0121031
08634_Sabanagrande	929	387	0.0120972
25214_Cota	930	379	0.0120839
05591_Puerto Triunfo	931	187	0.0120723
68406_Lebrija	932	448	0.0120527
05495_Nechí	933	289	0.0120266
68720_Santa Helena Del Opón	934	38	0.0120253
23815_Tuchín	935	481	0.0120151
19821_Toribío	936	367	0.0119723
81065_Arauquita	937	536	0.0119662
19318_Guapi	938	284	0.0119453
66456_Mistrató	939	190	0.0119339
20621_La Paz	940	311	0.0119134
25099_Bojacá	941	115	0.0119134
20011_Aguachica	942	1137	0.0118998
85430_Trinidad	943	137	0.0118277
18785_Solita	944	62	0.0118275
25486_Nemocón	945	144	0.0118052
20550_Pelaya	946	218	0.0117921
18460_Milán	947	82	0.0117479
47058_Ariguaní	948	332	0.0117381
85250_Paz De Ariporo	949	398	0.0117211
54206_Convención	950	209	0.0116897
50450_Puerto Concordia	951	92	0.0116855
27600_Río Quito	952	93	0.0116629
68573_Puerto Parra	953	80	0.0116601
47570_Puebloviejo	954	307	0.0116204
68655_Sabana De Torres	955	322	0.011617
52835_San Andrés De Tumaco	956	1565	0.0116045
27001_Quibdó	957	1385	0.0115918
47288_Fundación	958	751	0.0115863
47268_El Retén	959	224	0.0115792
13473_Morales	960	216	0.0115644
47460_Nueva Granada	961	201	0.0115246
18205_Curillo	962	85	0.0115192
27491_Nóvita	963	94	0.011514
05264_Entrerríos	964	101	0.0115047
05154_Caucasia	965	971	0.0114967
50370_Uribe	966	89	0.0114587
23466_Montelíbano	967	822	0.0114529
95200_Miraflores	968	46	0.0114343
50590_Puerto Rico	969	126	0.0114203
08433_Malambo	970	1361	0.0113697
85162_Monterrey	971	168	0.0113491
47170_Chivolo	972	206	0.0113137
19050_Argelia	973	225	0.0112923
81300_Fortul	974	196	0.0112683
54673_San Cayetano	975	75	0.0112326
47053_Aracataca	976	420	0.0112179
76109_Buenaventura	977	2880	0.0112097
13670_San Pablo	978	274	0.0111746
66572_Pueblo Rico	979	161	0.0111581
25286_Funza	980	1011	0.0111503
27810_Unión Panamericana	981	72	0.011149
54261_El Zulia	982	289	0.0111158
86568_Puerto Asís	983	619	0.0110696
05040_Anorí	984	160	0.011052
81794_Tame	985	440	0.01104
18410_La Montañita	986	127	0.0110205
25758_Sopó	987	273	0.0110174
25269_Facatativá	988	1477	0.0109504
91669_Puerto Santander	989	14	0.0109461
86320_Orito	990	356	0.0109055
08758_Soledad	991	5841	0.0109047
05604_Remedios	992	245	0.0108797
54109_Bucarasica	993	51	0.0108557
13222_Clemencia	994	150	0.010853
20001_Valledupar	995	4918	0.0107937
15223_Cubará	996	107	0.0107624
27425_Medio Atrato	997	109	0.0107495
95025_El Retorno	998	108	0.0107431
20178_Chiriguaná	999	289	0.0107132
27800_Unguía	1000	130	0.0106627
86569_Puerto Caicedo	1001	118	0.0106479
05790_Tarazá	1002	241	0.0106032
52473_Mosquera	1003	108	0.0105862
54553_Puerto Santander	1004	86	0.0105664
44279_Fonseca	1005	431	0.0105542
68235_El Carmen De Chucuri	1006	185	0.0105311
86757_San Miguel	1007	146	0.0105013
52520_Francisco Pizarro	1008	78	0.010498
27361_Istmina	1009	287	0.010494
97001_Mitú	1010	227	0.0104889
08296_Galapa	1011	577	0.0104882
05659_San Juan De Urabá	1012	209	0.0104542
27495_Nuquí	1013	36	0.0104167
85440_Villanueva	1014	330	0.0104131
86865_Valle Del Guamuez	1015	282	0.0103867
05172_Chigorodó	1016	575	0.0103495
20060_Bosconia	1017	388	0.0103469
85263_Pore	1018	110	0.0103044
85125_Hato Corozal	1019	113	0.0102868
47030_Algarrobo	1020	147	0.010284
13458_Montecristo	1021	138	0.010245
23682_San José De Uré	1022	112	0.0101275
05837_Turbo	1023	1155	0.0101128
70221_Coveñas	1024	153	0.0101117
85230_Orocué	1025	80	0.0100781
54800_Teorama	1026	128	0.0100708
20710_San Alberto	1027	231	0.0100465
86573_Puerto Leguízamo	1028	183	0.0098935
85139_Maní	1029	127	0.00988404
97161_Carurú	1030	20	0.00982318
41006_Acevedo	1031	241	0.0098119
27413_Lloró	1032	87	0.00974462
44847_Uribia	1033	1541	0.00974293
52621_Roberto Payán	1034	102	0.00973933
85010_Aguazul	1035	325	0.00972821
95001_San José Del Guaviare	1036	438	0.00972231
81001_Arauca	1037	723	0.00968688
86885_Villagarzón	1038	212	0.00964645
44078_Barrancas	1039	274	0.00959821
18610_San José Del Fragua	1040	105	0.00957592
47980_Zona Bananera	1041	637	0.00953564
20045_Becerril	1042	195	0.00952427
19364_Jambaló	1043	155	0.00947838
27615_Riosucio	1044	452	0.00943613
19533_Piamonte	1045	67	0.00940483
27025_Alto Baudó	1046	224	0.00935126
27077_Bajo Baudó	1047	171	0.00926779
97777_Papunahua	1048	4	0.00925926
50150_Castilla La Nueva	1049	125	0.0092483
18150_Cartagena Del Chairá	1050	252	0.00924194
05736_Segovia	1051	307	0.00921645
52079_Barbacoas	1052	311	0.00920009
20770_San Martín	1053	188	0.00919226
05895_Zaragoza	1054	221	0.00918843
19418_López De Micay	1055	138	0.0091288
85410_Tauramena	1056	194	0.00911312
25430_Madrid	1057	992	0.00911053
27006_Acandí	1058	110	0.00909467
50110_Barranca De Upía	1059	53	0.00908312
05480_Mutatá	1060	114	0.00904618
52490_Olaya Herrera	1061	193	0.00903727
25473_Mosquera	1062	1162	0.00901614
05250_El Bagre	1063	426	0.00895918
18753_San Vicente Del Caguán	1064	363	0.00889837
19809_Timbiquí	1065	192	0.00888313
13688_Santa Rosa Del Sur	1066	242	0.00886967
54344_Hacarí	1067	85	0.00883392
27372_Juradó	1068	36	0.00876339
25260_El Rosal	1069	191	0.00873223
18756_Solano	1070	83	0.00865756
27073_Bagadó	1071	91	0.00862314
05045_Apartadó	1072	969	0.0086213
94001_Inírida	1073	232	0.00859196
99624_Santa Rosalía	1074	31	0.00854465
52250_El Charco	1075	180	0.00854255
20250_El Paso	1076	294	0.0084922
91540_Puerto Nariño	1077	63	0.00843938
25754_Soacha	1078	5383	0.00834874
05147_Carepa	1079	374	0.00825607
94887_Pana Pana	1080	8	0.00825593
25295_Gachancipá	1081	137	0.00825251
94663_Mapiripana	1082	6	0.00824176
94884_Puerto Colombia	1083	10	0.00823723
52696_Santa Bárbara	1084	74	0.00823228
95015_Calamar	1085	65	0.00822785
99524_La Primavera	1086	73	0.00822257
52427_Magüí	1087	150	0.00821693
05475_Murindó	1088	38	0.00818613
50680_San Carlos De Guaroa	1089	92	0.00811073
54670_San Calixto	1090	80	0.00806858
85001_Yopal	1091	1234	0.00798819
27099_Bojayá	1092	95	0.00796312
44430_Maicao	1093	1266	0.00795821
27250_El Litoral Del San Juan	1094	92	0.00794542
91001_Leticia	1095	327	0.0079265
25817_Tocancipá	1096	305	0.00774957
86571_Puerto Guzmán	1097	129	0.00766944
44001_Riohacha	1098	1350	0.00763445
27745_Sipí	1099	21	0.00758671
27150_Carmen Del Darién	1100	99	0.00755091
54810_Tibú	1101	380	0.00743
91530_Puerto Alegría	1102	5	0.00734214
94883_San Felipe	1103	8	0.00731261
44560_Manaure	1104	529	0.00723152
44378_Hatonuevo	1105	123	0.00696016
50350_La Macarena	1106	157	0.00679271
20570_Pueblo Bello	1107	154	0.00676536
99001_Puerto Carreño	1108	127	0.00670362
20400_La Jagua De Ibirico	1109	241	0.00649491
44090_Dibulla	1110	229	0.00643276
13490_Norosí	1111	49	0.00621197
54250_El Tarra	1112	117	0.00616244
94888_Morichal	1113	4	0.00610687
50325_Mapiripán	1114	34	0.00589664
97666_Taraira	1115	9	0.0056926
99773_Cumaribo	1116	221	0.00553136
97511_Pacoa	1117	14	0.00488656
50568_Puerto Gaitán	1118	189	0.00479525
44035_Albania	1119	119	0.00457024
94343_Barrancominas	1120	21	0.00407292
94886_Cacahual	1121	2	0.00329489

## Sheet: Mun 81-84years by Number & Rate
Municipality	Position	Age 2024	Total People	Position Rate	Rate	Average position
25245_El Colegio	110	81-85years	869	31	0.0385725	70.5
25386_La Mesa	92	81-85years	1007	61	0.0347697	76.5
25290_Fusagasugá	28	81-85years	3903	133	0.0296443	80.5
76736_Sevilla	90	81-85years	1015	160	0.0277687	125
25513_Pacho	139	81-85years	715	123	0.0302364	131
73319_Guamo	116	81-85years	843	161	0.0277631	138.5
68572_Puente Nacional	236	81-85years	446	47	0.0358204	141.5
17614_Riosucio	72	81-85years	1253	214	0.0260976	143
73349_Honda	144	81-85years	669	143	0.0294027	143.5
76147_Cartago	30	81-85years	2893	266	0.0246433	148
73483_Natagaima	217	81-85years	467	85	0.0327168	151
73411_Líbano	108	81-85years	879	195	0.0267287	151.5
25878_Viotá	244	81-85years	434	63	0.0346148	153.5
73217_Coyaima	179	81-85years	567	128	0.0298437	153.5
25320_Guaduas	142	81-85years	672	169	0.0274129	155.5
25040_Anolaima	256	81-85years	425	57	0.035066	156.5
25645_San Antonio Del Tequendama	290	81-85years	377	40	0.0369535	165
63001_Armenia	14	81-85years	6337	317	0.0231473	165.5
25307_Girardot	37	81-85years	2165	303	0.0236496	170
73678_San Luis	271	81-85years	403	80	0.0331988	175.5
15469_Moniquirá	180	81-85years	564	175	0.0272899	177.5
25001_Agua De Dios	300	81-85years	367	55	0.0352173	177.5
17001_Manizales	9	81-85years	8915	348	0.022523	178.5
25885_Yacopí	295	81-85years	372	68	0.0341692	181.5
63594_Quimbaya	134	81-85years	744	232	0.0256702	183
63130_Calarcá	52	81-85years	1599	322	0.0230516	187
05266_Envigado	24	81-85years	4758	351	0.0224903	187.5
25815_Tocaima	263	81-85years	415	113	0.0308665	188
25743_Silvania	185	81-85years	550	194	0.0267666	189.5
76622_Roldanillo	127	81-85years	787	252	0.0250111	189.5
76111_Guadalajara De Buga	33	81-85years	2573	347	0.0225542	190
76122_Caicedonia	145	81-85years	668	237	0.0255625	191
25297_Gachetá	357	81-85years	316	27	0.0391816	192
76113_Bugalagrande	175	81-85years	579	209	0.0262823	192
76233_Dagua	102	81-85years	959	284	0.0242478	193
73585_Purificación	172	81-85years	583	218	0.0259561	195
76520_Palmira	12	81-85years	6542	381	0.0218669	196.5
19100_Bolívar	113	81-85years	864	283	0.0242526	198
15299_Garagoa	264	81-85years	414	135	0.0296201	199.5
66001_Pereira	10	81-85years	8763	394	0.0215454	202
05282_Fredonia	205	81-85years	497	200	0.0265152	202.5
76001_Cali	3	81-85years	37986	421	0.0209707	212
66682_Santa Rosa De Cabal	55	81-85years	1555	372	0.0220299	213.5
76377_La Cumbre	288	81-85years	379	139	0.0295194	213.5
76834_Tuluá	26	81-85years	3958	404	0.0213068	215
19807_Timbío	130	81-85years	763	301	0.0237177	215.5
17174_Chinchiná	84	81-85years	1073	361	0.0222162	222.5
73001_Ibagué	6	81-85years	10208	439	0.0206615	222.5
76403_La Victoria	330	81-85years	339	116	0.0306898	223
25035_Anapoima	310	81-85years	359	137	0.029596	223.5
66594_Quinchía	162	81-85years	610	285	0.0242237	223.5
25394_La Palma	405	81-85years	282	44	0.0365854	224.5
73504_Ortega	140	81-85years	692	312	0.0233295	226
05789_Támesis	272	81-85years	400	182	0.0270015	227
17653_Salamina	247	81-85years	433	207	0.0263366	227
17541_Pensilvania	237	81-85years	444	219	0.0259543	228
47318_Guamal	164	81-85years	607	292	0.0239845	228
05679_Santa Bárbara	190	81-85years	538	267	0.0246382	228.5
52683_Sandoná	214	81-85years	475	245	0.0252163	229.5
63190_Circasia	154	81-85years	636	307	0.0234773	230.5
25148_Caparrapí	353	81-85years	319	110	0.0310734	231.5
19397_La Vega	208	81-85years	492	259	0.0248774	233.5
25596_Quipile	449	81-85years	256	19	0.0418985	234
17042_Anserma	138	81-85years	716	333	0.022775	235.5
23686_San Pelayo	104	81-85years	898	367	0.0221106	235.5
17877_Viterbo	318	81-85years	352	154	0.02833	236
25875_Villeta	166	81-85years	603	306	0.0234914	236
15183_Chita	422	81-85years	274	51	0.0354234	236.5
73268_Espinal	61	81-85years	1413	416	0.0210349	238.5
52207_Consacá	366	81-85years	311	115	0.0307982	240.5
17486_Neira	206	81-85years	496	278	0.0243675	242
13440_Margarita	377	81-85years	303	109	0.0311728	243
52693_San Pablo	316	81-85years	353	173	0.0273537	244.5
63470_Montenegro	129	81-85years	781	360	0.0222266	244.5
15804_Tibaná	423	81-85years	274	67	0.0344871	245
25658_San Francisco	387	81-85years	294	105	0.0313567	246
52110_Buesaco	210	81-85years	484	282	0.0242801	246
25402_La Vega	315	81-85years	353	181	0.0270415	248
68861_Vélez	229	81-85years	451	270	0.0245349	249.5
17513_Pácora	317	81-85years	352	187	0.0269237	252
76248_El Cerrito	81	81-85years	1127	428	0.0208978	254.5
66170_Dosquebradas	29	81-85years	3861	481	0.0198786	255
19256_El Tambo	119	81-85years	830	393	0.0215534	256
25181_Choachí	374	81-85years	306	138	0.0295196	256
68770_Suaita	412	81-85years	277	100	0.031697	256
52838_Túquerres	106	81-85years	889	407	0.0212126	256.5
76306_Ginebra	225	81-85years	455	291	0.024003	258
52260_El Tambo	333	81-85years	336	185	0.0269836	259
73226_Cunday	442	81-85years	260	77	0.0334965	259.5
25398_La Peña	507	81-85years	229	15	0.0423603	261
52585_Pupiales	267	81-85years	410	256	0.0249528	261.5
15842_Úmbita	469	81-85years	243	56	0.0351919	262.5
73408_Lérida	260	81-85years	419	265	0.0246892	262.5
76275_Florida	82	81-85years	1114	445	0.0205509	263.5
25151_Cáqueza	280	81-85years	388	249	0.0251377	264.5
73352_Icononzo	388	81-85years	294	141	0.0294619	264.5
73443_San Sebastián De Mariquita	135	81-85years	741	395	0.021542	265
76100_Bolívar	309	81-85years	360	222	0.0259011	265.5
05002_Abejorral	253	81-85years	427	281	0.0242986	267
23168_Chimá	319	81-85years	352	215	0.0260895	267
25718_Sasaima	411	81-85years	277	129	0.0297881	270
73275_Flandes	167	81-85years	599	375	0.0219342	271
66440_Marsella	285	81-85years	383	261	0.0248347	273
25123_Cachipay	416	81-85years	275	132	0.0296752	274
05240_Ebéjico	394	81-85years	289	157	0.0279957	275.5
25662_San Juan De Rioseco	464	81-85years	245	87	0.0326928	275.5
25372_Junín	536	81-85years	218	18	0.0419473	277
52036_Ancuya	467	81-85years	244	88	0.032616	277.5
25797_Tena	454	81-85years	254	103	0.0315058	278.5
15322_Guateque	456	81-85years	253	102	0.0315265	279
17050_Aranzazu	408	81-85years	280	152	0.0284149	280
52001_Pasto	11	81-85years	6617	549	0.0189408	280
15759_Sogamoso	35	81-85years	2295	529	0.0192045	282
25053_Arbeláez	415	81-85years	275	150	0.0286071	282.5
68001_Bucaramanga	7	81-85years	9869	558	0.0188546	282.5
15753_Soatá	447	81-85years	256	120	0.0302744	283.5
13657_San Juan Nepomuceno	136	81-85years	736	432	0.0207839	284
15835_Turmequé	530	81-85years	221	38	0.0378749	284
23182_Chinú	111	81-85years	867	457	0.0203159	284
15516_Paipa	147	81-85years	652	422	0.0209667	284.5
70771_Sucre	196	81-85years	526	373	0.0219432	284.5
25839_Ubalá	489	81-85years	237	82	0.0329075	285.5
52399_La Unión	165	81-85years	605	406	0.0212154	285.5
52411_Linares	438	81-85years	265	136	0.0296122	287
52573_Puerres	452	81-85years	255	122	0.0302527	287
52678_Samaniego	198	81-85years	519	376	0.0219015	287
73861_Venadillo	358	81-85years	316	216	0.0260855	287
73168_Chaparral	109	81-85years	873	466	0.0201985	287.5
76400_La Unión	160	81-85years	618	415	0.021044	287.5
15097_Boavita	561	81-85years	206	20	0.041768	290.5
76895_Zarzal	126	81-85years	800	455	0.0203588	290.5
05079_Barbosa	107	81-85years	889	475	0.0199234	291
19450_Mercaderes	306	81-85years	361	277	0.024382	291.5
05001_Medellín	2	81-85years	43495	583	0.0184316	292.5
47205_Concordia	427	81-85years	271	158	0.027993	292.5
52378_La Cruz	277	81-85years	391	308	0.023468	292.5
68669_San Andrés	468	81-85years	244	117	0.0305573	292.5
15632_Saboyá	385	81-85years	294	206	0.0263417	295.5
19001_Popayán	20	81-85years	5070	573	0.0185782	296.5
76890_Yotoco	303	81-85years	364	299	0.0237613	301
13430_Magangué	34	81-85years	2371	572	0.0186003	303
76318_Guacarí	161	81-85years	617	447	0.0205052	304
23660_Sahagún	46	81-85years	1765	563	0.0187746	304.5
05318_Guarne	120	81-85years	829	490	0.0197221	305
68276_Floridablanca	21	81-85years	4988	591	0.0181641	306
76036_Andalucía	268	81-85years	409	344	0.0225755	306
19548_Piendamó - Tunía	143	81-85years	670	470	0.0200924	306.5
17380_La Dorada	69	81-85years	1310	547	0.0189619	308
25426_Machetá	552	81-85years	208	66	0.03454	309
05615_Rionegro	39	81-85years	2120	580	0.0184587	309.5
17433_Manzanares	289	81-85years	378	330	0.0229063	309.5
17013_Aguadas	235	81-85years	447	386	0.0217783	310.5
05607_Retiro	234	81-85years	447	388	0.0217328	311
13468_Mompós	117	81-85years	841	508	0.0194635	312.5
13654_San Jacinto	207	81-85years	495	418	0.0210182	312.5
70215_Corozal	74	81-85years	1244	553	0.018892	313.5
54518_Pamplona	112	81-85years	867	516	0.0193505	314
25599_Apulo	510	81-85years	228	119	0.0302789	314.5
68755_Socorro	169	81-85years	588	460	0.0202934	314.5
76823_Toro	379	81-85years	302	251	0.0250249	315
52320_Guaitarilla	409	81-85years	278	226	0.0258029	317.5
19022_Almaguer	292	81-85years	373	345	0.0225746	318.5
73055_Armero	399	81-85years	289	239	0.0255165	319
63272_Filandia	403	81-85years	285	240	0.0254851	321.5
17777_Supía	189	81-85years	540	456	0.0203229	322.5
08001_Barranquilla	4	81-85years	19090	645	0.0171136	324.5
23162_Cereté	48	81-85years	1737	601	0.0180627	324.5
05368_Jericó	407	81-85years	280	243	0.0253485	325
05756_Sonsón	158	81-85years	623	492	0.0197164	325
52788_Tangua	431	81-85years	268	220	0.0259413	325.5
23189_Ciénaga De Oro	86	81-85years	1053	568	0.0187107	327
52687_San Lorenzo	296	81-85years	370	358	0.0222543	327
15367_Jenesano	566	81-85years	205	89	0.0324984	327.5
05360_Itagüí	25	81-85years	4533	632	0.0173296	328.5
05190_Cisneros	479	81-85years	240	183	0.0269936	331
68895_Zapatoca	482	81-85years	240	180	0.0270728	331
19622_Rosas	461	81-85years	247	203	0.0264567	332
15455_Miraflores	509	81-85years	228	159	0.0278083	334
15798_Tenza	663	81-85years	165	5	0.0481611	334
63401_La Tebaida	156	81-85years	629	515	0.0193592	335.5
76563_Pradera	122	81-85years	822	552	0.0188939	337
23417_Lorica	49	81-85years	1719	627	0.0174631	338
52240_Chachagüí	384	81-85years	296	293	0.023954	338.5
68432_Málaga	265	81-85years	413	412	0.021107	338.5
15238_Duitama	42	81-85years	2020	637	0.0173039	339.5
15693_Santa Rosa De Viterbo	426	81-85years	271	253	0.0249793	339.5
52381_La Florida	480	81-85years	240	199	0.0265281	339.5
70742_San Luis De Sincé	170	81-85years	587	509	0.0194448	339.5
23555_Planeta Rica	83	81-85years	1090	597	0.0180928	340
25862_Vergara	588	81-85years	195	94	0.0323062	341
76828_Trujillo	302	81-85years	364	380	0.0218671	341
17873_Villamaría	80	81-85years	1129	603	0.0180147	341.5
15531_Pauna	579	81-85years	199	106	0.0313139	342.5
19760_Sotará - Paispamba	401	81-85years	287	288	0.0240752	344.5
05809_Titiribí	520	81-85years	224	171	0.0273872	345.5
66045_Apía	434	81-85years	266	257	0.0249484	345.5
68167_Charalá	428	81-85years	271	263	0.0247851	345.5
25293_Gachalá	659	81-85years	167	33	0.0384527	346
15276_Floresta	690	81-85years	156	3	0.048995	346.5
68679_San Gil	96	81-85years	977	599	0.0180705	347.5
05212_Copacabana	67	81-85years	1320	630	0.0173506	348.5
05364_Jardín	370	81-85years	309	329	0.0229689	349.5
23586_Purísima De La Concepción	342	81-85years	327	359	0.0222419	350.5
70508_Ovejas	231	81-85years	449	471	0.020059	351
05129_Caldas	68	81-85years	1316	635	0.0173224	351.5
15325_Guayatá	701	81-85years	152	2	0.0492069	351.5
52203_Colón	540	81-85years	214	163	0.0275631	351.5
05209_Concordia	321	81-85years	350	385	0.0217892	353
25279_Fómeque	439	81-85years	264	268	0.0245604	353.5
73236_Dolores	557	81-85years	207	151	0.0285045	354
05890_Yolombó	275	81-85years	392	434	0.0207243	354.5
54498_Ocaña	45	81-85years	1849	664	0.0167072	354.5
68101_Bolívar	474	81-85years	242	235	0.0256437	354.5
73873_Villarrica	644	81-85years	173	65	0.0345654	354.5
25436_Manta	705	81-85years	152	7	0.0456731	356
25777_Supatá	660	81-85years	167	52	0.0353364	356
19392_La Sierra	460	81-85years	248	255	0.0249623	357.5
15778_Sutatenza	703	81-85years	152	13	0.0436656	358
23675_San Bernardo Del Viento	181	81-85years	563	535	0.0191256	358
25851_Útica	687	81-85years	157	29	0.0390644	358
05138_Cañasgordas	373	81-85years	306	346	0.022563	359.5
19130_Cajibío	163	81-85years	608	556	0.0188615	359.5
52317_Guachucal	278	81-85years	389	441	0.0206421	359.5
19532_Patía	186	81-85years	543	534	0.019146	360
05667_San Rafael	396	81-85years	289	326	0.0230151	361
66400_La Virginia	204	81-85years	499	518	0.0193194	361
15673_San Mateo	715	81-85years	150	10	0.0453583	362.5
17662_Samaná	301	81-85years	365	424	0.0209481	362.5
11001_Bogotá, D.C.	1	81-85years	111397	725	0.015581	363
76364_Jamundí	40	81-85years	2061	686	0.0162124	363
50689_San Martín	249	81-85years	432	478	0.0198904	363.5
52786_Taminango	335	81-85years	333	392	0.0216065	363.5
05101_Ciudad Bolívar	228	81-85years	451	501	0.0195356	364.5
76892_Yumbo	54	81-85years	1558	677	0.0164228	365.5
25592_Quebradanegra	683	81-85years	158	49	0.0355296	366
54172_Chinácota	329	81-85years	340	403	0.0213086	366
76616_Riofrío	369	81-85years	311	363	0.0221715	366
73671_Saldaña	368	81-85years	311	370	0.0220912	369
47551_Pivijay	155	81-85years	631	584	0.018358	369.5
54001_San José De Cúcuta	8	81-85years	9663	731	0.0154675	369.5
05631_Sabaneta	65	81-85years	1347	675	0.0165013	370
68147_Capitanejo	650	81-85years	171	91	0.0324109	370.5
66088_Belén De Umbría	257	81-85years	424	486	0.0198149	371.5
17272_Filadelfia	484	81-85years	239	260	0.0248622	372
52323_Gualmatán	614	81-85years	187	131	0.0297297	372.5
52287_Funes	616	81-85years	184	130	0.0297638	373
17444_Marquetalia	414	81-85years	275	334	0.0227668	374
41132_Campoalegre	182	81-85years	563	566	0.0187155	374
08078_Baranoa	88	81-85years	1032	661	0.0167952	374.5
05197_Cocorná	355	81-85years	316	397	0.0214922	376
25841_Ubaque	610	81-85years	188	142	0.029421	376
08137_Campo De La Cruz	240	81-85years	441	517	0.0193336	378.5
41001_Neiva	23	81-85years	4831	735	0.0154192	379
52356_Ipiales	51	81-85years	1654	707	0.0158258	379
25258_El Peñón	738	81-85years	144	21	0.0416426	379.5
08638_Sabanalarga	59	81-85years	1467	702	0.0158968	380.5
68872_Villanueva	606	81-85years	189	155	0.0281041	380.5
70713_San Onofre	121	81-85years	827	640	0.0172464	380.5
25175_Chía	43	81-85years	2014	720	0.0156424	381.5
05034_Andes	148	81-85years	652	616	0.0176088	382
19693_San Sebastián	485	81-85years	238	279	0.0243628	382
15761_Somondoco	764	81-85years	139	1	0.0587986	382.5
05376_La Ceja	97	81-85years	973	669	0.0165513	383
15204_Cómbita	502	81-85years	231	264	0.0247297	383
25168_Chaguaní	753	81-85years	141	14	0.0424315	383.5
73200_Coello	577	81-85years	201	190	0.0268179	383.5
73563_Prado	558	81-85years	207	210	0.0262258	384
13248_El Guamo	560	81-85years	206	211	0.0262053	385.5
76130_Candelaria	66	81-85years	1342	705	0.015858	385.5
05310_Gómez Plata	544	81-85years	211	229	0.0256941	386.5
23570_Pueblo Nuevo	202	81-85years	502	571	0.0186147	386.5
05847_Urrao	192	81-85years	532	582	0.0184338	387
15667_San Luis De Gaceno	702	81-85years	152	76	0.0335245	389
15664_San José De Pare	698	81-85years	153	83	0.0328467	390.5
15755_Socotá	595	81-85years	192	186	0.0269587	390.5
54820_Toledo	367	81-85years	311	414	0.0210662	390.5
15861_Ventaquemada	381	81-85years	298	402	0.0213253	391.5
25867_Vianí	745	81-85years	143	39	0.0375723	392
41668_San Agustín	176	81-85years	579	608	0.0178814	392
68324_Guavatá	750	81-85years	143	34	0.0381537	392
47245_El Banco	101	81-85years	965	684	0.0162567	392.5
15897_Zetaquira	725	81-85years	148	62	0.0346442	393.5
19698_Santander De Quilichao	57	81-85years	1478	730	0.0155011	393.5
76497_Obando	458	81-85years	251	331	0.0228806	394.5
73283_Fresno	197	81-85years	522	593	0.0181401	395
73624_Rovira	276	81-85years	392	514	0.0193867	395
76869_Vijes	462	81-85years	247	328	0.022996	395
15180_Chiscas	761	81-85years	139	30	0.038751	395.5
76041_Ansermanuevo	349	81-85years	323	442	0.0206377	395.5
13650_San Fernando	496	81-85years	233	296	0.0238339	396
05674_San Vicente Ferrer	311	81-85years	357	484	0.0198477	397.5
15087_Belén	592	81-85years	193	204	0.0263589	398
68502_Onzaga	751	81-85years	143	45	0.0364053	398
76606_Restrepo	410	81-85years	278	389	0.0217221	399.5
23678_San Carlos	239	81-85years	443	561	0.0188254	400
05541_Peñol	314	81-85years	355	489	0.0197266	401.5
68077_Barbosa	199	81-85years	516	604	0.0179547	401.5
15162_Cerinza	768	81-85years	138	37	0.0379538	402.5
25612_Ricaurte	465	81-85years	244	340	0.0226198	402.5
68377_La Belleza	673	81-85years	163	134	0.0296364	403.5
05308_Girardota	128	81-85years	787	682	0.0162906	405
13549_Pinillos	243	81-85years	436	569	0.0186732	406
25489_Nimaima	797	81-85years	129	16	0.0421706	406.5
52560_Potosí	494	81-85years	235	320	0.0230867	407
25898_Zipacón	746	81-85years	143	70	0.0339587	408
68615_Rionegro	221	81-85years	457	595	0.0181112	408
25524_Pandi	716	81-85years	150	101	0.0316857	408.5
25823_Topaipí	782	81-85years	134	35	0.0380358	408.5
15109_Buenavista	743	81-85years	143	75	0.0337264	409
41807_Timaná	274	81-85years	397	544	0.0190007	409
52885_Yacuanquer	481	81-85years	240	337	0.0226865	409
76020_Alcalá	436	81-85years	266	382	0.021866	409
25805_Tibacuy	765	81-85years	139	54	0.0352523	409.5
68020_Albania	793	81-85years	130	26	0.0393106	409.5
76863_Versalles	651	81-85years	171	168	0.0274346	409.5
05697_El Santuario	194	81-85years	529	626	0.0174847	410
70001_Sincelejo	27	81-85years	3921	793	0.0143508	410
15542_Pesca	630	81-85years	177	192	0.0268019	411
15176_Chiquinquirá	124	81-85years	819	699	0.0159295	411.5
15272_Firavitoba	635	81-85years	175	189	0.0268281	412
68684_San José De Miranda	755	81-85years	141	69	0.0341239	412
05380_La Estrella	89	81-85years	1031	736	0.0153876	412.5
13433_Mahates	219	81-85years	461	607	0.0178876	413
68152_Carcasí	759	81-85years	140	72	0.0338983	415.5
68689_San Vicente De Chucurí	203	81-85years	502	628	0.0174548	415.5
52227_Cumbal	183	81-85years	557	651	0.0170482	417
76126_Calima	354	81-85years	318	482	0.0198551	418
70708_San Marcos	118	81-85years	833	722	0.0156241	420
19075_Balboa	305	81-85years	361	536	0.0190965	420.5
25154_Carmen De Carupa	609	81-85years	188	233	0.0256655	421
68207_Concepción	696	81-85years	154	147	0.0290566	421.5
15537_Paz De Río	773	81-85years	137	71	0.0339109	422
52210_Contadero	648	81-85years	171	196	0.0266314	422
23068_Ayapel	157	81-85years	628	688	0.0161789	422.5
52019_Albán	576	81-85years	201	269	0.0245391	422.5
66687_Santuario	455	81-85years	254	390	0.0216465	422.5
25653_San Cayetano	776	81-85years	137	73	0.0338857	424.5
13244_El Carmen De Bolívar	93	81-85years	1003	757	0.0148866	425
52258_El Tablón De Gómez	417	81-85years	275	433	0.0207782	425
73547_Piedras	694	81-85years	155	156	0.0280899	425
05440_Marinilla	115	81-85years	845	739	0.015301	427
25019_Albán	675	81-85years	161	179	0.0271959	427
52506_Ospina	649	81-85years	171	205	0.0263564	427
73067_Ataco	324	81-85years	349	531	0.0191569	427.5
41306_Gigante	266	81-85years	411	590	0.0181682	428
73270_Falan	643	81-85years	173	213	0.0261645	428
15763_Sotaquirá	585	81-85years	195	272	0.024519	428.5
25491_Nocaima	712	81-85years	151	146	0.029072	429
05088_Bello	13	81-85years	6502	846	0.0136122	429.5
68079_Barichara	605	81-85years	189	254	0.0249637	429.5
23300_Cotorra	356	81-85years	316	505	0.0194881	430.5
23855_Valencia	201	81-85years	513	660	0.016802	430.5
15837_Tuta	582	81-85years	198	280	0.0243154	431
15104_Boyacá	756	81-85years	140	107	0.0313059	431.5
76670_San Pedro	376	81-85years	305	488	0.0197411	432
05030_Amagá	222	81-85years	456	646	0.017087	434
05059_Armenia	794	81-85years	129	74	0.0337962	434
50001_Villavicencio	15	81-85years	6044	853	0.0135353	434
68179_Chipatá	771	81-85years	138	98	0.0318266	434.5
13001_Cartagena De Indias	5	81-85years	11783	865	0.0133279	435
68307_Girón	41	81-85years	2060	830	0.0138496	435.5
15511_Pachavita	870	81-85years	110	4	0.048651	437
25807_Tibirita	866	81-85years	111	8	0.0455852	437
19455_Miranda	212	81-85years	477	663	0.0167134	437.5
05670_San Roque	331	81-85years	337	545	0.0189859	438
68547_Piedecuesta	38	81-85years	2151	838	0.0137304	438
73854_Valle De San Juan	766	81-85years	139	112	0.0308752	439
41551_Pitalito	50	81-85years	1656	829	0.013917	439.5
17867_Victoria	586	81-85years	195	294	0.0239323	440
23001_Montería	18	81-85years	5753	863	0.0133394	440.5
23464_Momil	361	81-85years	314	520	0.0193064	440.5
68773_Sucre	680	81-85years	160	201	0.0264988	440.5
68081_Barrancabermeja	32	81-85years	2683	852	0.0135523	442
15599_Ramiriquí	570	81-85years	202	315	0.0232451	442.5
52685_San Bernardo	567	81-85years	205	319	0.0231012	443
54405_Los Patios	78	81-85years	1153	810	0.0142149	444
13052_Arjona	100	81-85years	968	789	0.0144262	444.5
50006_Acacías	85	81-85years	1055	805	0.0142712	445
73124_Cajamarca	343	81-85years	327	548	0.0189455	445.5
05761_Sopetrán	419	81-85years	274	473	0.0199869	446
25899_Zipaquirá	47	81-85years	1756	845	0.0136158	446
68397_La Paz	801	81-85years	129	92	0.0323633	446.5
25178_Chipaque	578	81-85years	200	316	0.0231911	447
41524_Palermo	261	81-85years	418	636	0.0173114	448.5
47692_San Sebastián De Buenavista	322	81-85years	350	576	0.0185529	449
20013_Agustín Codazzi	114	81-85years	846	786	0.0144677	450
41298_Garzón	103	81-85years	937	797	0.014345	450
70678_San Benito Abad	245	81-85years	434	656	0.0170123	450.5
25506_Venecia	798	81-85years	129	104	0.0314174	451
13188_Cicuco	437	81-85years	265	467	0.0201982	452
41615_Rivera	293	81-85years	373	612	0.0177071	452.5
13006_Achí	325	81-85years	348	581	0.0184478	453
52354_Imués	672	81-85years	163	234	0.0256652	453
15380_La Capilla	898	81-85years	104	9	0.0455342	453.5
25299_Gama	864	81-85years	111	43	0.0366095	453.5
73449_Melgar	193	81-85years	532	714	0.0157522	453.5
15047_Aquitania	421	81-85years	274	487	0.0197691	454
47555_Plato	125	81-85years	814	783	0.0144961	454
05690_Santo Domingo	545	81-85years	211	365	0.0221639	455
19473_Morales	213	81-85years	475	697	0.0159734	455
73030_Ambalema	666	81-85years	165	244	0.0252912	455
25779_Susa	686	81-85years	157	225	0.0258521	455.5
52215_Córdoba	400	81-85years	288	512	0.019424	456
70429_Majagual	200	81-85years	515	713	0.0157869	456.5
15001_Tunja	36	81-85years	2198	878	0.0131735	457
25328_Guayabal De Síquima	836	81-85years	120	78	0.0332963	457
70717_San Pedro	336	81-85years	333	578	0.0184897	457
13140_Calamar	284	81-85years	385	631	0.0173408	457.5
05887_Yarumal	184	81-85years	553	733	0.0154288	458.5
25649_San Bernardo	629	81-85years	178	289	0.0240411	459
52233_Cumbitara	757	81-85years	140	166	0.0274779	461.5
25281_Fosca	726	81-85years	148	198	0.0266139	462
15368_Jericó	844	81-85years	117	81	0.0330508	462.5
70670_Sampués	149	81-85years	652	778	0.0146133	463.5
25095_Bituima	918	81-85years	99	11	0.0445344	464.5
52051_Arboleda	625	81-85years	180	304	0.0236035	464.5
08606_Repelón	258	81-85years	421	672	0.0165312	465
25745_Simijaca	488	81-85years	237	443	0.0206284	465.5
54099_Bochalema	655	81-85years	168	276	0.0244648	465.5
17388_La Merced	744	81-85years	143	188	0.0268595	466
50313_Granada	105	81-85years	893	827	0.0139621	466
05861_Venecia	533	81-85years	219	400	0.0214265	466.5
05579_Puerto Berrío	188	81-85years	541	746	0.0151155	467
08685_Santo Tomás	226	81-85years	453	709	0.0158198	467.5
15425_Macanal	849	81-85years	115	86	0.0327076	467.5
15774_Susacón	910	81-85years	101	25	0.0395303	467.5
54874_Villa Del Rosario	73	81-85years	1250	862	0.0133618	467.5
15572_Puerto Boyacá	152	81-85years	638	784	0.014475	468
44650_San Juan Del Cesar	146	81-85years	660	790	0.0144247	468
68211_Contratación	872	81-85years	110	64	0.0346021	468
18001_Florencia	44	81-85years	1933	894	0.0126776	469
05467_Montebello	708	81-85years	151	231	0.0256759	469.5
15879_Viracachá	911	81-85years	101	28	0.039117	469.5
47001_Santa Marta	17	81-85years	5826	922	0.0122073	469.5
08520_Palmar De Varela	246	81-85years	433	694	0.0159855	470
25843_Villa De San Diego De Ubaté	173	81-85years	583	769	0.0146789	471
08573_Puerto Colombia	141	81-85years	682	803	0.0142851	472
68468_Molagavita	833	81-85years	121	111	0.0309068	472
05642_Salgar	383	81-85years	296	562	0.0188187	472.5
19573_Puerto Tejada	171	81-85years	585	776	0.0146177	473.5
54377_Labateca	736	81-85years	145	212	0.0261827	474
15696_Santa Sofía	901	81-85years	104	48	0.0355677	474.5
54223_Cucutilla	631	81-85years	177	318	0.0231433	474.5
05148_El Carmen De Viboral	131	81-85years	757	819	0.0141216	475
13442_María La Baja	150	81-85years	648	802	0.014298	476
13836_Turbaco	70	81-85years	1272	885	0.0129295	477.5
05649_San Carlos	418	81-85years	274	538	0.0190635	478
41396_La Plata	132	81-85years	756	826	0.0140086	479
15172_Chinavita	914	81-85years	100	50	0.0354359	482
18247_El Doncello	359	81-85years	315	605	0.0179262	482
05347_Heliconia	795	81-85years	129	170	0.0273944	482.5
70233_El Roble	556	81-85years	207	410	0.0211527	483
54128_Cáchira	599	81-85years	191	368	0.0221014	483.5
66318_Guática	499	81-85years	232	468	0.0201459	483.5
54313_Gramalote	722	81-85years	149	246	0.0251902	484
05686_Santa Rosa De Osos	220	81-85years	458	749	0.0150906	484.5
52435_Mallama	627	81-85years	180	343	0.022579	485
15491_Nobsa	413	81-85years	276	560	0.0188383	486.5
15248_El Espino	930	81-85years	94	46	0.0361956	488
05321_Guatapé	668	81-85years	164	309	0.0234353	488.5
70820_Santiago De Tolú	215	81-85years	475	762	0.0148382	488.5
70823_San José De Toluviejo	328	81-85years	342	649	0.0170718	488.5
08421_Luruaco	252	81-85years	429	727	0.0155171	489.5
15442_Maripí	762	81-85years	139	217	0.0259619	489.5
52418_Los Andes	601	81-85years	190	378	0.0218818	489.5
19355_Inzá	262	81-85years	415	718	0.0156663	490
15403_La Uvita	924	81-85years	97	58	0.0349676	491
25288_Fúquene	791	81-85years	130	191	0.0268152	491
68385_Landázuri	583	81-85years	198	399	0.0214495	491
17524_Palestina	445	81-85years	257	539	0.0190511	492
17616_Risaralda	562	81-85years	206	425	0.020935	493.5
47189_Ciénaga	60	81-85years	1432	927	0.012109	493.5
52720_Sapuyes	676	81-85years	161	311	0.0233536	493.5
20175_Chimichagua	230	81-85years	450	758	0.0148652	494
68464_Mogotes	551	81-85years	209	438	0.0206665	494.5
05483_Nariño	607	81-85years	188	383	0.021863	495
25535_Pasca	603	81-85years	189	387	0.0217592	495
13300_Hatillo De Loba	498	81-85years	232	493	0.0197111	495.5
73148_Carmen De Apicalá	572	81-85years	202	419	0.021011	495.5
05042_Santa Fé De Antioquia	297	81-85years	367	695	0.0159801	496
25377_La Calera	248	81-85years	432	744	0.0152086	496
23574_Puerto Escondido	340	81-85years	329	658	0.0168943	499
15407_Villa De Leyva	432	81-85years	267	567	0.0187145	499.5
25324_Guataquí	977	81-85years	81	22	0.0410334	499.5
41359_Isnos	283	81-85years	386	716	0.0157096	499.5
13647_San Estanislao	389	81-85years	293	611	0.0177382	500
05543_Peque	669	81-85years	163	332	0.0228259	500.5
05284_Frontino	334	81-85years	333	668	0.0165581	501
47258_El Piñón	378	81-85years	303	624	0.0175064	501
23670_San Andrés De Sotavento	174	81-85years	582	832	0.0138436	503
25845_Une	682	81-85years	159	324	0.0230401	503
08758_Soledad	16	81-85years	5841	991	0.0109047	503.5
15022_Almeida	1002	81-85years	73	6	0.0461441	504
76109_Buenaventura	31	81-85years	2880	977	0.0112097	504
52835_San Andrés De Tumaco	53	81-85years	1565	956	0.0116045	504.5
15790_Tasco	786	81-85years	133	224	0.0258755	505
23807_Tierralta	87	81-85years	1045	924	0.0121776	505.5
05361_Ituango	360	81-85years	314	653	0.0170254	506.5
15317_Guacamayas	997	81-85years	74	17	0.0419501	507
15757_Socha	658	81-85years	167	356	0.0222756	507
25126_Cajicá	95	81-85years	988	919	0.0122681	507
25580_Pulí	954	81-85years	88	60	0.0348653	507
41799_Tello	555	81-85years	207	461	0.0202643	508
15621_Rondón	976	81-85years	81	41	0.0366184	508.5
20001_Valledupar	22	81-85years	4918	995	0.0107937	508.5
27001_Quibdó	62	81-85years	1385	957	0.0115918	509.5
20011_Aguachica	79	81-85years	1137	942	0.0118998	510.5
76243_El Águila	667	81-85years	165	354	0.022379	510.5
15808_Tinjacá	934	81-85years	93	90	0.0324155	512
70235_Galeras	341	81-85years	328	687	0.0162063	514
73770_Suárez	904	81-85years	104	124	0.0301799	514
25438_Medina	674	81-85years	162	355	0.0222864	514.5
68686_San Miguel	970	81-85years	85	59	0.0349363	514.5
13780_Talaigua Nuevo	472	81-85years	242	559	0.01884	515.5
50226_Cumaral	332	81-85years	337	700	0.0159293	516
70418_Los Palmitos	326	81-85years	346	706	0.015849	516
08433_Malambo	63	81-85years	1361	970	0.0113697	516.5
47161_Cerro De San Antonio	598	81-85years	191	435	0.0207046	516.5
52254_El Peñol	733	81-85years	147	300	0.0237288	516.5
15720_Sativanorte	998	81-85years	74	36	0.0380072	517
15092_Betéitiva	1003	81-85years	73	32	0.0385224	517.5
15296_Gámeza	843	81-85years	117	197	0.0266212	520
52256_El Rosario	719	81-85years	150	321	0.023084	520
25740_Sibaté	232	81-85years	448	809	0.0142173	520.5
15185_Chitaraque	804	81-85years	128	238	0.0255336	521
41020_Algeciras	352	81-85years	321	693	0.016038	522.5
25269_Facatativá	58	81-85years	1477	988	0.0109504	523
44874_Villanueva	294	81-85years	373	753	0.0149403	523.5
52352_Iles	685	81-85years	158	362	0.022216	523.5
86749_Sibundoy	453	81-85years	255	594	0.0181237	523.5
15218_Covarachía	965	81-85years	85	84	0.0327679	524.5
52083_Belén	752	81-85years	142	297	0.0238215	524.5
05021_Alejandría	888	81-85years	106	162	0.0277052	525
05051_Arboletes	282	81-85years	386	768	0.0146885	525
68229_Curití	524	81-85years	223	526	0.0192241	525
68245_El Guacamayo	1026	81-85years	65	24	0.0395859	525
15494_Nuevo Colón	809	81-85years	127	242	0.0253594	525.5
19137_Caldono	209	81-85years	490	842	0.0136543	525.5
70400_La Unión	528	81-85years	222	523	0.0192876	525.5
15466_Monguí	886	81-85years	107	167	0.0274711	526.5
15131_Caldas	933	81-85years	93	125	0.0301459	529
68320_Guadalupe	894	81-85years	105	164	0.0275013	529
68368_Jesús María	945	81-85years	92	114	0.0308001	529.5
15135_Campohermoso	961	81-85years	86	99	0.031793	530
81736_Saravena	151	81-85years	647	909	0.0123761	530
15090_Berbeo	1039	81-85years	59	23	0.0409154	531
05154_Caucasia	98	81-85years	971	965	0.0114967	531.5
20228_Curumaní	216	81-85years	474	847	0.0136078	531.5
68271_Florián	840	81-85years	119	223	0.0258921	531.5
76250_El Dovio	633	81-85years	177	430	0.0208333	531.5
25572_Puerto Salgar	444	81-85years	258	620	0.0175618	532
05425_Maceo	681	81-85years	159	384	0.0218047	532.5
17088_Belalcázar	593	81-85years	193	474	0.0199772	533.5
25200_Cogua	346	81-85years	325	721	0.0156242	533.5
76054_Argelia	820	81-85years	126	247	0.0251597	533.5
19743_Silvia	224	81-85years	455	844	0.0136309	534
25286_Funza	91	81-85years	1011	980	0.0111503	535.5
54003_Ábrego	255	81-85years	426	817	0.0141444	536
54520_Pamplonita	826	81-85years	124	248	0.0251572	537
73870_Villahermosa	634	81-85years	176	440	0.0206573	537
15686_Santana	711	81-85years	151	364	0.02217	537.5
05652_San Francisco	803	81-85years	128	273	0.024507	538
15723_Sativasur	1065	81-85years	46	12	0.0440613	538.5
15806_Tibasosa	546	81-85years	211	532	0.0191487	539
19142_Caloto	298	81-85years	367	781	0.0145266	539.5
05411_Liborina	661	81-85years	166	420	0.0210073	540.5
86001_Mocoa	168	81-85years	591	913	0.0123545	540.5
13062_Arroyohondo	654	81-85years	168	429	0.0208488	541.5
25518_Paime	902	81-85years	104	184	0.026985	543
68682_San Joaquín	1009	81-85years	72	79	0.0332257	544
73675_San Antonio	537	81-85years	217	551	0.0189057	544
44847_Uribia	56	81-85years	1541	1033	0.00974293	544.5
23466_Montelíbano	123	81-85years	822	967	0.0114529	545
88001_San Andrés	187	81-85years	542	903	0.0125205	545
47288_Fundación	133	81-85years	751	958	0.0115863	545.5
23672_San Antero	269	81-85years	408	823	0.0140554	546
25769_Subachoque	450	81-85years	255	642	0.0171602	546
13212_Córdoba	446	81-85years	256	648	0.0170758	547
15377_Labranzagrande	949	81-85years	90	145	0.0292683	547
05113_Buriticá	689	81-85years	156	408	0.0211726	548.5
05313_Granada	617	81-85years	183	480	0.0198848	548.5
15600_Ráquira	692	81-85years	155	405	0.0212271	548.5
20614_Río De Oro	459	81-85years	249	638	0.0172821	548.5
25754_Soacha	19	81-85years	5383	1078	0.00834874	548.5
15660_San Eduardo	1046	81-85years	55	53	0.0353017	549.5
76246_El Cairo	760	81-85years	140	339	0.0226574	549.5
05837_Turbo	77	81-85years	1155	1023	0.0101128	550
73026_Alvarado	729	81-85years	148	371	0.0220501	550
47798_Tenerife	516	81-85years	226	586	0.0182789	551
68575_Puerto Wilches	251	81-85years	430	851	0.0135655	551
15212_Coper	955	81-85years	87	148	0.0288175	551.5
23079_Buenavista	392	81-85years	290	711	0.015809	551.5
05142_Caracolí	896	81-85years	104	208	0.0262958	552
23500_Moñitos	308	81-85years	360	796	0.0143455	552
13894_Zambrano	541	81-85years	213	564	0.0187385	552.5
68780_Suratá	928	81-85years	96	177	0.0272727	552.5
25785_Tabio	364	81-85years	311	745	0.0151228	554.5
15676_San Miguel De Sema	966	81-85years	85	144	0.0293002	555
70702_San Juan De Betulia	493	81-85years	236	619	0.0175661	556
68425_Macaravita	1019	81-85years	68	97	0.0319249	558
05234_Dabeiba	338	81-85years	330	779	0.0145515	558.5
15816_Togüí	881	81-85years	108	236	0.0255682	558.5
25183_Chocontá	380	81-85years	300	740	0.0152975	560
25368_Jerusalén	1025	81-85years	65	95	0.0321146	560
41319_Guadalupe	443	81-85years	259	680	0.016315	561.5
05665_San Pedro De Urabá	270	81-85years	406	856	0.0135045	563
19785_Sucre	770	81-85years	138	357	0.0222545	563.5
05353_Hispania	838	81-85years	119	290	0.0240404	564
15401_La Victoria	1086	81-85years	35	42	0.0366109	564
19110_Buenos Aires	312	81-85years	357	816	0.0141465	564
81065_Arauquita	191	81-85years	536	937	0.0119662	564
68444_Matanza	867	81-85years	111	262	0.0248322	564.5
05576_Pueblorrico	709	81-85years	151	423	0.0209664	566
15293_Gachantivá	983	81-85years	79	149	0.0287901	566
15690_Santa María	967	81-85years	85	165	0.0274814	566
15776_Sutamarchán	790	81-85years	130	342	0.0225891	566
68190_Cimitarra	320	81-85years	352	812	0.014169	566
63302_Génova	723	81-85years	149	411	0.0211348	567
54174_Chitagá	580	81-85years	199	557	0.0188554	568.5
25473_Mosquera	76	81-85years	1162	1062	0.00901614	569
23580_Puerto Libertador	238	81-85years	443	901	0.0125485	569.5
15810_Tipacoque	962	81-85years	86	178	0.027267	570
15236_Chivor	1048	81-85years	54	93	0.0323547	570.5
86568_Puerto Asís	159	81-85years	619	983	0.0110696	571
15189_Ciénega	869	81-85years	110	275	0.024488	572
05490_Necoclí	218	81-85years	465	928	0.0121031	573
23815_Tuchín	211	81-85years	481	935	0.0120151	573
41797_Tesalia	613	81-85years	187	533	0.0191461	573
19212_Corinto	362	81-85years	313	785	0.0144686	573.5
19513_Padilla	646	81-85years	171	502	0.0195139	574
19517_Páez	223	81-85years	456	926	0.012128	574.5
15226_Cuítiva	1054	81-85years	52	96	0.031941	575
54599_Ragonvalia	827	81-85years	124	323	0.023044	575
66383_La Celia	781	81-85years	136	369	0.0220994	575
25430_Madrid	94	81-85years	992	1057	0.00911053	575.5
50251_El Castillo	718	81-85years	150	436	0.0206811	577
73520_Palocabildo	632	81-85years	177	524	0.0192643	578
05660_San Luis	569	81-85years	202	588	0.0181998	578.5
25483_Nariño	1033	81-85years	63	127	0.03	580
25871_Villagómez	1052	81-85years	53	108	0.0312684	580
68217_Coromoro	858	81-85years	113	302	0.0236649	580
47605_Remolino	621	81-85years	182	540	0.0190476	580.5
44001_Riohacha	64	81-85years	1350	1098	0.00763445	581
05856_Valparaíso	829	81-85years	123	335	0.0227189	582
44430_Maicao	71	81-85years	1266	1093	0.00795821	582
68406_Lebrija	233	81-85years	448	932	0.0120527	582.5
63690_Salento	707	81-85years	152	459	0.0202937	583
85001_Yopal	75	81-85years	1234	1091	0.00798819	583
05045_Apartadó	99	81-85years	969	1072	0.0086213	585.5
13620_San Cristóbal	710	81-85years	151	462	0.0202576	586
05206_Concepción	923	81-85years	98	250	0.0251218	586.5
81001_Arauca	137	81-85years	723	1037	0.00968688	587
08832_Tubará	534	81-85years	219	641	0.0172197	587.5
52224_Cuaspud Carlosama	645	81-85years	172	530	0.0191643	587.5
68296_Galán	1004	81-85years	73	172	0.0273818	588
15522_Panqueba	1059	81-85years	49	121	0.0302656	590
18592_Puerto Rico	345	81-85years	325	835	0.0137619	590
05150_Carolina	960	81-85years	86	221	0.0259036	590.5
05400_La Unión	382	81-85years	297	799	0.0143215	590.5
70523_Palmito	539	81-85years	215	643	0.0171533	591
15464_Mongua	899	81-85years	104	286	0.024186	592.5
13760_Soplaviento	637	81-85years	174	550	0.0189398	593.5
05031_Amalfi	393	81-85years	289	795	0.0143488	594
08296_Galapa	177	81-85years	577	1011	0.0104882	594
15480_Muzo	691	81-85years	156	498	0.0195955	594.5
68745_Simacota	699	81-85years	153	491	0.019719	595
08560_Ponedera	351	81-85years	321	840	0.0137109	595.5
50245_El Calvario	1074	81-85years	42	118	0.0302812	596
05172_Chigorodó	178	81-85years	575	1016	0.0103495	597
15106_Briceño	1041	81-85years	58	153	0.0283896	597
41206_Colombia	748	81-85years	143	446	0.0205312	597
47980_Zona Bananera	153	81-85years	637	1041	0.00953564	597
50287_Fuente De Oro	571	81-85years	202	623	0.0175104	597
41244_Elías	938	81-85years	93	258	0.0249129	598
15822_Tota	889	81-85years	106	310	0.0233996	599.5
15332_Güicán De La Sierra	927	81-85years	96	274	0.0244898	600.5
20238_El Copey	307	81-85years	361	895	0.0126445	601
54660_Salazar	662	81-85years	166	541	0.019028	601.5
05120_Cáceres	327	81-85years	345	877	0.0132083	602
05585_Puerto Nare	554	81-85years	207	650	0.0170693	602
15832_Tununguá	1067	81-85years	45	140	0.0294889	603.5
05501_Olaya	1006	81-85years	72	202	0.0264803	604
08634_Sabanagrande	281	81-85years	387	929	0.0120972	605
15580_Quípama	915	81-85years	100	295	0.0238436	605
19701_Santa Rosa	861	81-85years	112	350	0.0225126	605.5
13268_El Peñón	737	81-85years	144	476	0.019906	606.5
25214_Cota	287	81-85years	379	930	0.0120839	608.5
15114_Busbanzá	1096	81-85years	27	126	0.0301339	611
85250_Paz De Ariporo	273	81-85years	398	949	0.0117211	611
73024_Alpujarra	925	81-85years	97	298	0.0238212	611.5
81794_Tame	241	81-85years	440	985	0.01104	613
08372_Juan De Acosta	429	81-85years	270	798	0.0143403	613.5
50573_Puerto López	323	81-85years	350	905	0.0125139	614
05036_Angelópolis	863	81-85years	111	366	0.0221424	614.5
68500_Oiba	623	81-85years	181	606	0.0178907	614.5
13873_Villanueva	391	81-85years	290	839	0.0137213	615
54347_Herrán	890	81-85years	106	341	0.0226061	615.5
15839_Tutazá	1060	81-85years	49	174	0.0273133	617
08558_Polonuevo	476	81-85years	241	759	0.0148573	617.5
19821_Toribío	299	81-85years	367	936	0.0119723	617.5
47053_Aracataca	259	81-85years	420	976	0.0112179	617.5
15814_Toca	671	81-85years	163	565	0.0187206	618
25322_Guasca	505	81-85years	231	732	0.0154474	618.5
05093_Betulia	501	81-85years	231	738	0.0153295	619.5
68162_Cerrito	787	81-85years	132	452	0.0204334	619.5
68051_Aratoca	713	81-85years	151	528	0.0192088	620.5
15507_Otanche	763	81-85years	139	479	0.0198884	621
47675_Salamina	652	81-85years	170	592	0.0181624	622
63111_Buenavista	1017	81-85years	69	227	0.0257367	622
13667_San Martín De Loba	517	81-85years	225	728	0.0155162	622.5
25873_Villapinzón	491	81-85years	236	754	0.0149235	622.5
47745_Sitionuevo	347	81-85years	325	898	0.0125949	622.5
68013_Aguada	1069	81-85years	45	176	0.0272893	622.5
20295_Gamarra	568	81-85years	203	681	0.0163131	624.5
23419_Los Córdobas	490	81-85years	236	760	0.0148558	625
52565_Providencia	903	81-85years	104	349	0.0225157	626
15244_El Cocuy	940	81-85years	92	314	0.0232794	627
52699_Santacruz	639	81-85years	174	615	0.017631	627
20032_Astrea	441	81-85years	261	814	0.0141586	627.5
44279_Fonseca	250	81-85years	431	1005	0.0105542	627.5
54239_Durania	921	81-85years	99	338	0.02267	629.5
70110_Buenavista	636	81-85years	175	625	0.0174913	630.5
70204_Colosó	724	81-85years	149	537	0.0190952	630.5
41791_Tarqui	492	81-85years	236	771	0.0146511	631.5
68121_Cabrera	1071	81-85years	43	193	0.0267913	632
68318_Guaca	837	81-85years	120	427	0.0208986	632
68549_Pinchote	916	81-85years	100	353	0.0224366	634.5
27615_Riosucio	227	81-85years	452	1044	0.00943613	635.5
70265_Guaranda	506	81-85years	230	766	0.0147266	636
05004_Abriaquí	1045	81-85years	55	230	0.0256889	637.5
08675_Santa Lucía	573	81-85years	201	703	0.0158893	638
70473_Morroa	525	81-85years	223	751	0.0150788	638
95001_San José Del Guaviare	242	81-85years	438	1036	0.00972231	639
25488_Nilo	779	81-85years	136	500	0.0195402	639.5
41016_Aipe	531	81-85years	221	748	0.0151018	639.5
41872_Villavieja	780	81-85years	136	499	0.0195881	639.5
47707_Santa Ana	390	81-85years	291	889	0.0128166	639.5
19300_Guachené	448	81-85years	256	833	0.0138281	640.5
19780_Suárez	433	81-85years	267	848	0.0136058	640.5
63548_Pijao	893	81-85years	105	391	0.0216316	642
47058_Ariguaní	337	81-85years	332	948	0.0117381	642.5
50606_Restrepo	466	81-85years	244	820	0.0141155	643
52022_Aldana	784	81-85years	134	503	0.0194994	643.5
05656_San Jerónimo	565	81-85years	205	724	0.0156095	644.5
68169_Charta	1018	81-85years	69	271	0.0245203	644.5
17446_Marulanda	1050	81-85years	53	241	0.0254685	645.5
63212_Córdoba	855	81-85years	114	437	0.0206672	646
20060_Bosconia	279	81-85years	388	1017	0.0103469	648
44560_Manaure	195	81-85years	529	1104	0.00723152	649.5
50683_San Juan De Arama	732	81-85years	147	570	0.0186454	651
20621_La Paz	363	81-85years	311	940	0.0119134	651.5
50400_Lejanías	638	81-85years	174	665	0.0166031	651.5
86320_Orito	313	81-85years	356	990	0.0109055	651.5
15681_San Pablo De Borbur	841	81-85years	118	463	0.0202506	652
19290_Florencia	887	81-85years	107	417	0.0210257	652
86755_San Francisco	856	81-85years	114	448	0.0205036	652
68655_Sabana De Torres	350	81-85years	322	955	0.011617	652.5
05091_Betania	697	81-85years	153	609	0.0178135	653
13744_Simití	527	81-85years	222	780	0.014544	653.5
15740_Siachoque	796	81-85years	129	513	0.0194014	654.5
05237_Donmatías	547	81-85years	210	763	0.0148274	655
41078_Baraya	816	81-85years	126	495	0.0196967	655.5
19824_Totoró	430	81-85years	269	886	0.0128893	658
86760_Santiago	789	81-85years	131	527	0.019211	658
05250_El Bagre	254	81-85years	426	1063	0.00895918	658.5
08849_Usiacurí	670	81-85years	163	647	0.0170806	658.5
68522_Palmar	1091	81-85years	32	228	0.0257235	659.5
41349_Hobo	799	81-85years	129	521	0.019294	660
76845_Ulloa	913	81-85years	101	409	0.0211651	661
47570_Puebloviejo	372	81-85years	307	954	0.0116204	663
54245_El Carmen	611	81-85years	188	715	0.0157204	663
05495_Nechí	395	81-85years	289	933	0.0120266	664
52405_Leiva	728	81-85years	148	602	0.0180466	665
05842_Uramita	814	81-85years	126	519	0.0193163	666.5
52612_Ricaurte	473	81-85years	242	861	0.0133946	667
20787_Tamalameque	563	81-85years	206	772	0.0146484	667.5
08141_Candelaria	526	81-85years	222	811	0.0142025	668.5
68255_El Playón	590	81-85years	194	747	0.015109	668.5
19318_Guapi	404	81-85years	284	938	0.0119453	671
50223_Cubarral	832	81-85years	122	510	0.0194391	671
68266_Enciso	992	81-85years	76	352	0.0224719	672
73555_Planadas	435	81-85years	266	910	0.0123704	672.5
54720_Sardinata	440	81-85years	264	906	0.012477	673
23350_La Apartada	574	81-85years	201	773	0.0146363	673.5
68673_San Benito	1034	81-85years	63	313	0.0232902	673.5
50711_Vistahermosa	519	81-85years	225	831	0.013847	675
85440_Villanueva	339	81-85years	330	1014	0.0104131	676.5
25799_Tenjo	451	81-85years	255	904	0.0125196	677.5
15187_Chivatá	1030	81-85years	64	327	0.0229968	678.5
41770_Suaza	497	81-85years	233	860	0.0134201	678.5
05306_Giraldo	905	81-85years	103	454	0.0203678	679.5
13810_Tiquisio	486	81-85years	237	873	0.0132269	679.5
05893_Yondó	495	81-85years	233	866	0.0133196	680.5
23090_Canalete	548	81-85years	210	813	0.0141595	680.5
13074_Barranco De Loba	559	81-85years	206	806	0.0142709	682.5
15051_Arcabuco	880	81-85years	108	485	0.0198274	682.5
20517_Pailitas	511	81-85years	227	854	0.0135119	682.5
18753_San Vicente Del Caguán	304	81-85years	363	1064	0.00889837	684
68524_Palmas Del Socorro	1044	81-85years	56	325	0.0230263	684.5
05147_Carepa	291	81-85years	374	1079	0.00825607	685
08436_Manatí	470	81-85years	242	900	0.0125825	685
52540_Policarpa	749	81-85years	143	621	0.0175482	685
66075_Balboa	912	81-85years	101	458	0.0202974	685
15232_Chíquiza	946	81-85years	91	426	0.020934	686
05792_Tarso	868	81-85years	110	506	0.0194828	687
41013_Agrado	730	81-85years	147	644	0.0171369	687
68820_Tona	819	81-85years	126	555	0.0188623	687
41548_Pital	620	81-85years	182	756	0.0148912	688
15476_Motavita	900	81-85years	104	477	0.0199005	688.5
73347_Herveo	834	81-85years	121	543	0.0190222	688.5
52694_San Pedro De Cartago	824	81-85years	124	554	0.0188679	689
15646_Samacá	503	81-85years	231	876	0.0132113	689.5
15764_Soracá	857	81-85years	113	522	0.0192899	689.5
17665_San José	935	81-85years	93	444	0.0205934	689.5
27787_Tadó	515	81-85years	226	864	0.0133373	689.5
73152_Casabianca	883	81-85years	108	496	0.0196507	689.5
54261_El Zulia	398	81-85years	289	982	0.0111158	690
68855_Valle De San José	873	81-85years	110	507	0.0194759	690
68370_Jordán	1094	81-85years	28	287	0.0240757	690.5
73616_Rioblanco	483	81-85years	240	899	0.0125885	691
85010_Aguazul	348	81-85years	325	1035	0.00972821	691.5
19845_Villa Rica	487	81-85years	237	897	0.0126326	692
05664_San Pedro De Los Milagros	514	81-85years	226	871	0.0132785	692.5
13838_Turbaná	542	81-85years	212	843	0.0136387	692.5
15820_Tópaga	989	81-85years	76	396	0.0215236	692.5
54810_Tibú	286	81-85years	380	1101	0.00743	693.5
25407_Lenguazaque	704	81-85years	152	689	0.0161462	696.5
05628_Sabanalarga	772	81-85years	137	622	0.0175349	697
20178_Chiriguaná	397	81-85years	289	999	0.0107132	698
41357_Íquira	721	81-85years	149	676	0.016475	698.5
54051_Arboledas	758	81-85years	140	639	0.0172797	698.5
13670_San Pablo	420	81-85years	274	978	0.0111746	699
41885_Yaguará	788	81-85years	131	610	0.0177965	699
73043_Anzoátegui	785	81-85years	134	614	0.0176525	699.5
13673_Santa Catalina	581	81-85years	198	821	0.0141036	701
05858_Vegachí	653	81-85years	168	750	0.0150889	701.5
25772_Suesca	553	81-85years	208	855	0.0135109	704
15514_Páez	1031	81-85years	64	379	0.0218803	705
91460_Mirití - Paraná	1105	81-85years	20	305	0.0235294	705
27361_Istmina	402	81-85years	287	1009	0.010494	705.5
25758_Sopó	425	81-85years	273	987	0.0110174	706
25086_Beltrán	1078	81-85years	39	336	0.0226876	707
05055_Argelia	828	81-85years	123	587	0.0182682	707.5
27430_Medio Baudó	600	81-85years	190	815	0.0141548	707.5
68418_Los Santos	628	81-85years	179	788	0.014432	708
73686_Santa Isabel	922	81-85years	99	494	0.0196976	708
52079_Barbacoas	365	81-85years	311	1052	0.00920009	708.5
68327_Güepsa	952	81-85years	89	465	0.0202181	708.5
05038_Angostura	678	81-85years	160	742	0.0152381	710
68498_Ocamonte	948	81-85years	91	472	0.0200573	710
86865_Valle Del Guamuez	406	81-85years	282	1015	0.0103867	710.5
05736_Segovia	371	81-85years	307	1051	0.00921645	711
05145_Caramanta	959	81-85years	86	469	0.0201452	714
20750_San Diego	512	81-85years	227	921	0.0122504	716.5
15500_Oicatá	1037	81-85years	60	398	0.0214516	717.5
41026_Altamira	986	81-85years	78	449	0.0204724	717.5
68705_Santa Bárbara	1061	81-85years	49	377	0.0218848	719
91001_Leticia	344	81-85years	327	1095	0.0079265	719.5
47703_San Zenón	665	81-85years	165	775	0.0146316	720
86219_Colón	917	81-85years	100	525	0.0192345	721
13683_Santa Rosa	521	81-85years	224	923	0.0121905	722
13030_Altos Del Rosario	742	81-85years	143	704	0.015873	723
08770_Suan	657	81-85years	167	792	0.0143879	724.5
15215_Corrales	1049	81-85years	53	401	0.0213796	725
68160_Cepitá	1076	81-85years	41	374	0.0219369	725
54398_La Playa	825	81-85years	124	629	0.0173524	727
05604_Remedios	463	81-85years	245	992	0.0108797	727.5
27450_Medio San Juan	747	81-85years	143	712	0.0157994	729.5
44855_Urumita	706	81-85years	152	755	0.014921	730.5
20250_El Paso	386	81-85years	294	1076	0.0084922	731
44078_Barrancas	424	81-85years	274	1039	0.00959821	731.5
47541_Pedraza	806	81-85years	128	657	0.0169111	731.5
17442_Marmato	774	81-85years	137	690	0.0161461	732
25326_Guatavita	865	81-85years	111	600	0.0180635	732.5
05134_Campamento	813	81-85years	126	655	0.0170224	734
25317_Guachetá	641	81-85years	173	828	0.0139482	734.5
25817_Tocancipá	375	81-85years	305	1096	0.00774957	735.5
19585_Puracé	589	81-85years	194	884	0.0129983	736.5
70124_Caimito	624	81-85years	181	850	0.0135774	737
05790_Tarazá	475	81-85years	241	1002	0.0106032	738.5
68298_Gámbita	1013	81-85years	71	464	0.0202395	738.5
20550_Pelaya	535	81-85years	218	946	0.0117921	740.5
27050_Atrato	907	81-85years	102	574	0.0185657	740.5
47268_El Retén	523	81-85years	224	959	0.0115792	741
25736_Sesquilé	684	81-85years	158	801	0.0143012	742.5
15362_Iza	1075	81-85years	41	413	0.0210905	744
19050_Argelia	518	81-85years	225	973	0.0112923	745.5
18256_El Paujíl	640	81-85years	173	857	0.0134924	748.5
41801_Teruel	831	81-85years	122	666	0.0165986	748.5
13473_Morales	538	81-85years	216	960	0.0115644	749
54206_Convención	550	81-85years	209	950	0.0116897	750
50318_Guamal	622	81-85years	182	879	0.0131512	750.5
15224_Cucaita	1020	81-85years	67	483	0.0198519	751.5
18150_Cartagena Del Chairá	457	81-85years	252	1050	0.00924194	753.5
41006_Acevedo	478	81-85years	241	1031	0.0098119	754.5
05885_Yalí	879	81-85years	108	633	0.0173244	756
05125_Caicedo	847	81-85years	116	671	0.016536	759
97001_Mitú	513	81-85years	227	1010	0.0104889	761.5
50270_El Dorado	1014	81-85years	70	511	0.0194336	762.5
20710_San Alberto	504	81-85years	231	1027	0.0100465	765.5
50686_San Juanito	1101	81-85years	23	431	0.0207957	766
44110_El Molino	854	81-85years	114	679	0.0163723	766.5
91405_La Chorrera	1085	81-85years	36	450	0.0204662	767.5
20383_La Gloria	619	81-85years	182	917	0.0123148	768
47170_Chivolo	564	81-85years	206	972	0.0113137	768
47460_Nueva Granada	575	81-85years	201	961	0.0115246	768
13688_Santa Rosa Del Sur	471	81-85years	242	1066	0.00886967	768.5
52480_Nariño	991	81-85years	76	546	0.0189668	768.5
68867_Vetas	1084	81-85years	36	453	0.0204313	768.5
85300_Sabanalarga	1040	81-85years	59	497	0.0196339	768.5
41378_La Argentina	664	81-85years	165	874	0.0132265	769
17495_Norcasia	906	81-85years	103	634	0.0173226	770
66456_Mistrató	602	81-85years	190	939	0.0119339	770.5
05315_Guadalupe	926	81-85years	96	617	0.0176082	771.5
05591_Puerto Triunfo	612	81-85years	187	931	0.0120723	771.5
13600_Río Viejo	815	81-85years	126	729	0.0155077	772
85136_La Salina	1100	81-85years	24	451	0.0204429	775.5
47660_Sabanas De San Ángel	642	81-85years	173	916	0.0123158	779
81300_Fortul	584	81-85years	196	974	0.0112683	779
05659_San Juan De Urabá	549	81-85years	209	1012	0.0104542	780.5
27025_Alto Baudó	522	81-85years	224	1046	0.00935126	784
41518_Paicol	892	81-85years	105	678	0.0163986	785
94001_Inírida	500	81-85years	232	1073	0.00859196	786.5
25339_Gutiérrez	1032	81-85years	63	542	0.0190275	787
50577_Puerto Lleras	807	81-85years	128	767	0.0147262	787
05044_Anzá	895	81-85years	104	683	0.0162856	789
41660_Saladoblanco	754	81-85years	141	825	0.0140089	789.5
68322_Guapotá	1077	81-85years	40	504	0.0194932	790.5
86885_Villagarzón	543	81-85years	212	1038	0.00964645	790.5
05895_Zaragoza	529	81-85years	221	1054	0.00918843	791.5
54480_Mutiscua	1008	81-85years	72	577	0.0185042	792.5
20400_La Jagua De Ibirico	477	81-85years	241	1109	0.00649491	793
27580_Río Iró	978	81-85years	80	613	0.0176796	795.5
68533_Páramo	995	81-85years	75	596	0.0180985	795.5
05873_Vigía Del Fuerte	835	81-85years	120	765	0.0147674	800
54418_Lourdes	1022	81-85years	66	585	0.0183232	803.5
47960_Zapayán	822	81-85years	124	791	0.0144086	806.5
47545_Pijiño Del Carmen	735	81-85years	145	881	0.0130973	808
44090_Dibulla	508	81-85years	229	1110	0.00643276	809
44098_Distracción	727	81-85years	148	892	0.0127202	809.5
68235_El Carmen De Chucuri	615	81-85years	185	1006	0.0105311	810.5
54385_La Esperanza	740	81-85years	144	882	0.0130435	811
25594_Quetame	972	81-85years	84	652	0.0170455	812
85162_Monterrey	656	81-85years	168	971	0.0113491	813.5
[truncated: 177 more rows]

## Sheet: Mun 86-90years by number
Municipality	Position	Age 2024	Total
[truncated: 1,121 more rows]

[truncated: 16 more sheets: Mun 86-90years by Rate, Mun 86-90years Number & Rate, Mun >91years by Number, Mun >91years by Rate, Mun >91years by Number & Rate, Mortality DANE 2023, M DANE 2023, M D Over 85years, M D 2018-24 > 85years, MD 2018-24 Totalized, MD Main Municipalities, Census Mort >85years prep, Mun >85years Census Mort prep , Mun >85years Census-Mort, Mun>85years Census Mort Rate , Mun Pos >85years Census-Mort]
